# Supplementary material for: Single cell resolution of SARS-CoV-2 tropism, antiviral responses, and susceptibility to therapies in primary human airway epithelium
Source: PLoS Pathog. 2021 Jan 28;17(1):e1009292. doi: 10.1371/journal.ppat.1009292 (PMC7872261; doi:10.1371/journal.ppat.1009292)
Supplement: S3 Table — (XLSX) [file ppat.1009292.s005.xlsx]

## Sheet: Mock
ids	p_val	avg_logFC	pct.1	pct.2	p_val_adj	cluster	gene
FLNA	7.10529e-223	1.0882	0.995	0.355	2.36436e-218	0	FLNA
RPLP1	8.48875e-218	0.812739	1	0.984	2.82472e-213	0	RPLP1
ITGB1	5.09261e-213	1.25593	1	0.897	1.69462e-208	0	ITGB1
COL17A1	4.53312e-212	0.792385	0.947	0.238	1.50844e-207	0	COL17A1
AREG	4.85518e-211	2.09389	0.995	0.746	1.61561e-206	0	AREG
SLPI	6.5878e-207	-2.96622	0.995	0.995	2.19216e-202	0	SLPI
CHI3L1	1.60875e-206	1.54488	0.967	0.364	5.35327e-202	0	CHI3L1
EEF1A1	5.88657e-206	0.544465	1	0.997	1.95882e-201	0	EEF1A1
ITGB4	5.41643e-205	1.12614	0.995	0.663	1.80237e-200	0	ITGB4
KRT17	1.48181e-204	1.40941	1	0.979	4.93088e-200	0	KRT17
WFDC2	1.4974e-200	-2.30097	0.944	0.985	4.98274e-196	0	WFDC2
ODC1	3.02775e-199	1.65772	0.995	0.792	1.00751e-194	0	ODC1
GLUL	2.54182e-198	-1.52081	0.933	0.987	8.45817e-194	0	GLUL
BCAM	1.68709e-197	0.950632	0.987	0.551	5.61395e-193	0	BCAM
DST	6.12382e-195	1.62514	0.997	0.694	2.03776e-190	0	DST
RPS27	1.18616e-193	0.634231	0.998	0.979	3.94707e-189	0	RPS27
NPM1	1.58882e-192	0.749666	0.998	0.93	5.28694e-188	0	NPM1
ELF3	1.11718e-189	-1.46052	0.736	0.972	3.71754e-185	0	ELF3
RPS3	9.27303e-188	0.759514	0.998	0.969	3.08569e-183	0	RPS3
RPL5	2.5209e-187	0.644029	0.998	0.97	8.38855e-183	0	RPL5
TPT1	2.54835e-187	0.488329	1	0.999	8.47991e-183	0	TPT1
RPL12	5.81556e-186	0.74204	1	0.978	1.93519e-181	0	RPL12
RPS2	9.09164e-185	0.761595	1	0.976	3.02533e-180	0	RPS2
RACK1	9.63787e-185	0.63121	1	0.983	3.2071e-180	0	RACK1
RPS21	8.44089e-184	0.676355	0.998	0.955	2.80879e-179	0	RPS21
RPS9	2.68255e-183	0.636777	1	0.971	8.92644e-179	0	RPS9
TMC5	2.85732e-183	-2.03588	0.135	0.846	9.50802e-179	0	TMC5
RPL13	1.90209e-182	0.613722	1	0.985	6.3294e-178	0	RPL13
DHRS9	1.2358e-180	-1.61005	0.211	0.883	4.11224e-176	0	DHRS9
LAMB3	1.39097e-179	1.17561	0.997	0.6	4.62858e-175	0	LAMB3
RPL10A	2.18829e-179	0.670249	1	0.958	7.28177e-175	0	RPL10A
UCP2	2.56724e-179	-1.76912	0.189	0.853	8.54275e-175	0	UCP2
RPL3	5.15265e-179	0.677279	1	0.967	1.7146e-174	0	RPL3
RPL32	8.66143e-179	0.65112	1	0.969	2.88218e-174	0	RPL32
RPS14	2.87291e-177	0.564932	1	0.975	9.5599e-173	0	RPS14
TSPAN1	1.31132e-176	-1.50244	0.521	0.911	4.36355e-172	0	TSPAN1
ZFAS1	1.50893e-174	0.718153	0.998	0.915	5.02112e-170	0	ZFAS1
ATP2B1	1.1264e-171	0.890774	0.998	0.854	3.7482e-167	0	ATP2B1
RPS28	1.81035e-170	0.558205	0.998	0.973	6.02413e-166	0	RPS28
MUC16	9.07905e-170	-1.38409	0.061	0.785	3.02114e-165	0	MUC16
RPL10	5.21412e-169	0.584683	0.998	0.985	1.73505e-164	0	RPL10
PSCA	7.94198e-168	-3.02831	0.382	0.89	2.64277e-163	0	PSCA
RPS8	1.77306e-167	0.571959	0.998	0.981	5.90003e-163	0	RPS8
RPS6	2.1076e-167	0.605674	1	0.976	7.01324e-163	0	RPS6
PTPN14	2.50387e-167	0.783402	0.986	0.555	8.33189e-163	0	PTPN14
RPL30	6.59136e-167	0.555233	0.997	0.968	2.19334e-162	0	RPL30
RPL28	7.47362e-167	0.531561	1	0.98	2.48692e-162	0	RPL28
RPL34	6.00522e-166	0.517277	1	0.978	1.9983e-161	0	RPL34
RPL14	3.24563e-165	0.590809	1	0.96	1.08001e-160	0	RPL14
RPL26	4.56227e-165	0.599981	1	0.962	1.51814e-160	0	RPL26
RPS4X	9.29027e-164	0.595583	1	0.964	3.09143e-159	0	RPS4X
RPS5	1.84924e-163	0.640605	0.998	0.949	6.15353e-159	0	RPS5
RPS25	2.58565e-163	0.519154	0.998	0.962	8.60399e-159	0	RPS25
ACTG1	6.05875e-162	0.797957	1	0.99	2.01611e-157	0	ACTG1
RPS18	3.24365e-161	0.700316	1	0.978	1.07936e-156	0	RPS18
BTF3	1.54849e-160	0.512419	0.998	0.938	5.15276e-156	0	BTF3
RPS3A	3.31792e-160	0.535718	0.998	0.984	1.10407e-155	0	RPS3A
RPL37	9.18706e-159	0.536311	1	0.977	3.05709e-154	0	RPL37
CHST6	1.34558e-158	-1.00057	0.26	0.845	4.47754e-154	0	CHST6
ALDH1A1	7.48108e-158	-1.31107	0.269	0.844	2.4894e-153	0	ALDH1A1
RPS12	1.04541e-157	0.621818	0.998	0.975	3.4787e-153	0	RPS12
UPP1	1.13244e-157	1.17513	0.998	0.836	3.76831e-153	0	UPP1
IER3	1.18009e-157	1.07762	1	0.91	3.92685e-153	0	IER3
GPNMB	1.12104e-155	1.17118	0.955	0.45	3.73036e-151	0	GPNMB
HIVEP1	3.63645e-154	0.60522	0.959	0.487	1.21006e-149	0	HIVEP1
PRNP	3.91901e-153	0.707568	0.997	0.749	1.30409e-148	0	PRNP
RPL7	2.49481e-152	0.553175	1	0.961	8.30174e-148	0	RPL7
FSCN1	2.9215e-152	0.571521	0.961	0.385	9.72157e-148	0	FSCN1
NDRG1	3.09103e-152	1.05317	0.998	0.736	1.02857e-147	0	NDRG1
BPIFB1	4.44382e-152	-2.91874	0.304	0.849	1.47873e-147	0	BPIFB1
NGFR	5.83576e-152	0.336129	0.75	0.133	1.94191e-147	0	NGFR
RPL31	9.31305e-152	0.594149	1	0.945	3.09901e-147	0	RPL31
RPL39	1.45543e-151	0.508476	1	0.974	4.84308e-147	0	RPL39
RPL29	2.45662e-150	0.565776	0.998	0.972	8.17464e-146	0	RPL29
IGFBP6	7.05918e-150	1.17319	0.895	0.316	2.34901e-145	0	IGFBP6
SMIM22	2.43446e-149	-1.11466	0.163	0.79	8.10092e-145	0	SMIM22
RPS23	5.60824e-149	0.558207	1	0.974	1.8662e-144	0	RPS23
RPS27A	2.11161e-148	0.455628	1	0.973	7.0266e-144	0	RPS27A
LCN2	3.79729e-148	-2.12753	0.808	0.947	1.26359e-143	0	LCN2
RPL23	4.2796e-148	0.553416	0.998	0.959	1.42408e-143	0	RPL23
RPS29	1.35127e-147	0.522826	1	0.963	4.49649e-143	0	RPS29
EEF2	3.50759e-147	0.520012	1	0.952	1.16718e-142	0	EEF2
RPL9	8.11119e-147	0.477623	0.998	0.977	2.69908e-142	0	RPL9
EGFR	3.11029e-146	0.542145	0.964	0.561	1.03498e-141	0	EGFR
DUSP7	3.19642e-146	0.582058	0.953	0.359	1.06364e-141	0	DUSP7
LGALS3	6.72088e-146	-1.07661	0.997	0.974	2.23644e-141	0	LGALS3
SERF2	1.31199e-145	-0.728659	0.997	0.973	4.36576e-141	0	SERF2
RAB11FIP1	5.5475e-145	-1.27803	0.665	0.914	1.84599e-140	0	RAB11FIP1
PIGR	1.30036e-144	-2.18365	0.16	0.771	4.32707e-140	0	PIGR
NAP1L1	3.50499e-144	0.557476	1	0.937	1.16632e-139	0	NAP1L1
ANXA1	3.59128e-144	-1.32829	0.967	0.991	1.19504e-139	0	ANXA1
JUNB	6.2221e-144	0.84036	0.998	0.882	2.07047e-139	0	JUNB
RARRES1	8.53368e-144	-2.43444	0.155	0.77	2.83967e-139	0	RARRES1
CXCL17	1.381e-143	-1.31162	0.509	0.874	4.5954e-139	0	CXCL17
LAMA3	5.4388e-143	0.476063	0.815	0.267	1.80981e-138	0	LAMA3
MICAL2	1.11782e-142	0.516619	0.948	0.488	3.71965e-138	0	MICAL2
RPL11	4.46281e-142	0.476351	1	0.972	1.48504e-137	0	RPL11
PPIA	1.31012e-141	0.532807	0.998	0.915	4.35955e-137	0	PPIA
CD44	1.56493e-141	0.624168	0.989	0.674	5.20746e-137	0	CD44
SERPINE2	3.75461e-141	0.459284	0.784	0.194	1.24938e-136	0	SERPINE2
KRT6A	3.34096e-140	1.29008	0.941	0.48	1.11174e-135	0	KRT6A
C6orf48	5.64401e-140	0.594129	0.989	0.732	1.8781e-135	0	C6orf48
ACKR3	5.86096e-140	0.89671	0.851	0.308	1.95029e-135	0	ACKR3
SNHG8	9.86171e-140	0.606559	0.995	0.852	3.28158e-135	0	SNHG8
RPL7A	3.41217e-139	0.480192	1	0.973	1.13543e-134	0	RPL7A
RPL19	3.68724e-139	0.432019	0.998	0.967	1.22697e-134	0	RPL19
RPL18A	4.31376e-139	0.541824	0.998	0.969	1.43545e-134	0	RPL18A
PLP2	5.10217e-139	0.587863	0.991	0.667	1.6978e-134	0	PLP2
LIPH	6.87262e-139	-0.646379	0.108	0.742	2.28693e-134	0	LIPH
RPS20	8.73753e-139	0.485731	0.998	0.96	2.9075e-134	0	RPS20
RPS15A	2.58685e-138	0.47488	0.998	0.974	8.60801e-134	0	RPS15A
RPS13	2.71927e-138	0.425164	0.997	0.969	9.04864e-134	0	RPS13
MUC4	3.55717e-138	-0.779617	0.113	0.734	1.18368e-133	0	MUC4
LTBP4	5.59174e-138	0.522017	0.953	0.545	1.86071e-133	0	LTBP4
RPL4	8.97864e-138	0.53205	0.998	0.945	2.98773e-133	0	RPL4
CAPS	1.66862e-137	-1.88692	0.205	0.793	5.55249e-133	0	CAPS
RPS15	3.43613e-137	0.459577	0.998	0.96	1.14341e-132	0	RPS15
TMEM213	1.20581e-136	-1.39121	0.075	0.703	4.01246e-132	0	TMEM213
RPL41	2.11131e-136	0.400768	1	0.995	7.02561e-132	0	RPL41
ITGA3	2.18841e-136	0.668642	0.98	0.707	7.28216e-132	0	ITGA3
SFN	4.24933e-136	0.925327	1	0.969	1.41401e-131	0	SFN
RPL38	5.64003e-136	0.453699	1	0.954	1.87678e-131	0	RPL38
SCGB3A1	7.03429e-136	-3.69243	0.703	0.914	2.34073e-131	0	SCGB3A1
CLDN4	5.29895e-135	-1.17251	0.576	0.893	1.76328e-130	0	CLDN4
HBEGF	5.58062e-134	0.927324	0.992	0.782	1.85701e-129	0	HBEGF
SLC44A4	1.01863e-133	-0.818773	0.343	0.82	3.38959e-129	0	SLC44A4
CEACAM6	7.71535e-133	-1.73842	0.15	0.732	2.56736e-128	0	CEACAM6
PLAC8	8.88977e-133	-1.21953	0.139	0.739	2.95816e-128	0	PLAC8
PHLDB2	8.90547e-133	0.473022	0.847	0.325	2.96338e-128	0	PHLDB2
KRT19	1.00176e-132	-1.09139	0.991	0.988	3.33345e-128	0	KRT19
RPL36	3.23849e-132	0.431531	0.998	0.969	1.07764e-127	0	RPL36
RAB32	5.07361e-132	0.623776	0.977	0.656	1.68829e-127	0	RAB32
ANXA3	1.08531e-131	0.703486	0.992	0.736	3.61149e-127	0	ANXA3
AQP5	3.14554e-131	-2.03801	0.429	0.85	1.04671e-126	0	AQP5
RPL37A	3.84814e-131	0.478889	0.998	0.978	1.28051e-126	0	RPL37A
RPL8	1.08178e-130	0.462543	0.998	0.976	3.59974e-126	0	RPL8
FMNL2	1.31006e-130	0.443754	0.897	0.426	4.35936e-126	0	FMNL2
SERPINB3	2.86368e-130	-2.36761	0.701	0.93	9.52918e-126	0	SERPINB3
ACTN1	1.00489e-128	0.536868	0.97	0.621	3.34386e-124	0	ACTN1
ANP32B	2.16539e-128	0.51568	0.997	0.856	7.20557e-124	0	ANP32B
LARP6	2.17063e-128	0.541696	0.994	0.742	7.22299e-124	0	LARP6
EIF3E	2.81394e-128	0.474385	0.995	0.872	9.36368e-124	0	EIF3E
GJA1	4.66057e-127	0.420476	0.837	0.25	1.55085e-122	0	GJA1
BMP2	1.01431e-126	0.71943	0.762	0.234	3.37521e-122	0	BMP2
EPB41L4A-AS1	2.41696e-126	0.483088	0.986	0.683	8.04269e-122	0	EPB41L4A-AS1
PRSS22	1.36293e-125	-0.921515	0.385	0.819	4.53527e-121	0	PRSS22
RPL35A	2.55134e-125	0.403098	0.998	0.962	8.48984e-121	0	RPL35A
CDH3	1.23237e-124	0.390839	0.839	0.361	4.10083e-120	0	CDH3
FAM3D	1.53732e-124	-0.747652	0.047	0.64	5.11558e-120	0	FAM3D
S100A4	2.34295e-124	-1.25281	0.243	0.762	7.79639e-120	0	S100A4
EHF	2.56587e-124	-0.873699	0.526	0.867	8.5382e-120	0	EHF
SRD5A3	2.64111e-124	-0.84317	0.326	0.791	8.78855e-120	0	SRD5A3
DKK3	4.81919e-124	0.293559	0.549	0.036	1.60363e-119	0	DKK3
FOXQ1	5.66022e-124	0.631338	0.962	0.569	1.8835e-119	0	FOXQ1
FEZ1	5.96032e-124	0.28944	0.615	0.088	1.98336e-119	0	FEZ1
DSC3	1.23134e-123	0.414091	0.906	0.452	4.09742e-119	0	DSC3
RPL21	1.52839e-123	0.41857	1	0.955	5.08589e-119	0	RPL21
MSN	1.75895e-123	0.518591	0.975	0.644	5.85308e-119	0	MSN
CAVIN1	1.23886e-121	0.314253	0.657	0.13	4.12242e-117	0	CAVIN1
GSTA1	1.89579e-121	-0.966672	0.058	0.644	6.30843e-117	0	GSTA1
RBPJ	6.35865e-121	0.585908	0.983	0.773	2.1159e-116	0	RBPJ
KLF13	1.65005e-120	0.471773	0.961	0.631	5.49071e-116	0	KLF13
ITGA6	4.52552e-120	0.475159	0.92	0.507	1.50591e-115	0	ITGA6
IQSEC1	6.47656e-120	-0.704881	0.377	0.808	2.15514e-115	0	IQSEC1
CSTB	6.54447e-120	-1.05966	0.998	0.992	2.17774e-115	0	CSTB
C16orf74	6.96002e-120	0.460649	0.818	0.307	2.31602e-115	0	C16orf74
IL18	8.42133e-120	0.478627	0.905	0.45	2.80228e-115	0	IL18
NACA	1.22783e-119	0.369769	0.998	0.962	4.08574e-115	0	NACA
TGFB1I1	3.49744e-119	0.263183	0.635	0.119	1.16381e-114	0	TGFB1I1
FANCE	1.52968e-118	0.333673	0.842	0.328	5.09018e-114	0	FANCE
GSN	1.89683e-118	-1.0721	0.815	0.902	6.31189e-114	0	GSN
AMIGO2	2.15118e-118	0.47037	0.778	0.267	7.15826e-114	0	AMIGO2
SHC1	3.18256e-118	0.444667	0.959	0.633	1.05903e-113	0	SHC1
JAG1	3.5814e-118	0.620406	0.915	0.51	1.19175e-113	0	JAG1
FRMD6	4.71007e-117	0.578209	0.964	0.54	1.56732e-112	0	FRMD6
RDH10	4.80874e-117	-1.19832	0.746	0.907	1.60016e-112	0	RDH10
TP63	4.35896e-116	0.476884	0.739	0.207	1.45049e-111	0	TP63
CEACAM5	6.37212e-116	-1.4124	0.191	0.735	2.12039e-111	0	CEACAM5
FBLN1	6.57e-116	0.507942	0.959	0.491	2.18623e-111	0	FBLN1
TSLP	9.01638e-116	0.458234	0.826	0.358	3.00029e-111	0	TSLP
S100A2	2.71674e-115	0.991173	1	0.953	9.04023e-111	0	S100A2
TGM1	3.03407e-115	0.847686	0.729	0.183	1.00962e-110	0	TGM1
RPL13A	4.55201e-115	0.453554	0.998	0.98	1.51473e-110	0	RPL13A
RPL22L1	4.70357e-115	0.670663	0.994	0.834	1.56516e-110	0	RPL22L1
NRG1	5.38384e-115	0.310595	0.645	0.127	1.79153e-110	0	NRG1
CALD1	7.11171e-115	0.390201	0.826	0.321	2.36649e-110	0	CALD1
COX6C	1.04929e-114	-0.58452	0.987	0.919	3.49162e-110	0	COX6C
LAMC2	1.92199e-114	0.984291	0.883	0.52	6.39562e-110	0	LAMC2
HSBP1	8.05177e-114	-0.804871	0.969	0.909	2.67931e-109	0	HSBP1
TIMP3	2.38862e-113	0.757663	0.962	0.544	7.94836e-109	0	TIMP3
ATP5IF1	4.59467e-113	-1.10743	0.917	0.914	1.52892e-108	0	ATP5IF1
RPL23A	5.01099e-113	0.405029	0.998	0.963	1.66746e-108	0	RPL23A
EEF1B2	1.29443e-112	0.522822	0.998	0.915	4.30734e-108	0	EEF1B2
RPL35	1.58446e-112	0.439189	1	0.952	5.27246e-108	0	RPL35
MAST4	1.67506e-112	0.532388	0.969	0.652	5.57392e-108	0	MAST4
SNHG7	2.23813e-112	0.448056	0.958	0.693	7.4476e-108	0	SNHG7
ARL4C	4.36437e-112	0.58093	0.87	0.4	1.45229e-107	0	ARL4C
PPP1CB	5.16895e-112	-0.700088	0.97	0.95	1.72002e-107	0	PPP1CB
S100A6	5.48531e-112	-0.923355	1	1	1.82529e-107	0	S100A6
PHYHIP	9.62042e-112	0.290148	0.615	0.117	3.20129e-107	0	PHYHIP
TTC9	2.20549e-111	-0.618131	0.235	0.732	7.33899e-107	0	TTC9
CTSS	4.12853e-111	-0.727744	0.2	0.728	1.37381e-106	0	CTSS
UQCRQ	5.63446e-111	-0.6393	0.962	0.896	1.87492e-106	0	UQCRQ
PLEKHG3	8.30116e-111	0.390688	0.908	0.463	2.76229e-106	0	PLEKHG3
RPLP0	9.8042e-110	0.454974	1	0.971	3.26244e-105	0	RPLP0
CEBPD	1.96585e-109	0.695559	0.998	0.93	6.54155e-105	0	CEBPD
RPS7	2.26001e-107	0.407392	1	0.966	7.52042e-103	0	RPS7
PNRC1	7.22436e-107	0.631404	1	0.914	2.40398e-102	0	PNRC1
CCDC69	2.90226e-106	-0.459522	0.092	0.631	9.65758e-102	0	CCDC69
PABPC1	3.40547e-106	0.414391	1	0.952	1.1332e-101	0	PABPC1
RPS24	4.82995e-106	0.381366	1	0.983	1.60721e-101	0	RPS24
RPS11	6.60149e-106	0.382772	0.998	0.971	2.19671e-101	0	RPS11
THBS1	6.66473e-106	0.343496	0.696	0.185	2.21776e-101	0	THBS1
VAMP8	1.19561e-105	-0.71291	0.781	0.852	3.97851e-101	0	VAMP8
CREB5	1.33923e-105	0.35375	0.836	0.328	4.45641e-101	0	CREB5
DSG3	1.92698e-105	0.498545	0.884	0.416	6.41222e-101	0	DSG3
HSP90AA1	8.03816e-105	-1.45732	0.997	0.992	2.67478e-100	0	HSP90AA1
LMO4	1.01267e-104	-1.15411	0.878	0.937	3.36977e-100	0	LMO4
OSBPL8	1.03739e-104	0.677014	0.953	0.693	3.45203e-100	0	OSBPL8
RRAS	1.03794e-104	0.439341	0.978	0.687	3.45385e-100	0	RRAS
SLC3A2	1.50927e-104	0.462503	0.998	0.945	5.02225e-100	0	SLC3A2
RPS16	2.34403e-104	0.377793	1	0.965	7.80001e-100	0	RPS16
RPL27A	4.74278e-103	0.422723	0.998	0.97	1.57821e-98	0	RPL27A
ABHD2	6.25456e-103	-0.747383	0.488	0.809	2.08127e-98	0	ABHD2
SLC27A2	1.79272e-102	-0.637114	0.318	0.751	5.96545e-98	0	SLC27A2
EGR1	1.80664e-102	0.517309	0.975	0.658	6.01177e-98	0	EGR1
RPS10	1.99839e-102	0.405615	0.995	0.915	6.64983e-98	0	RPS10
TNFRSF12A	2.57481e-102	0.536602	0.986	0.808	8.56794e-98	0	TNFRSF12A
RPSA	2.72461e-102	0.469295	1	0.956	9.0664e-98	0	RPSA
PHLDA1	2.89132e-102	0.78986	0.972	0.687	9.62116e-98	0	PHLDA1
RPS19	4.63673e-102	0.444109	1	0.977	1.54292e-97	0	RPS19
IQGAP1	1.51026e-101	0.457488	0.997	0.861	5.02553e-97	0	IQGAP1
SLC38A2	3.0342e-101	0.610984	0.998	0.917	1.00966e-96	0	SLC38A2
SLC9A3R2	4.24115e-101	-0.575317	0.421	0.77	1.41129e-96	0	SLC9A3R2
VSIG2	5.10844e-101	-0.406707	0.083	0.605	1.69988e-96	0	VSIG2
H3F3A	8.11669e-101	-0.46891	0.998	0.97	2.70091e-96	0	H3F3A
PLEC	1.85356e-100	0.517004	0.987	0.75	6.16791e-96	0	PLEC
PLEK2	2.34071e-100	0.35986	0.803	0.39	7.78895e-96	0	PLEK2
UQCR10	3.09342e-100	-0.666786	0.939	0.878	1.02937e-95	0	UQCR10
VEGFA	4.09456e-100	0.591244	0.998	0.88	1.36251e-95	0	VEGFA
EFNB1	7.51277e-100	0.31832	0.795	0.355	2.49995e-95	0	EFNB1
SLC2A4RG	1.27661e-99	0.321419	0.89	0.514	4.24805e-95	0	SLC2A4RG
MED21	2.78175e-99	0.434633	0.937	0.629	9.25657e-95	0	MED21
H2AFJ	3.60869e-99	-0.719178	0.795	0.86	1.20083e-94	0	H2AFJ
MLPH	7.42327e-99	-0.371962	0.146	0.665	2.47017e-94	0	MLPH
AGR2	2.30447e-98	-0.923125	0.307	0.738	7.66836e-94	0	AGR2
S100A10	2.81837e-98	0.625126	0.997	0.837	9.37842e-94	0	S100A10
NBEA	5.1537e-98	-0.473742	0.185	0.687	1.71494e-93	0	NBEA
DGKH	1.71044e-97	0.524579	0.987	0.733	5.69167e-93	0	DGKH
GSTP1	3.51222e-97	-0.54697	0.998	0.987	1.16873e-92	0	GSTP1
RPLP2	6.93189e-97	0.385295	1	0.96	2.30666e-92	0	RPLP2
IL20RB	6.93651e-97	0.326114	0.847	0.441	2.30819e-92	0	IL20RB
SAT1	1.06008e-96	-1.10907	0.997	0.998	3.52751e-92	0	SAT1
SLC25A6	1.1975e-96	0.445209	0.998	0.904	3.98481e-92	0	SLC25A6
DYNLT1	1.84697e-96	-0.753847	0.933	0.902	6.14597e-92	0	DYNLT1
SYTL2	4.91544e-96	-0.406398	0.061	0.568	1.63566e-91	0	SYTL2
LRAT	5.86951e-96	0.447725	0.876	0.408	1.95314e-91	0	LRAT
MUC1	8.63824e-96	-0.822806	0.576	0.813	2.87446e-91	0	MUC1
CCND2	1.04254e-95	0.429521	0.903	0.541	3.46916e-91	0	CCND2
CHST9	1.1846e-95	-0.689394	0.067	0.575	3.94188e-91	0	CHST9
ERBB3	1.59239e-95	-0.490993	0.43	0.784	5.29883e-91	0	ERBB3
UQCR11	2.63279e-95	-0.550504	0.947	0.874	8.76087e-91	0	UQCR11
IMPDH2	2.89381e-95	0.371105	0.972	0.686	9.62944e-91	0	IMPDH2
DNAJB9	5.62104e-94	0.444102	0.933	0.633	1.87046e-89	0	DNAJB9
NDUFA4	7.30798e-94	-0.540555	0.991	0.911	2.4318e-89	0	NDUFA4
NQO1	8.65146e-94	-0.91239	0.792	0.874	2.87886e-89	0	NQO1
IL32	1.61983e-93	0.431489	0.596	0.143	5.39015e-89	0	IL32
FAU	1.78437e-93	0.326774	0.998	0.958	5.93767e-89	0	FAU
RPL36A	2.78839e-93	0.402062	0.994	0.859	9.27865e-89	0	RPL36A
GOLM1	3.56721e-93	-0.409972	0.141	0.634	1.18703e-88	0	GOLM1
ANKRD36C	3.90113e-93	-1.13926	0.103	0.591	1.29814e-88	0	ANKRD36C
GCHFR	4.87918e-93	-0.422262	0.077	0.57	1.6236e-88	0	GCHFR
ARPC3	6.72103e-93	-0.502931	0.987	0.915	2.23649e-88	0	ARPC3
GSTO1	7.75657e-93	0.506505	0.983	0.782	2.58107e-88	0	GSTO1
MUC20	8.24858e-93	-0.351966	0.052	0.549	2.7448e-88	0	MUC20
TSPAN3	1.46597e-92	-0.616678	0.951	0.896	4.87817e-88	0	TSPAN3
ABCA13	1.56118e-92	-0.667166	0.05	0.541	5.19497e-88	0	ABCA13
TMEM59	1.04784e-91	-0.575747	0.969	0.898	3.48678e-87	0	TMEM59
RPL15	1.45485e-91	0.307995	0.998	0.977	4.84117e-87	0	RPL15
DSE	6.15428e-91	0.373697	0.894	0.542	2.0479e-86	0	DSE
UBA52	7.78227e-91	0.329114	0.998	0.947	2.58963e-86	0	UBA52
APBB2	9.21668e-91	0.320088	0.787	0.348	3.06694e-86	0	APBB2
HEBP2	1.25728e-90	-0.502341	0.978	0.907	4.18373e-86	0	HEBP2
RASSF8	1.34716e-90	0.26457	0.668	0.221	4.4828e-86	0	RASSF8
ATP1B1	1.35777e-90	-0.76656	0.936	0.931	4.51812e-86	0	ATP1B1
TNC	1.41549e-90	0.320232	0.653	0.201	4.71017e-86	0	TNC
CPM	1.48334e-90	0.51443	0.909	0.54	4.93598e-86	0	CPM
TMPRSS2	2.09635e-90	-0.295425	0.059	0.549	6.97582e-86	0	TMPRSS2
CLDN7	4.39257e-90	-0.52441	0.977	0.92	1.46167e-85	0	CLDN7
LXN	4.92879e-90	-0.6874	0.1	0.574	1.64011e-85	0	LXN
PPIB	5.07201e-90	0.455883	0.992	0.831	1.68776e-85	0	PPIB
CYP4B1	1.1036e-89	-0.600931	0.017	0.493	3.67234e-85	0	CYP4B1
CTSD	1.10471e-89	-0.541714	0.986	0.923	3.67604e-85	0	CTSD
SERPINE1	1.21439e-89	0.413373	0.775	0.301	4.041e-85	0	SERPINE1
EPHX1	2.06659e-89	-0.757895	0.804	0.856	6.87679e-85	0	EPHX1
PLXDC2	2.60982e-89	0.277749	0.698	0.267	8.68443e-85	0	PLXDC2
CYB5A	3.37934e-89	-0.737951	0.552	0.803	1.12451e-84	0	CYB5A
POLR1D	4.08578e-89	0.389093	0.989	0.825	1.35958e-84	0	POLR1D
DHCR24	6.02898e-89	-0.620038	0.535	0.78	2.0062e-84	0	DHCR24
FXYD5	6.72749e-89	0.35595	0.944	0.574	2.23864e-84	0	FXYD5
HSPA13	7.42396e-89	0.306067	0.914	0.575	2.4704e-84	0	HSPA13
ASAH1	8.31912e-89	-0.526636	0.499	0.788	2.76827e-84	0	ASAH1
ALCAM	2.24197e-88	-0.831203	0.682	0.864	7.46038e-84	0	ALCAM
EPS8L1	2.41123e-88	-0.49933	0.368	0.745	8.0236e-84	0	EPS8L1
TENM2	4.24151e-88	0.255779	0.482	0.068	1.4114e-83	0	TENM2
CMPK1	9.59493e-88	-0.565925	0.815	0.851	3.19281e-83	0	CMPK1
COX6A1	2.03534e-87	-0.442869	0.995	0.931	6.77281e-83	0	COX6A1
DUSP4	2.91768e-87	-0.481458	0.171	0.634	9.70886e-83	0	DUSP4
RPL18	8.60133e-87	0.345172	1	0.97	2.86218e-82	0	RPL18
MICALL1	1.09649e-86	0.341373	0.895	0.517	3.64869e-82	0	MICALL1
RPL22	1.63387e-86	0.335526	0.998	0.94	5.43685e-82	0	RPL22
AES	1.71969e-86	-0.621681	0.953	0.899	5.72242e-82	0	AES
RBM47	2.14423e-86	-0.567458	0.696	0.849	7.13515e-82	0	RBM47
MMP10	2.58227e-86	1.46548	0.631	0.189	8.59278e-82	0	MMP10
RHOBTB2	2.70565e-86	0.30559	0.651	0.229	9.00333e-82	0	RHOBTB2
SELENBP1	3.51681e-86	-0.273425	0.039	0.507	1.17025e-81	0	SELENBP1
SH3BGRL3	5.39976e-86	0.483171	0.997	0.907	1.79682e-81	0	SH3BGRL3
NSG1	7.63253e-86	0.276164	0.734	0.258	2.5398e-81	0	NSG1
PFDN2	2.83811e-85	0.392013	0.998	0.883	9.44409e-81	0	PFDN2
RHOV	5.78389e-85	-0.398791	0.088	0.562	1.92465e-80	0	RHOV
TSPAN13	5.82846e-85	-0.472514	0.326	0.718	1.93948e-80	0	TSPAN13
MACC1	1.0095e-84	-0.43477	0.086	0.562	3.35923e-80	0	MACC1
DUSP6	1.63316e-84	0.554585	0.961	0.692	5.4345e-80	0	DUSP6
ALDH1A3	2.39337e-84	-0.595938	0.315	0.722	7.96417e-80	0	ALDH1A3
ADGRF1	2.44732e-84	-0.634268	0.288	0.715	8.14371e-80	0	ADGRF1
NUCB2	3.78652e-84	-1.15214	0.527	0.821	1.26e-79	0	NUCB2
BCAS1	4.3512e-84	-0.413777	0.034	0.492	1.44791e-79	0	BCAS1
TC2N	6.07731e-84	-0.668401	0.734	0.855	2.02229e-79	0	TC2N
TCN1	1.10961e-83	-0.561842	0.059	0.518	3.69234e-79	0	TCN1
MYC	1.12461e-83	0.587975	0.873	0.549	3.74226e-79	0	MYC
NOP53	1.29919e-83	0.376629	0.994	0.827	4.32318e-79	0	NOP53
MYH14	2.34399e-83	-0.534702	0.734	0.842	7.79986e-79	0	MYH14
TRIB3	2.64628e-83	0.410779	0.992	0.826	8.80576e-79	0	TRIB3
NOB1	3.09727e-83	0.282726	0.912	0.561	1.03065e-78	0	NOB1
CAMSAP2	3.22135e-83	0.312372	0.873	0.523	1.07194e-78	0	CAMSAP2
CD109	4.81201e-83	0.324562	0.864	0.441	1.60125e-78	0	CD109
HSP90B1	4.99903e-83	0.423243	0.997	0.901	1.66348e-78	0	HSP90B1
EMP1	6.54262e-83	0.322741	0.739	0.318	2.17712e-78	0	EMP1
TTC3	1.15357e-82	-0.518079	0.914	0.914	3.83862e-78	0	TTC3
EIF1AX	2.33511e-82	0.376722	0.989	0.801	7.7703e-78	0	EIF1AX
SRP14	7.80687e-82	-0.398458	0.995	0.927	2.59781e-77	0	SRP14
RAC2	8.54131e-82	0.275811	0.685	0.281	2.84221e-77	0	RAC2
CST3	9.0276e-82	-0.586029	0.962	0.902	3.00402e-77	0	CST3
EPS8	1.24264e-81	-0.709091	0.613	0.831	4.13501e-77	0	EPS8
TRIM2	1.83613e-81	-0.587744	0.689	0.863	6.10991e-77	0	TRIM2
FOSL1	2.06545e-81	0.408009	0.789	0.426	6.87299e-77	0	FOSL1
SERPINB1	6.04906e-81	-0.970523	0.676	0.878	2.01289e-76	0	SERPINB1
FKBP9	6.64603e-81	0.270584	0.745	0.358	2.21153e-76	0	FKBP9
NEBL	8.48758e-81	-0.372256	0.083	0.546	2.82433e-76	0	NEBL
PGM2L1	9.96572e-81	-0.56939	0.185	0.622	3.31619e-76	0	PGM2L1
MT-ATP6	1.0213e-80	-0.549141	0.998	0.984	3.39848e-76	0	MT-ATP6
MMP24OS	1.90613e-80	-0.556817	0.859	0.863	6.34284e-76	0	MMP24OS
EIF4B	2.16503e-80	0.319538	0.994	0.889	7.20437e-76	0	EIF4B
GABPB1-AS1	2.40386e-80	0.386646	0.944	0.662	7.9991e-76	0	GABPB1-AS1
VMO1	2.64738e-80	-0.571062	0.064	0.512	8.80941e-76	0	VMO1
RPL24	2.84458e-80	0.307546	0.998	0.966	9.46562e-76	0	RPL24
PTP4A2	2.96132e-80	-0.483926	0.959	0.91	9.85409e-76	0	PTP4A2
ASPH	3.61646e-80	-0.590889	0.804	0.868	1.20341e-75	0	ASPH
TNFAIP8	1.02168e-79	0.394846	0.894	0.598	3.39975e-75	0	TNFAIP8
CCL20	1.8331e-79	1.37687	0.643	0.211	6.09981e-75	0	CCL20
INHBB	1.87273e-79	0.405358	0.872	0.507	6.23171e-75	0	INHBB
SLC7A8	2.48148e-79	0.281627	0.698	0.308	8.25738e-75	0	SLC7A8
PGD	3.24682e-79	-0.500093	0.973	0.911	1.08041e-74	0	PGD
MDK	3.33769e-79	-0.773055	0.897	0.892	1.11065e-74	0	MDK
BPIFA1	3.47853e-79	-3.46853	0.664	0.861	1.15752e-74	0	BPIFA1
TMSB10	5.34146e-79	0.400817	1	0.976	1.77742e-74	0	TMSB10
PRDX5	7.66838e-79	-0.728256	0.995	0.959	2.55173e-74	0	PRDX5
CD24	1.09077e-78	-1.09867	0.92	0.936	3.62964e-74	0	CD24
RAET1G	1.16244e-78	0.376652	0.792	0.382	3.86813e-74	0	RAET1G
TMEM106B	1.62141e-78	-0.653457	0.833	0.856	5.39539e-74	0	TMEM106B
CYBA	1.72118e-78	-0.566728	0.89	0.862	5.72741e-74	0	CYBA
ACTB	2.00597e-78	0.44397	1	0.975	6.67506e-74	0	ACTB
COX8A	4.96121e-78	-0.438802	0.98	0.877	1.65089e-73	0	COX8A
FUT2	1.08821e-77	-0.291079	0.15	0.6	3.62113e-73	0	FUT2
ABCC1	2.81765e-77	0.452191	0.973	0.741	9.37602e-73	0	ABCC1
RSL1D1	2.92028e-77	0.353636	0.977	0.74	9.71753e-73	0	RSL1D1
SLC34A2	3.58778e-77	-0.788575	0.08	0.514	1.19387e-72	0	SLC34A2
ADIRF	3.79747e-77	0.599177	0.973	0.711	1.26365e-72	0	ADIRF
GNE	4.67382e-77	-0.322	0.153	0.593	1.55526e-72	0	GNE
RPS4Y1	5.00369e-77	0.449001	0.926	0.827	1.66503e-72	0	RPS4Y1
ST6GAL1	1.0432e-76	-0.550223	0.748	0.836	3.47136e-72	0	ST6GAL1
NDUFV2	1.04949e-76	-0.51863	0.95	0.869	3.49229e-72	0	NDUFV2
MT-CO1	3.10627e-76	0.33632	1	0.988	1.03364e-71	0	MT-CO1
PLS1	3.18403e-76	-0.358214	0.23	0.655	1.05952e-71	0	PLS1
RASD1	3.38143e-76	0.500313	0.715	0.315	1.1252e-71	0	RASD1
KPNB1	3.40424e-76	0.339493	0.992	0.797	1.1328e-71	0	KPNB1
ATP12A	4.44557e-76	-0.48113	0.061	0.493	1.47931e-71	0	ATP12A
CLDN3	4.79377e-76	-0.925266	0.049	0.475	1.59518e-71	0	CLDN3
FBLIM1	7.09036e-76	0.293865	0.914	0.615	2.35939e-71	0	FBLIM1
RPL6	1.0735e-75	0.335001	1	0.966	3.57217e-71	0	RPL6
TFAP2A	1.28106e-75	0.329661	0.879	0.556	4.26287e-71	0	TFAP2A
TUBB6	1.36866e-75	0.279813	0.761	0.33	4.55434e-71	0	TUBB6
KRT14	1.40828e-75	1.5071	0.573	0.176	4.68619e-71	0	KRT14
HNRNPA1	1.87143e-75	0.359115	0.995	0.86	6.22736e-71	0	HNRNPA1
COX7B	2.59139e-75	-0.473032	0.98	0.918	8.62312e-71	0	COX7B
ZFP36L1	3.29596e-75	0.501032	1	0.982	1.09676e-70	0	ZFP36L1
B4GALT5	6.35647e-75	-0.560357	0.418	0.744	2.11518e-70	0	B4GALT5
CSNK2A2	9.85784e-75	0.274821	0.919	0.637	3.28029e-70	0	CSNK2A2
CRTAP	1.09028e-74	0.293858	0.919	0.615	3.62802e-70	0	CRTAP
KRT10	1.20705e-74	-0.529957	0.947	0.859	4.01657e-70	0	KRT10
TNFSF9	1.23769e-74	0.423798	0.784	0.448	4.11854e-70	0	TNFSF9
DEFB1	1.62304e-74	-0.596943	0.131	0.564	5.40081e-70	0	DEFB1
NAA38	1.62489e-74	-0.509272	0.57	0.779	5.40697e-70	0	NAA38
COX7A2	2.19119e-74	-0.422424	0.998	0.911	7.29141e-70	0	COX7A2
LRRC8A	3.76624e-74	0.436133	0.998	0.902	1.25325e-69	0	LRRC8A
CXCL14	4.34503e-74	0.959562	0.72	0.296	1.44585e-69	0	CXCL14
FBL	6.4572e-74	0.314831	0.961	0.656	2.1487e-69	0	FBL
HES4	6.72118e-74	-0.513674	0.496	0.778	2.23654e-69	0	HES4
HSPA5	9.36338e-74	0.524673	0.998	0.926	3.11576e-69	0	HSPA5
CLDN10	9.67642e-74	-0.469077	0.064	0.484	3.21993e-69	0	CLDN10
GJB2	1.19664e-73	0.498278	0.906	0.571	3.98194e-69	0	GJB2
ENPP4	1.41557e-73	-0.382931	0.022	0.434	4.71044e-69	0	ENPP4
UPK1B	1.59357e-73	-0.852045	0.188	0.596	5.30275e-69	0	UPK1B
DBI	1.87425e-73	-0.573224	0.854	0.841	6.23676e-69	0	DBI
AC011462.1	2.14674e-73	0.314854	0.912	0.581	7.14348e-69	0	AC011462.1
KRT7	2.89793e-73	-1.02188	0.689	0.855	9.64316e-69	0	KRT7
ADH1C	4.94646e-73	-0.810727	0.15	0.572	1.64599e-68	0	ADH1C
MT2A	6.65733e-73	1.48315	0.936	0.708	2.21529e-68	0	MT2A
ELOB	7.75823e-73	-0.439027	0.992	0.935	2.58163e-68	0	ELOB
NFE2L1	9.2625e-73	0.389319	0.98	0.767	3.08219e-68	0	NFE2L1
ZFP36L2	9.50722e-73	0.722915	0.983	0.809	3.16362e-68	0	ZFP36L2
IFITM3	1.41194e-72	0.556456	0.966	0.794	4.69837e-68	0	IFITM3
BICDL1	1.59401e-72	0.263512	0.768	0.425	5.30423e-68	0	BICDL1
KRT5	3.60182e-72	0.4783	0.89	0.436	1.19854e-67	0	KRT5
HEBP1	8.20016e-72	0.28462	0.889	0.571	2.72868e-67	0	HEBP1
SDR16C5	1.00037e-71	0.301516	0.889	0.6	3.32884e-67	0	SDR16C5
PLIN2	1.41646e-71	0.861634	0.987	0.878	4.71342e-67	0	PLIN2
IL20	3.58776e-71	0.334933	0.366	0.035	1.19386e-66	0	IL20
ZNF581	6.71106e-71	0.265323	0.89	0.577	2.23317e-66	0	ZNF581
LY6E	6.86522e-71	-0.520303	0.811	0.834	2.28447e-66	0	LY6E
RAPH1	1.12433e-70	0.389717	0.951	0.722	3.74131e-66	0	RAPH1
ENSA	1.50826e-70	-0.384839	0.878	0.865	5.01888e-66	0	ENSA
CHMP2A	1.53837e-70	-0.464696	0.909	0.861	5.1191e-66	0	CHMP2A
SPDEF	1.94777e-70	-0.312639	0.075	0.489	6.48139e-66	0	SPDEF
ST6GALNAC1	2.77245e-70	-0.250575	0.135	0.555	9.22562e-66	0	ST6GALNAC1
HMGB2	4.77555e-70	0.358194	0.989	0.778	1.58911e-65	0	HMGB2
MAPK10	5.34812e-70	-0.327827	0.08	0.505	1.77964e-65	0	MAPK10
ARNTL2	7.51772e-70	0.256898	0.757	0.417	2.5016e-65	0	ARNTL2
FAM83F	2.83668e-69	0.294444	0.914	0.576	9.43934e-65	0	FAM83F
AGO2	3.52437e-69	0.302332	0.939	0.68	1.17277e-64	0	AGO2
SCGB1A1	8.93744e-69	-3.31069	0.526	0.792	2.97402e-64	0	SCGB1A1
PRR15	1.05921e-68	-0.311205	0.049	0.451	3.52462e-64	0	PRR15
LINC00958	1.09379e-68	0.383751	0.864	0.598	3.6397e-64	0	LINC00958
AHCY	1.92118e-68	0.27004	0.873	0.555	6.39291e-64	0	AHCY
COX5A	2.0218e-68	-0.402549	0.991	0.894	6.72773e-64	0	COX5A
RAB25	3.10514e-68	-0.411651	0.953	0.859	1.03327e-63	0	RAB25
AC111149.2	3.95851e-68	-0.267753	0.038	0.435	1.31724e-63	0	AC111149.2
TIMP1	4.30628e-68	1.01143	0.997	0.862	1.43296e-63	0	TIMP1
BASP1	5.86627e-68	0.516102	0.97	0.651	1.95206e-63	0	BASP1
MT-ND5	6.75185e-68	-0.511335	0.998	0.969	2.24674e-63	0	MT-ND5
SMIM14	1.59962e-67	-0.560937	0.657	0.815	5.3229e-63	0	SMIM14
C20orf85	1.8837e-67	-1.32496	0.044	0.431	6.26819e-63	0	C20orf85
FAM83B	2.05878e-67	0.276612	0.836	0.503	6.8508e-63	0	FAM83B
NOTCH1	4.55476e-67	0.254768	0.673	0.321	1.51564e-62	0	NOTCH1
PDIA6	7.39003e-67	0.303892	0.981	0.779	2.45911e-62	0	PDIA6
SSH1	9.23835e-67	0.286672	0.858	0.553	3.07415e-62	0	SSH1
TAF1D	1.01343e-66	0.315331	0.991	0.877	3.37228e-62	0	TAF1D
TNFSF10	1.14767e-66	-0.278853	0.102	0.513	3.81898e-62	0	TNFSF10
SCP2	1.19485e-66	-0.438009	0.576	0.791	3.97598e-62	0	SCP2
STRBP	1.88824e-66	-0.390316	0.321	0.685	6.28331e-62	0	STRBP
MMP13	1.89171e-66	0.525754	0.513	0.144	6.29486e-62	0	MMP13
CKAP4	1.91469e-66	0.323314	0.973	0.728	6.37133e-62	0	CKAP4
METTL7A	2.02559e-66	-0.52347	0.053	0.444	6.74035e-62	0	METTL7A
SLK	2.04241e-66	-0.464438	0.953	0.921	6.79631e-62	0	SLK
PDXK	2.51454e-66	-0.401533	0.939	0.884	8.36739e-62	0	PDXK
TJP3	5.50009e-66	-0.315927	0.164	0.574	1.83021e-61	0	TJP3
CLU	5.76736e-66	-0.799228	0.626	0.807	1.91915e-61	0	CLU
POLR3K	6.30285e-66	-0.258266	0.124	0.537	2.09734e-61	0	POLR3K
DDIT4	1.20658e-65	0.44646	1	0.963	4.01501e-61	0	DDIT4
PPP1R13L	1.47851e-65	0.250952	0.876	0.537	4.91988e-61	0	PPP1R13L
HOMER3	1.77369e-65	0.270524	0.917	0.622	5.90215e-61	0	HOMER3
EMP3	2.10723e-65	0.29446	0.637	0.275	7.01203e-61	0	EMP3
PLCD3	2.23643e-65	0.26582	0.872	0.526	7.44195e-61	0	PLCD3
PALLD	2.80466e-65	0.347844	0.914	0.661	9.33279e-61	0	PALLD
LAMTOR2	4.74477e-65	-0.446879	0.64	0.775	1.57887e-60	0	LAMTOR2
AGR3	5.22895e-65	-1.2878	0.075	0.455	1.73999e-60	0	AGR3
MT-ND2	6.95186e-65	-0.542834	1	0.972	2.3133e-60	0	MT-ND2
TMEM45B	7.32338e-65	-0.445763	0.917	0.889	2.43693e-60	0	TMEM45B
LRRIQ1	8.58689e-65	-0.893529	0.016	0.383	2.85737e-60	0	LRRIQ1
IRF6	1.14687e-64	0.350545	0.975	0.769	3.81631e-60	0	IRF6
ITPR3	1.17128e-64	0.25286	0.876	0.597	3.89757e-60	0	ITPR3
ANXA5	1.2228e-64	0.319076	0.992	0.872	4.069e-60	0	ANXA5
AHCYL1	1.22837e-64	-0.384543	0.978	0.928	4.08753e-60	0	AHCYL1
RAB11A	1.5259e-64	-0.388234	0.964	0.868	5.07759e-60	0	RAB11A
CCDC85B	2.60826e-64	0.334276	0.879	0.538	8.67926e-60	0	CCDC85B
IGBP1	2.6351e-64	0.283676	0.98	0.765	8.76856e-60	0	IGBP1
MYL6	3.33179e-64	-0.387444	0.997	0.954	1.10868e-59	0	MYL6
EIF3D	3.88093e-64	0.307997	0.991	0.833	1.29142e-59	0	EIF3D
COX5B	6.72063e-64	-0.347671	0.994	0.91	2.23636e-59	0	COX5B
ATP5F1E	7.11253e-64	-0.396826	0.997	0.935	2.36676e-59	0	ATP5F1E
FER1L6	7.75421e-64	-0.253216	0.08	0.474	2.58029e-59	0	FER1L6
ALOX15	8.61223e-64	-0.504266	0.022	0.39	2.86581e-59	0	ALOX15
STN1	8.75233e-64	-0.452885	0.571	0.77	2.91243e-59	0	STN1
PLAUR	9.6666e-64	0.528828	0.964	0.748	3.21666e-59	0	PLAUR
DNAAF1	1.03832e-63	-0.836278	0.017	0.381	3.4551e-59	0	DNAAF1
PFN1	1.46268e-63	0.338005	0.998	0.905	4.86723e-59	0	PFN1
MYH9	2.02788e-63	0.352954	0.966	0.768	6.74799e-59	0	MYH9
MINDY2	2.43896e-63	0.319573	0.951	0.717	8.11589e-59	0	MINDY2
NUAK1	2.67367e-63	0.266064	0.604	0.249	8.89689e-59	0	NUAK1
BSPRY	2.81191e-63	-0.27501	0.269	0.667	9.3569e-59	0	BSPRY
NDUFA3	3.56944e-63	-0.465757	0.759	0.817	1.18777e-58	0	NDUFA3
PTMS	4.94324e-63	0.323289	0.983	0.775	1.64491e-58	0	PTMS
LMO7	1.31081e-62	-0.676663	0.809	0.887	4.36186e-58	0	LMO7
TPPP3	1.47094e-62	-1.21012	0.072	0.442	4.89469e-58	0	TPPP3
NFIB	1.47696e-62	0.28284	0.892	0.621	4.91474e-58	0	NFIB
MUC15	1.60789e-62	-0.368947	0.006	0.361	5.35041e-58	0	MUC15
PDCD5	2.2143e-62	0.266095	0.928	0.678	7.3683e-58	0	PDCD5
S100A9	2.79023e-62	-1.53649	0.845	0.905	9.28476e-58	0	S100A9
C9orf24	5.53469e-62	-1.14012	0.055	0.421	1.84172e-57	0	C9orf24
RSPH1	2.19512e-61	-0.839593	0.041	0.401	7.30447e-57	0	RSPH1
SELENOS	2.32093e-61	0.312297	0.983	0.789	7.72312e-57	0	SELENOS
PI3	2.45825e-61	-0.642433	0.092	0.479	8.18007e-57	0	PI3
PNKD	3.56662e-61	-0.412424	0.435	0.725	1.18683e-56	0	PNKD
SERPINB5	3.76451e-61	0.44544	0.984	0.761	1.25268e-56	0	SERPINB5
UBL5	6.63971e-61	-0.405055	0.983	0.896	2.20943e-56	0	UBL5
RNH1	7.00542e-61	0.302311	0.995	0.824	2.33112e-56	0	RNH1
NMB	7.285e-61	-0.2518	0.097	0.479	2.42416e-56	0	NMB
MEF2A	7.67785e-61	0.299604	0.948	0.711	2.55488e-56	0	MEF2A
PLAU	9.1971e-61	0.681092	0.973	0.763	3.06043e-56	0	PLAU
APP	9.77669e-61	0.309631	0.994	0.883	3.25329e-56	0	APP
CCDC170	1.10975e-60	-0.706418	0.016	0.365	3.69281e-56	0	CCDC170
B3GNT7	1.79931e-60	-0.351986	0.047	0.412	5.98737e-56	0	B3GNT7
ID1	1.8318e-60	0.5146	0.997	0.937	6.09551e-56	0	ID1
INPP4B	4.31735e-60	-0.251219	0.141	0.532	1.43664e-55	0	INPP4B
FST	6.29872e-60	0.511565	0.36	0.051	2.09596e-55	0	FST
TMPRSS4	6.56535e-60	-0.460467	0.934	0.902	2.18469e-55	0	TMPRSS4
ISG15	6.79637e-60	-0.261334	0.18	0.568	2.26156e-55	0	ISG15
ERICH3	1.19969e-59	-0.730452	0.013	0.355	3.99209e-55	0	ERICH3
CEMIP	1.35693e-59	0.393424	0.415	0.083	4.51532e-55	0	CEMIP
B4GALT4	1.44215e-59	-0.604073	0.69	0.796	4.79891e-55	0	B4GALT4
TPM2	1.48385e-59	0.325889	0.74	0.439	4.93765e-55	0	TPM2
CD81	1.92257e-59	0.314978	0.991	0.853	6.39753e-55	0	CD81
SQSTM1	2.04921e-59	0.379367	1	0.995	6.81896e-55	0	SQSTM1
MTHFD2	2.09137e-59	0.314791	0.991	0.777	6.95926e-55	0	MTHFD2
RASEF	2.28137e-59	-0.390314	0.49	0.759	7.59147e-55	0	RASEF
KLF7	2.44296e-59	0.30658	0.676	0.345	8.12918e-55	0	KLF7
RARRES3	2.63935e-59	-0.787491	0.563	0.788	8.78269e-55	0	RARRES3
SLC39A6	3.54732e-59	0.274119	0.931	0.683	1.18041e-54	0	SLC39A6
SKP1	3.63136e-59	-0.401791	0.989	0.921	1.20837e-54	0	SKP1
NRIP1	4.06778e-59	0.305232	0.894	0.606	1.35359e-54	0	NRIP1
PTPA	5.65533e-59	-0.429464	0.49	0.732	1.88187e-54	0	PTPA
CTNND1	6.24342e-59	-0.405738	0.823	0.853	2.07756e-54	0	CTNND1
SPAG17	1.06439e-58	-0.642948	0.008	0.344	3.54187e-54	0	SPAG17
MORN2	1.24173e-58	-0.835132	0.111	0.476	4.13199e-54	0	MORN2
JUND	1.30461e-58	-0.645348	0.997	0.968	4.3412e-54	0	JUND
CLINT1	2.06811e-58	-0.379117	0.956	0.909	6.88183e-54	0	CLINT1
MPZL2	2.86832e-58	0.345181	0.953	0.717	9.54463e-54	0	MPZL2
CTSB	6.10975e-58	-0.424253	0.884	0.87	2.03308e-53	0	CTSB
SCNN1A	6.74188e-58	-0.311879	0.296	0.66	2.24343e-53	0	SCNN1A
H1FX	8.33698e-58	0.497547	0.981	0.819	2.77421e-53	0	H1FX
SESN3	8.37985e-58	0.301523	0.826	0.535	2.78848e-53	0	SESN3
SMAP2	1.01242e-57	-0.302431	0.141	0.52	3.36894e-53	0	SMAP2
MFSD1	1.02328e-57	-0.409811	0.362	0.674	3.40508e-53	0	MFSD1
C9orf116	1.12117e-57	-0.76333	0.038	0.381	3.7308e-53	0	C9orf116
TMEM184A	1.23145e-57	-0.280996	0.186	0.572	4.09777e-53	0	TMEM184A
PABPC4	1.30131e-57	0.255627	0.923	0.662	4.33024e-53	0	PABPC4
LAYN	1.34407e-57	-0.324919	0.221	0.588	4.47253e-53	0	LAYN
CITED4	1.80051e-57	0.55537	0.898	0.709	5.99138e-53	0	CITED4
NDUFA2	2.46989e-57	-0.424086	0.701	0.79	8.2188e-53	0	NDUFA2
TUBB	3.7895e-57	0.344989	0.994	0.831	1.26099e-52	0	TUBB
ARHGAP18	4.64425e-57	-0.593693	0.183	0.548	1.54542e-52	0	ARHGAP18
TM7SF3	6.50872e-57	0.277428	0.898	0.642	2.16584e-52	0	TM7SF3
GSTK1	6.98351e-57	-0.428346	0.818	0.82	2.32383e-52	0	GSTK1
S100A14	7.61355e-57	0.355122	0.998	0.921	2.53348e-52	0	S100A14
FNDC3B	8.18949e-57	0.28022	0.947	0.768	2.72513e-52	0	FNDC3B
TPBG	1.01307e-56	0.302497	0.956	0.718	3.37109e-52	0	TPBG
RPS17	1.62147e-56	0.318732	0.994	0.798	5.39561e-52	0	RPS17
TMEM45A	1.94787e-56	-0.825616	0.15	0.496	6.48175e-52	0	TMEM45A
DNALI1	2.06481e-56	-0.722381	0.044	0.384	6.87088e-52	0	DNALI1
NDUFB7	2.53294e-56	-0.397913	0.784	0.791	8.4286e-52	0	NDUFB7
EIF3M	2.73695e-56	0.274952	0.991	0.789	9.10746e-52	0	EIF3M
C11orf88	2.87027e-56	-0.66498	0.014	0.342	9.55111e-52	0	C11orf88
NDUFB1	3.40378e-56	-0.458614	0.881	0.848	1.13264e-51	0	NDUFB1
RBBP8	4.17702e-56	0.361546	0.906	0.645	1.38995e-51	0	RBBP8
TINAGL1	4.23808e-56	0.280281	0.806	0.516	1.41026e-51	0	TINAGL1
KIF13B	4.50046e-56	-0.334023	0.408	0.702	1.49757e-51	0	KIF13B
CAST	4.85447e-56	-0.450805	0.986	0.952	1.61537e-51	0	CAST
SAMHD1	5.84889e-56	-0.374007	0.014	0.341	1.94628e-51	0	SAMHD1
C5orf49	7.88198e-56	-0.769853	0.02	0.349	2.62281e-51	0	C5orf49
GLI3	1.17478e-55	0.286026	0.631	0.294	3.90921e-51	0	GLI3
NCF1	1.39237e-55	0.390501	0.643	0.311	4.63325e-51	0	NCF1
FAM183A	1.54153e-55	-0.745842	0.044	0.379	5.1296e-51	0	FAM183A
SAP18	1.8562e-55	-0.356775	0.97	0.882	6.17671e-51	0	SAP18
CSNK1E	1.94092e-55	0.311324	0.973	0.791	6.45862e-51	0	CSNK1E
ITGAV	2.07639e-55	0.252313	0.811	0.555	6.90939e-51	0	ITGAV
CAPSL	2.34329e-55	-0.685731	0.016	0.34	7.79753e-51	0	CAPSL
DUSP5	3.55151e-55	-0.57691	0.969	0.911	1.1818e-50	0	DUSP5
MS4A8	4.11524e-55	-0.546808	0.009	0.33	1.36939e-50	0	MS4A8
HEY1	4.76067e-55	-0.286409	0.152	0.517	1.58416e-50	0	HEY1
CCDC80	4.98578e-55	-0.810019	0.714	0.888	1.65907e-50	0	CCDC80
CD74	5.04546e-55	-0.824933	0.484	0.736	1.67893e-50	0	CD74
TXN	9.51952e-55	-0.410682	0.998	0.963	3.16772e-50	0	TXN
RNF19B	1.00957e-54	0.284343	0.898	0.639	3.35944e-50	0	RNF19B
BAG1	1.03437e-54	-0.41897	0.977	0.893	3.44198e-50	0	BAG1
UGP2	1.17697e-54	-0.399619	0.797	0.832	3.9165e-50	0	UGP2
EIF3H	1.25524e-54	0.279779	0.995	0.823	4.17695e-50	0	EIF3H
DNAH12	2.37468e-54	-0.506685	0.005	0.319	7.90198e-50	0	DNAH12
CFAP43	2.54145e-54	-0.465242	0.006	0.321	8.45693e-50	0	CFAP43
TFPI2	3.5732e-54	0.492457	0.391	0.085	1.18902e-49	0	TFPI2
HECTD1	3.86844e-54	-0.403958	0.989	0.971	1.28726e-49	0	HECTD1
CP	5.89891e-54	-0.589116	0.318	0.642	1.96292e-49	0	CP
NEK10	7.68074e-54	-0.735368	0.036	0.362	2.55584e-49	0	NEK10
IDH2	8.31883e-54	-0.367726	0.387	0.686	2.76817e-49	0	IDH2
C1orf194	1.19719e-53	-0.836455	0.033	0.355	3.98377e-49	0	C1orf194
DDX21	1.56592e-53	0.338807	0.992	0.834	5.21074e-49	0	DDX21
DNAH5	1.87892e-53	-0.532558	0.016	0.332	6.25229e-49	0	DNAH5
POLR2L	1.90301e-53	-0.396304	0.585	0.745	6.33246e-49	0	POLR2L
SPA17	2.12809e-53	-0.532725	0.094	0.438	7.08144e-49	0	SPA17
NCF2	2.1388e-53	-0.456814	0.427	0.709	7.11708e-49	0	NCF2
EREG	2.28866e-53	0.629443	0.817	0.549	7.61575e-49	0	EREG
IRF2BPL	2.72697e-53	0.268978	0.772	0.501	9.07428e-49	0	IRF2BPL
SLC4A7	2.84192e-53	0.302723	0.942	0.751	9.45679e-49	0	SLC4A7
MFSD4A	2.94267e-53	-0.271888	0.197	0.563	9.79202e-49	0	MFSD4A
SULT2B1	3.72101e-53	-0.383779	0.333	0.684	1.2382e-48	0	SULT2B1
OSCP1	4.06845e-53	-0.400229	0.044	0.371	1.35382e-48	0	OSCP1
FGFBP1	8.69598e-53	0.671763	0.792	0.49	2.89367e-48	0	FGFBP1
DRC1	1.31784e-52	-0.463407	0.008	0.315	4.38525e-48	0	DRC1
GLRX	2.10823e-52	-0.501184	0.52	0.771	7.01534e-48	0	GLRX
MSMB	2.36572e-52	-1.01198	0.097	0.431	7.87216e-48	0	MSMB
PTHLH	2.37108e-52	0.328901	0.457	0.138	7.89001e-48	0	PTHLH
ODF2L	2.93297e-52	-0.618545	0.421	0.714	9.75975e-48	0	ODF2L
PIFO	3.01279e-52	-1.07573	0.086	0.412	1.00254e-47	0	PIFO
PTPN12	5.75242e-52	0.32941	0.989	0.802	1.91418e-47	0	PTPN12
TMEM190	5.92962e-52	-0.876134	0.056	0.377	1.97314e-47	0	TMEM190
UFC1	7.71729e-52	-0.693918	0.925	0.899	2.568e-47	0	UFC1
SEMA4B	7.99676e-52	0.252064	0.862	0.587	2.661e-47	0	SEMA4B
MSRB1	8.01752e-52	-0.319071	0.349	0.672	2.66791e-47	0	MSRB1
DTHD1	9.48789e-52	-0.392151	0.003	0.304	3.15719e-47	0	DTHD1
KRT15	1.45215e-51	0.578303	0.772	0.495	4.83218e-47	0	KRT15
ROPN1L	1.60156e-51	-0.653458	0.02	0.328	5.32934e-47	0	ROPN1L
EIF3L	1.99498e-51	0.262925	0.994	0.839	6.63849e-47	0	EIF3L
NUPR1	2.6363e-51	-0.511431	0.997	0.985	8.77257e-47	0	NUPR1
SELENOP	2.6734e-51	-0.273015	0.216	0.56	8.896e-47	0	SELENOP
SNTN	3.08279e-51	-0.561104	0.016	0.32	1.02583e-46	0	SNTN
ATP6V0B	3.54797e-51	-0.329419	0.978	0.879	1.18062e-46	0	ATP6V0B
C9orf135	3.83965e-51	-0.526206	0.019	0.324	1.27768e-46	0	C9orf135
SPAG1	4.34991e-51	-0.304538	0.059	0.385	1.44748e-46	0	SPAG1
ARG2	4.62102e-51	0.325832	0.972	0.748	1.53769e-46	0	ARG2
PLPP2	5.03911e-51	-0.368799	0.829	0.821	1.67681e-46	0	PLPP2
FAM81B	5.13555e-51	-0.602412	0.016	0.319	1.70891e-46	0	FAM81B
FANK1	7.40833e-51	-0.44584	0.039	0.353	2.4652e-46	0	FANK1
SSR2	8.23057e-51	0.271497	0.975	0.812	2.73881e-46	0	SSR2
CAPG	9.62249e-51	0.314923	0.994	0.816	3.20198e-46	0	CAPG
SDC4	1.37665e-50	0.384481	0.961	0.794	4.58094e-46	0	SDC4
BCL6	1.60512e-50	-0.384193	0.437	0.709	5.34119e-46	0	BCL6
TM4SF1	1.9801e-50	-0.689844	0.685	0.838	6.58899e-46	0	TM4SF1
NDUFB3	2.0087e-50	-0.404762	0.649	0.768	6.68413e-46	0	NDUFB3
CDHR3	2.2928e-50	-0.490734	0.016	0.316	7.62953e-46	0	CDHR3
C9orf16	2.38302e-50	-0.412742	0.95	0.854	7.92974e-46	0	C9orf16
FAM216B	2.63007e-50	-0.50305	0.013	0.311	8.75184e-46	0	FAM216B
MIEN1	2.65794e-50	-0.337267	0.845	0.813	8.84456e-46	0	MIEN1
MTUS1	2.69626e-50	-0.326557	0.41	0.699	8.97207e-46	0	MTUS1
DYNLRB2	3.2637e-50	-0.647304	0.036	0.344	1.08603e-45	0	DYNLRB2
ERMP1	3.27298e-50	-0.460982	0.582	0.749	1.08912e-45	0	ERMP1
BICDL2	3.84807e-50	-0.304788	0.43	0.706	1.28048e-45	0	BICDL2
CAT	6.35356e-50	-0.279141	0.266	0.602	2.11421e-45	0	CAT
TEX9	8.6923e-50	-0.309042	0.061	0.381	2.89245e-45	0	TEX9
CTSH	1.27129e-49	0.3167	0.994	0.885	4.23034e-45	0	CTSH
CXXC5	1.61104e-49	-0.284696	0.288	0.622	5.36091e-45	0	CXXC5
FAM92B	1.95014e-49	-0.589831	0.03	0.332	6.48928e-45	0	FAM92B
SPAG16	2.7197e-49	-0.445354	0.308	0.624	9.05006e-45	0	SPAG16
FAM102A	3.27091e-49	-0.371605	0.917	0.861	1.08843e-44	0	FAM102A
KIF5B	3.37436e-49	-0.317453	0.991	0.91	1.12285e-44	0	KIF5B
TEKT1	3.47176e-49	-0.362274	0.005	0.293	1.15526e-44	0	TEKT1
HLA-DMB	3.88994e-49	-0.338148	0.144	0.49	1.29442e-44	0	HLA-DMB
MNS1	3.91517e-49	-0.433445	0.006	0.295	1.30281e-44	0	MNS1
CES1	4.52685e-49	-0.697369	0.075	0.394	1.50636e-44	0	CES1
TXNRD1	4.81101e-49	-0.485854	0.92	0.924	1.60091e-44	0	TXNRD1
CCDC78	4.87841e-49	-0.517279	0.028	0.327	1.62334e-44	0	CCDC78
ARMC3	5.3876e-49	-0.377442	0.008	0.297	1.79278e-44	0	ARMC3
TEKT2	5.78253e-49	-0.484122	0.019	0.314	1.9242e-44	0	TEKT2
CRIP1	5.90078e-49	-0.500775	0.019	0.315	1.96354e-44	0	CRIP1
ARFGEF3	7.51798e-49	-0.330059	0.438	0.703	2.50168e-44	0	ARFGEF3
WDR38	8.70557e-49	-0.387486	0.005	0.291	2.89686e-44	0	WDR38
TSPAN19	8.92361e-49	-0.3696	0.008	0.296	2.96942e-44	0	TSPAN19
CFAP53	1.1621e-48	-0.515006	0.016	0.308	3.86701e-44	0	CFAP53
MPRIP	1.32177e-48	0.283052	0.876	0.652	4.39832e-44	0	MPRIP
TMEM92	1.37842e-48	-0.285978	0.352	0.656	4.58683e-44	0	TMEM92
FAM229B	1.38549e-48	-0.521764	0.063	0.374	4.61036e-44	0	FAM229B
ATP8B1	1.67513e-48	-0.299817	0.426	0.701	5.57415e-44	0	ATP8B1
HSD17B2	2.0098e-48	0.359282	0.753	0.451	6.68782e-44	0	HSD17B2
CCDC173	2.07368e-48	-0.420442	0.008	0.294	6.90036e-44	0	CCDC173
GLIS3	2.48525e-48	-0.251777	0.141	0.484	8.26992e-44	0	GLIS3
PDLIM1	2.84793e-48	0.27049	0.994	0.869	9.47676e-44	0	PDLIM1
HSPE1	3.41813e-48	-0.631344	0.984	0.937	1.13742e-43	0	HSPE1
SLFN13	4.12601e-48	-0.277721	0.049	0.356	1.37297e-43	0	SLFN13
DRAP1	5.73244e-48	0.341578	0.956	0.772	1.90753e-43	0	DRAP1
EEF1D	8.43854e-48	0.270457	0.997	0.876	2.80801e-43	0	EEF1D
ZMYND10	8.48518e-48	-0.420919	0.022	0.313	2.82353e-43	0	ZMYND10
HSPA1A	1.10279e-47	-2.00312	0.689	0.831	3.66964e-43	0	HSPA1A
COX6B1	1.18984e-47	-0.27448	0.995	0.909	3.95931e-43	0	COX6B1
DYNLL1	1.23279e-47	-0.948786	0.919	0.893	4.10222e-43	0	DYNLL1
ZBBX	1.28202e-47	-0.304317	0.008	0.291	4.26604e-43	0	ZBBX
FAM114A1	1.31516e-47	-0.364452	0.692	0.795	4.37633e-43	0	FAM114A1
SERPINA1	1.43895e-47	-0.293926	0.016	0.305	4.78824e-43	0	SERPINA1
TSPAN6	1.46687e-47	-0.413709	0.554	0.739	4.88115e-43	0	TSPAN6
CDCP1	1.48857e-47	0.34106	0.928	0.772	4.95335e-43	0	CDCP1
SYTL3	1.62975e-47	-0.272053	0.02	0.311	5.42315e-43	0	SYTL3
MOK	1.68537e-47	-0.406149	0.03	0.324	5.60823e-43	0	MOK
RAN	1.96916e-47	0.267315	0.994	0.858	6.55259e-43	0	RAN
ADD3	2.22289e-47	-0.505958	0.707	0.816	7.39687e-43	0	ADD3
SARS	2.45044e-47	0.25532	0.997	0.867	8.15408e-43	0	SARS
AC007906.2	2.83336e-47	-0.346846	0.014	0.299	9.42827e-43	0	AC007906.2
MT-ND4L	2.83996e-47	-0.447421	0.937	0.886	9.45025e-43	0	MT-ND4L
ABHD11	3.3923e-47	-0.338718	0.36	0.658	1.12882e-42	0	ABHD11
PLA2G16	3.40213e-47	-0.533112	0.646	0.79	1.13209e-42	0	PLA2G16
FAM107B	4.10813e-47	-0.538686	0.656	0.788	1.36702e-42	0	FAM107B
NDUFB10	5.17718e-47	-0.411847	0.851	0.808	1.72276e-42	0	NDUFB10
PMEPA1	6.10617e-47	0.298741	0.782	0.524	2.03189e-42	0	PMEPA1
SERPINB6	6.64296e-47	-0.349521	0.768	0.834	2.21051e-42	0	SERPINB6
ALDH3B1	8.19881e-47	-0.379953	0.146	0.468	2.72824e-42	0	ALDH3B1
EPAS1	8.83772e-47	0.269	0.936	0.731	2.94084e-42	0	EPAS1
DNAH11	8.90006e-47	-0.563733	0.034	0.325	2.96158e-42	0	DNAH11
WDR78	9.1398e-47	-0.421831	0.028	0.318	3.04136e-42	0	WDR78
TFRC	9.40976e-47	0.253689	0.972	0.746	3.13119e-42	0	TFRC
MRPL14	9.61526e-47	-0.357341	0.961	0.841	3.19957e-42	0	MRPL14
LDHB	1.06961e-46	0.270308	0.995	0.914	3.55924e-42	0	LDHB
CCDC17	1.17846e-46	-0.367661	0.011	0.291	3.92144e-42	0	CCDC17
CALM1	1.29081e-46	-0.64811	0.992	0.952	4.29531e-42	0	CALM1
DNAH6	1.62077e-46	-0.297971	0.005	0.28	5.39326e-42	0	DNAH6
ABCC3	1.87352e-46	0.265061	0.961	0.731	6.23433e-42	0	ABCC3
NME5	2.19209e-46	-0.310886	0.031	0.322	7.2944e-42	0	NME5
HYDIN	2.68724e-46	-0.549406	0.038	0.326	8.94206e-42	0	HYDIN
EFCAB1	2.9953e-46	-0.562917	0.038	0.327	9.96715e-42	0	EFCAB1
AK7	5.72469e-46	-0.301445	0.009	0.285	1.90495e-41	0	AK7
PROM1	6.22378e-46	-0.258922	0.013	0.29	2.07103e-41	0	PROM1
H2AFY	7.36599e-46	-0.298088	0.945	0.905	2.45111e-41	0	H2AFY
NDUFS8	7.85445e-46	-0.321594	0.945	0.837	2.61365e-41	0	NDUFS8
NDRG2	8.94757e-46	-0.2729	0.347	0.648	2.97739e-41	0	NDRG2
APIP	9.92415e-46	-0.357714	0.526	0.712	3.30236e-41	0	APIP
FOXJ1	1.0045e-45	-0.35218	0.011	0.286	3.34258e-41	0	FOXJ1
LRRC6	1.2374e-45	-0.320274	0.052	0.347	4.11757e-41	0	LRRC6
DNAH9	1.65233e-45	-0.383133	0.013	0.287	5.4983e-41	0	DNAH9
HS3ST6	1.94622e-45	-0.255021	0.238	0.566	6.47624e-41	0	HS3ST6
ANXA11	1.96939e-45	-0.401977	0.917	0.861	6.55333e-41	0	ANXA11
EFHC1	2.35455e-45	-0.656683	0.156	0.462	7.83499e-41	0	EFHC1
SPRR3	3.06602e-45	-1.08557	0.113	0.422	1.02025e-40	0	SPRR3
TTLL10	3.57471e-45	-0.275055	0.006	0.276	1.18952e-40	0	TTLL10
ETFB	3.59145e-45	-0.345362	0.706	0.768	1.19509e-40	0	ETFB
CFAP126	3.86669e-45	-0.366992	0.014	0.288	1.28668e-40	0	CFAP126
SPEF2	4.37284e-45	-0.345684	0.013	0.286	1.45511e-40	0	SPEF2
AC013264.1	4.7169e-45	-0.418892	0.009	0.28	1.5696e-40	0	AC013264.1
SPAG6	5.41317e-45	-0.32279	0.006	0.275	1.80128e-40	0	SPAG6
DNAJA4	5.77758e-45	-0.751466	0.468	0.712	1.92255e-40	0	DNAJA4
HIST1H4C	6.26816e-45	0.28435	0.964	0.692	2.08579e-40	0	HIST1H4C
RGCC	6.88384e-45	-0.452405	0.296	0.616	2.29067e-40	0	RGCC
MAP1LC3B	8.94329e-45	0.33554	0.998	0.921	2.97597e-40	0	MAP1LC3B
DNAH7	1.01156e-44	-0.347528	0.014	0.286	3.36605e-40	0	DNAH7
IGFBP2	1.02554e-44	0.410237	0.994	0.893	3.41257e-40	0	IGFBP2
TFF3	1.18759e-44	-0.634519	0.036	0.323	3.95181e-40	0	TFF3
DSG2	1.4064e-44	0.25925	0.975	0.784	4.67993e-40	0	DSG2
PRDX6	2.20178e-44	0.255532	0.992	0.854	7.32665e-40	0	PRDX6
DNAH3	2.34299e-44	-0.258262	0.005	0.268	7.79653e-40	0	DNAH3
HPGD	2.57897e-44	-0.303878	0.063	0.363	8.5818e-40	0	HPGD
UQCRH	2.59141e-44	0.268847	0.997	0.87	8.62318e-40	0	UQCRH
MPC1	2.64424e-44	-0.275214	0.311	0.613	8.79896e-40	0	MPC1
ROMO1	2.79466e-44	-0.374837	0.911	0.837	9.29949e-40	0	ROMO1
AVPI1	3.0879e-44	0.25015	0.79	0.548	1.02753e-39	0	AVPI1
NCL	3.17392e-44	0.316782	0.989	0.825	1.05615e-39	0	NCL
IFI27	3.41778e-44	-0.473957	0.117	0.432	1.1373e-39	0	IFI27
MTSS1L	3.42009e-44	-0.303401	0.283	0.612	1.13807e-39	0	MTSS1L
ISG20	3.62692e-44	-0.474505	0.563	0.742	1.20689e-39	0	ISG20
CFAP157	4.03582e-44	-0.396373	0.027	0.304	1.34296e-39	0	CFAP157
RHOBTB3	4.6022e-44	-0.325947	0.421	0.68	1.53143e-39	0	RHOBTB3
MYO5C	6.1227e-44	-0.282597	0.366	0.667	2.03739e-39	0	MYO5C
CCDC39	6.25004e-44	-0.288572	0.006	0.269	2.07976e-39	0	CCDC39
CTXN1	6.92945e-44	-0.326534	0.03	0.308	2.30584e-39	0	CTXN1
PNPLA2	7.55082e-44	-0.353519	0.505	0.703	2.51261e-39	0	PNPLA2
AKAP14	8.72657e-44	-0.369106	0.016	0.284	2.90385e-39	0	AKAP14
MORN5	1.00395e-43	-0.276298	0.005	0.265	3.34075e-39	0	MORN5
BLOC1S1	1.18601e-43	-0.368003	0.64	0.753	3.94656e-39	0	BLOC1S1
CFAP45	1.72595e-43	-0.283461	0.019	0.288	5.74326e-39	0	CFAP45
ATP5MF	2.37147e-43	-0.31334	0.914	0.832	7.89131e-39	0	ATP5MF
TSTD1	2.51706e-43	-0.443268	0.934	0.861	8.37577e-39	0	TSTD1
ATP5ME	2.7626e-43	-0.301548	0.98	0.883	9.19282e-39	0	ATP5ME
C11orf97	3.53162e-43	-0.29967	0.006	0.265	1.17518e-38	0	C11orf97
MKRN1	3.58233e-43	-0.321034	0.833	0.824	1.19205e-38	0	MKRN1
HSPA1B	5.32352e-43	-1.26758	0.551	0.762	1.77145e-38	0	HSPA1B
RGS22	5.49033e-43	-0.293617	0.002	0.256	1.82696e-38	0	RGS22
B2M	6.01216e-43	-0.705365	0.997	0.989	2.00061e-38	0	B2M
SARAF	6.21353e-43	-0.511909	0.955	0.888	2.06762e-38	0	SARAF
HLA-DRA	8.2283e-43	-0.332435	0.122	0.427	2.73805e-38	0	HLA-DRA
SPATA17	8.2403e-43	-0.283757	0.006	0.263	2.74204e-38	0	SPATA17
LRRC46	9.98618e-43	-0.275554	0.006	0.263	3.323e-38	0	LRRC46
S100A8	9.98903e-43	-1.59502	0.271	0.569	3.32395e-38	0	S100A8
ATP5MG	1.01049e-42	-0.320323	0.981	0.897	3.3625e-38	0	ATP5MG
CFAP52	1.37901e-42	-0.313561	0.016	0.278	4.58881e-38	0	CFAP52
GPX8	1.73801e-42	-0.289102	0.214	0.523	5.78341e-38	0	GPX8
PACRG	1.81538e-42	-0.337021	0.02	0.284	6.04084e-38	0	PACRG
TCP11L2	2.09491e-42	-0.321884	0.322	0.622	6.97102e-38	0	TCP11L2
TMEM219	3.05314e-42	-0.340946	0.826	0.797	1.01596e-37	0	TMEM219
SRP9	3.74646e-42	-0.407372	0.823	0.83	1.24667e-37	0	SRP9
MARCKSL1	4.27051e-42	-0.477379	0.541	0.707	1.42106e-37	0	MARCKSL1
RSPH9	4.60048e-42	-0.355392	0.014	0.273	1.53085e-37	0	RSPH9
CCDC153	4.75822e-42	-0.31035	0.033	0.302	1.58334e-37	0	CCDC153
RSPH4A	5.4006e-42	-0.252449	0.006	0.259	1.7971e-37	0	RSPH4A
DNAH10	5.49532e-42	-0.304749	0.016	0.275	1.82862e-37	0	DNAH10
LDLRAD1	5.96454e-42	-0.308206	0.006	0.259	1.98476e-37	0	LDLRAD1
DPCD	7.18254e-42	-0.491609	0.152	0.449	2.39006e-37	0	DPCD
CETN2	1.1254e-41	-0.935264	0.322	0.603	3.74487e-37	0	CETN2
NRARP	1.15988e-41	-0.279294	0.199	0.51	3.85961e-37	0	NRARP
SOD1	1.23475e-41	-0.501778	0.986	0.91	4.10877e-37	0	SOD1
PSENEN	1.61824e-41	-0.524697	0.429	0.672	5.38485e-37	0	PSENEN
TMEM123	2.07884e-41	-0.393524	0.942	0.883	6.91755e-37	0	TMEM123
MSI2	3.86509e-41	-0.439064	0.471	0.706	1.28615e-36	0	MSI2
ITGA2	5.15969e-41	0.390589	0.941	0.778	1.71694e-36	0	ITGA2
MAPK15	5.41053e-41	-0.310751	0.031	0.295	1.80041e-36	0	MAPK15
TUBA1C	7.43182e-41	0.328215	0.994	0.877	2.47301e-36	0	TUBA1C
EFCAB10	8.23795e-41	-0.261786	0.008	0.256	2.74126e-36	0	EFCAB10
TECR	8.71553e-41	-0.353827	0.772	0.811	2.90018e-36	0	TECR
SPINT1-AS1	9.41133e-41	-0.252033	0.371	0.642	3.13171e-36	0	SPINT1-AS1
RABAC1	9.52142e-41	-0.363666	0.858	0.808	3.16835e-36	0	RABAC1
COA3	1.058e-40	-0.2548	0.421	0.669	3.5206e-36	0	COA3
IQCG	1.32821e-40	-0.33885	0.056	0.327	4.41976e-36	0	IQCG
TMEM67	1.37027e-40	-0.288949	0.038	0.303	4.5597e-36	0	TMEM67
DHRS7	1.49266e-40	0.267467	0.966	0.769	4.96696e-36	0	DHRS7
NDUFS6	1.49889e-40	-0.320582	0.928	0.818	4.98771e-36	0	NDUFS6
VAPA	1.50888e-40	-0.403143	0.97	0.904	5.02094e-36	0	VAPA
CFAP70	1.73916e-40	-0.334632	0.03	0.291	5.78722e-36	0	CFAP70
ARPC2	3.91325e-40	0.253682	0.998	0.901	1.30217e-35	0	ARPC2
MAT2A	5.0122e-40	0.349888	0.84	0.639	1.66786e-35	0	MAT2A
RP1	6.67763e-40	-0.413776	0.031	0.289	2.22205e-35	0	RP1
MAOA	8.91382e-40	-0.336395	0.537	0.702	2.96616e-35	0	MAOA
C4orf48	9.25686e-40	-0.342683	0.29	0.563	3.08031e-35	0	C4orf48
NDUFA1	1.43776e-39	-0.31525	0.98	0.865	4.78428e-35	0	NDUFA1
KIF9	1.65611e-39	-0.480323	0.094	0.368	5.51088e-35	0	KIF9
CDC42	2.11131e-39	-0.302687	0.966	0.904	7.0256e-35	0	CDC42
TMBIM6	2.50156e-39	-0.251573	0.997	0.955	8.32418e-35	0	TMBIM6
CALM3	3.35248e-39	-0.324883	0.523	0.724	1.11557e-34	0	CALM3
FOXN3	6.00104e-39	-0.321426	0.552	0.72	1.9969e-34	0	FOXN3
NDUFAF3	6.24017e-39	-0.376335	0.8	0.802	2.07648e-34	0	NDUFAF3
SH3BGRL	9.23721e-39	-0.285698	0.437	0.675	3.07377e-34	0	SH3BGRL
ZMAT3	1.06464e-38	-0.368409	0.446	0.681	3.54268e-34	0	ZMAT3
SRSF9	1.27039e-38	-0.279816	0.944	0.838	4.22735e-34	0	SRSF9
CST6	1.28914e-38	-0.265131	0.022	0.267	4.28974e-34	0	CST6
CCDC113	1.39224e-38	-0.363484	0.064	0.326	4.6328e-34	0	CCDC113
ZFP36	1.48979e-38	0.381089	0.984	0.91	4.95744e-34	0	ZFP36
NR2F6	2.10705e-38	-0.318629	0.642	0.75	7.01141e-34	0	NR2F6
MUC5B	2.37892e-38	-0.54801	0.028	0.277	7.91609e-34	0	MUC5B
MYO5B	3.14035e-38	-0.27276	0.391	0.664	1.04498e-33	0	MYO5B
LRP10	3.26011e-38	-0.312557	0.89	0.838	1.08483e-33	0	LRP10
APLP2	4.93673e-38	0.250921	0.997	0.883	1.64275e-33	0	APLP2
SYAP1	5.1435e-38	-0.387059	0.707	0.796	1.71155e-33	0	SYAP1
SOX4	5.19805e-38	-0.532778	0.933	0.937	1.7297e-33	0	SOX4
ME1	5.21399e-38	-0.297896	0.487	0.682	1.73501e-33	0	ME1
UBL3	5.62003e-38	-0.398129	0.837	0.825	1.87012e-33	0	UBL3
PRDX2	6.55517e-38	-0.318482	0.923	0.834	2.1813e-33	0	PRDX2
SLC35A3	9.51833e-38	-0.324318	0.545	0.738	3.16732e-33	0	SLC35A3
RAB10	1.41383e-37	-0.293487	0.969	0.86	4.70467e-33	0	RAB10
LRRC23	2.08155e-37	-0.413245	0.196	0.474	6.92655e-33	0	LRRC23
UGCG	2.46713e-37	-0.412711	0.923	0.897	8.20963e-33	0	UGCG
CDS1	2.5332e-37	-0.531947	0.537	0.73	8.42947e-33	0	CDS1
TMEM232	4.12744e-37	-0.251532	0.017	0.253	1.37345e-32	0	TMEM232
KLF5	4.77292e-37	0.370758	0.997	0.947	1.58824e-32	0	KLF5
VNN3	5.14648e-37	-0.3024	0.039	0.288	1.71254e-32	0	VNN3
NOP10	5.24993e-37	-0.310638	0.959	0.839	1.74697e-32	0	NOP10
COX17	5.43886e-37	-0.377231	0.834	0.805	1.80983e-32	0	COX17
HMGN3	5.91449e-37	-0.607292	0.48	0.697	1.96811e-32	0	HMGN3
EPCAM	1.10999e-36	-0.393	0.753	0.815	3.6936e-32	0	EPCAM
GAK	1.13443e-36	-0.295283	0.477	0.711	3.77493e-32	0	GAK
LYPD2	1.56469e-36	-0.511623	0.023	0.261	5.20665e-32	0	LYPD2
CORO2A	1.75416e-36	-0.304247	0.668	0.751	5.83715e-32	0	CORO2A
ENKUR	1.97201e-36	-0.300692	0.041	0.285	6.56205e-32	0	ENKUR
HSPH1	2.85825e-36	-1.11641	0.79	0.861	9.51112e-32	0	HSPH1
CFAP298	3.07722e-36	-0.531381	0.587	0.749	1.02397e-31	0	CFAP298
AP2S1	3.85827e-36	-0.309442	0.917	0.817	1.28388e-31	0	AP2S1
EZR	4.69437e-36	-0.809026	0.981	0.958	1.5621e-31	0	EZR
SAA2	5.53963e-36	-0.9626	0.023	0.258	1.84337e-31	0	SAA2
HERPUD1	5.76345e-36	0.397574	0.995	0.914	1.91785e-31	0	HERPUD1
RALGAPA2	1.4296e-35	-0.328343	0.707	0.762	4.75714e-31	0	RALGAPA2
FAM129A	2.50045e-35	0.250821	0.847	0.607	8.32051e-31	0	FAM129A
SERINC5	2.66002e-35	-0.361702	0.664	0.747	8.85147e-31	0	SERINC5
RFX3	3.49601e-35	-0.446165	0.169	0.43	1.16333e-30	0	RFX3
C2orf40	3.79132e-35	-0.377999	0.03	0.261	1.2616e-30	0	C2orf40
CCDC74A	4.53028e-35	-0.261456	0.034	0.268	1.5075e-30	0	CCDC74A
MPP7	4.72167e-35	-0.274121	0.592	0.742	1.57118e-30	0	MPP7
DZIP3	6.10344e-35	-0.28154	0.091	0.349	2.03098e-30	0	DZIP3
NDUFC2	6.39692e-35	-0.29502	0.922	0.838	2.12864e-30	0	NDUFC2
MGST2	7.45708e-35	-0.263572	0.509	0.693	2.48142e-30	0	MGST2
AC020916.1	8.4384e-35	0.252218	0.751	0.511	2.80796e-30	0	AC020916.1
SPACA9	9.12655e-35	-0.360094	0.072	0.316	3.03695e-30	0	SPACA9
CAPN12	9.21079e-35	-0.388092	0.488	0.687	3.06498e-30	0	CAPN12
JTB	9.70247e-35	-0.279008	0.925	0.815	3.22859e-30	0	JTB
ST5	1.02e-34	-0.263727	0.211	0.496	3.39417e-30	0	ST5
MRPL33	1.07105e-34	-0.306058	0.668	0.739	3.56404e-30	0	MRPL33
EIF6	1.99184e-34	-0.358086	0.93	0.829	6.62805e-30	0	EIF6
CD164	3.57444e-34	-0.265718	0.967	0.883	1.18943e-29	0	CD164
BTG2	3.59019e-34	0.289222	0.876	0.656	1.19467e-29	0	BTG2
B9D1	5.76244e-34	-0.298313	0.254	0.531	1.91751e-29	0	B9D1
NRP2	1.66355e-33	-0.453829	0.477	0.666	5.53562e-29	0	NRP2
ACTN4	2.00152e-33	0.260687	0.995	0.905	6.66026e-29	0	ACTN4
ATP5MPL	2.16863e-33	-0.267672	0.967	0.86	7.21634e-29	0	ATP5MPL
LAMTOR5	2.39997e-33	-0.259552	0.973	0.849	7.98614e-29	0	LAMTOR5
ZNHIT6	3.84444e-33	-0.250006	0.263	0.538	1.27928e-28	0	ZNHIT6
NDUFC1	4.23469e-33	-0.321504	0.912	0.833	1.40913e-28	0	NDUFC1
HILPDA	5.02883e-33	-0.304331	0.139	0.399	1.67339e-28	0	HILPDA
IRF2BP2	6.36755e-33	0.28245	0.992	0.867	2.11887e-28	0	IRF2BP2
STARD10	1.36137e-32	-0.310219	0.879	0.808	4.53009e-28	0	STARD10
SESTD1	1.50449e-32	-0.348055	0.509	0.707	5.00635e-28	0	SESTD1
CYP24A1	1.71648e-32	-0.677621	0.379	0.619	5.71174e-28	0	CYP24A1
TOP1	2.09259e-32	0.300202	0.991	0.885	6.96329e-28	0	TOP1
FXYD3	2.4706e-32	-0.36523	0.649	0.755	8.22118e-28	0	FXYD3
NDUFB4	3.72512e-32	-0.258371	0.983	0.876	1.23957e-27	0	NDUFB4
ERRFI1	4.7421e-32	0.548096	0.939	0.791	1.57798e-27	0	ERRFI1
ZNF106	4.77431e-32	-0.335349	0.664	0.765	1.5887e-27	0	ZNF106
TNFAIP8L1	5.03017e-32	-0.261831	0.066	0.297	1.67384e-27	0	TNFAIP8L1
LGALS7B	5.88676e-32	0.301838	0.978	0.683	1.95888e-27	0	LGALS7B
BBOF1	6.13972e-32	-0.257098	0.069	0.301	2.04305e-27	0	BBOF1
KIAA0513	7.91674e-32	-0.262419	0.394	0.625	2.63438e-27	0	KIAA0513
MPC2	8.66373e-32	-0.321297	0.665	0.755	2.88294e-27	0	MPC2
SPATA6	9.96938e-32	-0.251139	0.122	0.37	3.31741e-27	0	SPATA6
AURKAIP1	1.49071e-31	-0.271628	0.914	0.824	4.9605e-27	0	AURKAIP1
SAR1B	1.93523e-31	-0.26454	0.609	0.735	6.43969e-27	0	SAR1B
NAA20	2.12332e-31	-0.330116	0.92	0.854	7.06557e-27	0	NAA20
TAX1BP1	2.62772e-31	-0.313577	0.989	0.914	8.74401e-27	0	TAX1BP1
TMCO1	3.52745e-31	-0.284296	0.723	0.774	1.1738e-26	0	TMCO1
CDK2AP1	3.85148e-31	-0.291355	0.77	0.783	1.28162e-26	0	CDK2AP1
TMEM238	5.87524e-31	-0.281909	0.776	0.783	1.95504e-26	0	TMEM238
PAPOLA	6.39445e-31	-0.314254	0.961	0.893	2.12782e-26	0	PAPOLA
WEE1	7.00479e-31	-0.507943	0.731	0.828	2.33091e-26	0	WEE1
TUBB2A	7.43835e-31	-0.264283	0.387	0.625	2.47519e-26	0	TUBB2A
TMC4	7.78828e-31	-0.287713	0.651	0.75	2.59163e-26	0	TMC4
MDM2	8.10851e-31	-0.386229	0.903	0.875	2.69819e-26	0	MDM2
TRAF3IP1	1.12794e-30	-0.369958	0.275	0.521	3.75332e-26	0	TRAF3IP1
UBB	1.69942e-30	-0.481254	0.991	0.934	5.65499e-26	0	UBB
CIB1	2.42658e-30	-0.45406	0.972	0.904	8.07469e-26	0	CIB1
AQP3	3.04062e-30	-0.465152	0.964	0.953	1.0118e-25	0	AQP3
SPATA18	3.49987e-30	-0.363819	0.128	0.359	1.16462e-25	0	SPATA18
SGMS2	4.32146e-30	-0.252867	0.236	0.493	1.43801e-25	0	SGMS2
NECTIN4	6.39328e-30	-0.329735	0.762	0.822	2.12743e-25	0	NECTIN4
LYN	8.10761e-30	-0.291166	0.562	0.709	2.69789e-25	0	LYN
NDUFS7	8.79861e-30	-0.273367	0.817	0.782	2.92783e-25	0	NDUFS7
EMC3	1.14383e-29	-0.269333	0.732	0.764	3.80621e-25	0	EMC3
RER1	1.22644e-29	-0.282684	0.792	0.795	4.08111e-25	0	RER1
AKR1C1	1.29918e-29	-0.591986	1	0.974	4.32314e-25	0	AKR1C1
NDUFB2	1.68845e-29	-0.28407	0.959	0.851	5.6185e-25	0	NDUFB2
DNAL1	2.28166e-29	-0.295713	0.185	0.428	7.59246e-25	0	DNAL1
HMGB3	2.35802e-29	0.406867	0.77	0.567	7.84654e-25	0	HMGB3
HSPB1	4.24307e-29	-0.389438	0.994	0.99	1.41192e-24	0	HSPB1
NANS	4.63651e-29	-0.319735	0.709	0.761	1.54284e-24	0	NANS
ATP5PB	7.43849e-29	-0.259203	0.894	0.816	2.47523e-24	0	ATP5PB
IGFBP3	7.92863e-29	0.449604	0.942	0.783	2.63833e-24	0	IGFBP3
IER2	8.65813e-29	0.253714	0.977	0.836	2.88108e-24	0	IER2
ATOX1	1.24244e-28	-0.266971	0.656	0.725	4.13435e-24	0	ATOX1
ERGIC1	1.25442e-28	-0.250625	0.759	0.787	4.17421e-24	0	ERGIC1
CKB	1.28258e-28	-0.786191	0.692	0.776	4.26793e-24	0	CKB
FOS	1.47598e-28	0.331315	0.933	0.779	4.91148e-24	0	FOS
APOO	2.022e-28	-0.253484	0.219	0.463	6.72841e-24	0	APOO
LSM4	2.32218e-28	-0.266063	0.535	0.71	7.72728e-24	0	LSM4
POR	2.7341e-28	-0.296241	0.721	0.787	9.098e-24	0	POR
UBXN11	3.92e-28	-0.321867	0.131	0.353	1.30442e-23	0	UBXN11
TMEM231	5.98785e-28	-0.258182	0.089	0.305	1.99252e-23	0	TMEM231
CAPN2	6.60669e-28	-0.310995	0.962	0.909	2.19844e-23	0	CAPN2
CASC4	7.1442e-28	-0.284051	0.671	0.77	2.3773e-23	0	CASC4
EMP2	7.43373e-28	-0.263065	0.676	0.744	2.47365e-23	0	EMP2
RPA3	1.01977e-27	-0.391437	0.405	0.623	3.39338e-23	0	RPA3
PPP1R7	1.056e-27	-0.292912	0.576	0.711	3.51396e-23	0	PPP1R7
MICOS10	1.06165e-27	-0.261836	0.709	0.743	3.53276e-23	0	MICOS10
PPIL6	1.33188e-27	-0.475427	0.138	0.35	4.43198e-23	0	PPIL6
PRR13	1.45879e-27	-0.343625	0.804	0.817	4.85428e-23	0	PRR13
CXCL1	1.61613e-27	-0.51045	0.41	0.632	5.37784e-23	0	CXCL1
CPEB4	1.76477e-27	-0.300401	0.923	0.898	5.87246e-23	0	CPEB4
ANXA10	2.41882e-27	0.31835	0.426	0.197	8.04888e-23	0	ANXA10
IBTK	2.43073e-27	-0.253794	0.778	0.803	8.08851e-23	0	IBTK
FIS1	2.46887e-27	-0.271456	0.898	0.798	8.21543e-23	0	FIS1
CLDN1	2.84024e-27	0.290925	0.881	0.719	9.45117e-23	0	CLDN1
ZG16B	3.41084e-27	-0.447206	0.354	0.561	1.13499e-22	0	ZG16B
ARPC5L	4.10343e-27	-0.257969	0.784	0.776	1.36546e-22	0	ARPC5L
C12orf75	4.66246e-27	-0.541129	0.177	0.384	1.55148e-22	0	C12orf75
TGIF1	5.68169e-27	0.29543	0.986	0.879	1.89064e-22	0	TGIF1
FLNB	8.3871e-27	0.305015	0.797	0.634	2.79089e-22	0	FLNB
TUBA1A	9.16152e-27	-0.259536	0.158	0.384	3.04859e-22	0	TUBA1A
IFT27	1.18665e-26	-0.315583	0.279	0.513	3.94869e-22	0	IFT27
CHMP5	1.56913e-26	-0.252212	0.972	0.859	5.22144e-22	0	CHMP5
TMEM165	2.52064e-26	-0.368273	0.989	0.921	8.38768e-22	0	TMEM165
MIR4435-2HG	2.94799e-26	-0.295233	0.912	0.85	9.80974e-22	0	MIR4435-2HG
GPRC5A	3.38653e-26	0.307177	0.906	0.752	1.1269e-21	0	GPRC5A
MVP	3.48192e-26	-0.269519	0.615	0.721	1.15864e-21	0	MVP
CTSC	3.99762e-26	-0.409533	0.837	0.796	1.33025e-21	0	CTSC
HES6	4.41418e-26	0.437363	0.551	0.358	1.46886e-21	0	HES6
AKR1B10	6.0444e-26	-0.567583	0.33	0.543	2.01133e-21	0	AKR1B10
CD59	6.82482e-26	-0.465696	0.834	0.836	2.27103e-21	0	CD59
COX14	7.71563e-26	-0.287041	0.638	0.735	2.56745e-21	0	COX14
WDR54	1.793e-25	-0.439567	0.125	0.327	5.9664e-21	0	WDR54
COLCA1	2.35836e-25	-0.31004	0.538	0.678	7.84767e-21	0	COLCA1
MRPL34	2.45007e-25	-0.267567	0.654	0.727	8.15284e-21	0	MRPL34
MT-ND1	3.15773e-25	-0.421441	0.998	0.97	1.05077e-20	0	MT-ND1
TCF25	6.04054e-25	-0.260952	0.977	0.889	2.01005e-20	0	TCF25
SPTBN1	7.32404e-25	-0.444335	0.964	0.917	2.43715e-20	0	SPTBN1
ADH7	8.79744e-25	-0.393649	0.84	0.807	2.92744e-20	0	ADH7
CFAP300	1.17944e-24	-0.369348	0.171	0.373	3.92471e-20	0	CFAP300
PRDX1	1.20573e-24	-0.269794	0.998	0.96	4.01217e-20	0	PRDX1
MORF4L1	1.28884e-24	-0.255711	0.992	0.918	4.28874e-20	0	MORF4L1
CLUAP1	1.53985e-24	-0.401553	0.341	0.536	5.12401e-20	0	CLUAP1
H2AFZ	2.69464e-24	-0.287199	0.975	0.877	8.96668e-20	0	H2AFZ
SELENOW	3.43394e-24	-0.424704	0.922	0.872	1.14268e-19	0	SELENOW
HIPK1	4.8597e-24	-0.454157	0.521	0.667	1.61711e-19	0	HIPK1
MAP1B	4.96522e-24	-0.387623	0.268	0.48	1.65223e-19	0	MAP1B
MFSD6	6.15083e-24	-0.272291	0.543	0.691	2.04675e-19	0	MFSD6
MGMT	6.16488e-24	-0.278734	0.612	0.712	2.05143e-19	0	MGMT
CLIP1	6.60876e-24	-0.411307	0.955	0.914	2.19913e-19	0	CLIP1
FAM162A	6.94594e-24	-0.277284	0.905	0.821	2.31133e-19	0	FAM162A
RPGR	8.23819e-24	-0.32477	0.171	0.378	2.74134e-19	0	RPGR
IDH1	9.95064e-24	-0.27135	0.573	0.692	3.31118e-19	0	IDH1
PSME2	1.10934e-23	-0.262421	0.869	0.801	3.69144e-19	0	PSME2
MGST3	1.46755e-23	-0.314944	0.884	0.826	4.88341e-19	0	MGST3
NUP50	1.6547e-23	-0.312589	0.671	0.755	5.50619e-19	0	NUP50
PARP14	1.68292e-23	-0.265736	0.416	0.621	5.60009e-19	0	PARP14
AKAP9	2.34067e-23	-0.407511	0.854	0.873	7.78882e-19	0	AKAP9
SLC9A3R1	2.44019e-23	-0.303399	0.753	0.788	8.11997e-19	0	SLC9A3R1
WDR60	2.51192e-23	-0.327678	0.277	0.503	8.35866e-19	0	WDR60
ZNF428	3.14849e-23	-0.287853	0.584	0.693	1.04769e-18	0	ZNF428
DNAJB1	3.44788e-23	-1.27436	0.836	0.846	1.14732e-18	0	DNAJB1
ODF3B	4.32054e-23	-0.976469	0.479	0.621	1.4377e-18	0	ODF3B
RPS27L	5.15177e-23	-0.372936	0.967	0.868	1.7143e-18	0	RPS27L
MAPRE3	5.3395e-23	-0.279095	0.318	0.521	1.77677e-18	0	MAPRE3
SPRR2D	5.75734e-23	0.285869	0.294	0.111	1.91581e-18	0	SPRR2D
DYNLRB1	9.88983e-23	-0.313079	0.933	0.836	3.29094e-18	0	DYNLRB1
CDC42EP5	1.04082e-22	-0.427432	0.806	0.694	3.46342e-18	0	CDC42EP5
SLC20A1	1.64077e-22	0.254844	0.951	0.832	5.45982e-18	0	SLC20A1
MGST1	2.49271e-22	-0.272119	0.998	0.927	8.29474e-18	0	MGST1
DCLRE1C	2.91776e-22	-0.273489	0.401	0.599	9.70913e-18	0	DCLRE1C
CALM2	4.0161e-22	-0.284052	0.995	0.947	1.3364e-17	0	CALM2
MT-CYB	4.27286e-22	-0.32981	1	0.981	1.42184e-17	0	MT-CYB
JPT2	6.9995e-22	-0.346806	0.48	0.624	2.32915e-17	0	JPT2
ZKSCAN1	7.15137e-22	-0.295946	0.93	0.857	2.37969e-17	0	ZKSCAN1
CMTM6	7.26855e-22	-0.292531	0.822	0.804	2.41868e-17	0	CMTM6
CCPG1	7.71475e-22	-0.315314	0.986	0.926	2.56716e-17	0	CCPG1
NFKBIA	7.96814e-22	0.700985	0.77	0.617	2.65148e-17	0	NFKBIA
SYNE1	9.40683e-22	-0.328169	0.125	0.309	3.13022e-17	0	SYNE1
HS3ST1	1.15664e-21	-0.310588	0.609	0.725	3.84883e-17	0	HS3ST1
CHD2	1.26201e-21	-0.32358	0.773	0.81	4.19945e-17	0	CHD2
MRPL41	2.03386e-21	-0.256561	0.922	0.819	6.76788e-17	0	MRPL41
CRABP2	2.10901e-21	-0.316454	0.304	0.487	7.01796e-17	0	CRABP2
CPD	2.84357e-21	-0.278386	0.941	0.852	9.46227e-17	0	CPD
WDR66	3.82477e-21	-0.291779	0.133	0.312	1.27273e-16	0	WDR66
INSR	4.92982e-21	-0.280755	0.685	0.744	1.64045e-16	0	INSR
SOD2	5.11315e-21	0.687482	0.836	0.75	1.70145e-16	0	SOD2
F11R	7.10008e-21	-0.346409	0.873	0.833	2.36262e-16	0	F11R
TSHZ2	7.32937e-21	-0.316517	0.773	0.791	2.43892e-16	0	TSHZ2
PHLDA2	7.76456e-21	0.250227	0.998	0.88	2.58373e-16	0	PHLDA2
KIF3B	7.94563e-21	-0.258695	0.39	0.566	2.64399e-16	0	KIF3B
UBC	1.04294e-20	-0.441013	1	0.998	3.47049e-16	0	UBC
IFT22	2.27055e-20	-0.393364	0.275	0.459	7.55547e-16	0	IFT22
NUDC	2.95311e-20	-0.67135	0.914	0.857	9.82675e-16	0	NUDC
SERPINB4	3.53098e-20	-0.59532	0.29	0.49	1.17497e-15	0	SERPINB4
INSIG1	3.73483e-20	-0.438923	0.459	0.613	1.2428e-15	0	INSIG1
GK	6.62186e-20	-0.318395	0.746	0.798	2.20349e-15	0	GK
CARHSP1	7.88098e-20	-0.251782	0.693	0.747	2.62248e-15	0	CARHSP1
SMDT1	1.27543e-19	-0.265019	0.757	0.747	4.24412e-15	0	SMDT1
CLCA4	1.59781e-19	-0.295927	0.103	0.288	5.31687e-15	0	CLCA4
CEP126	1.74118e-19	-0.330667	0.257	0.439	5.79396e-15	0	CEP126
MORF4L2	2.07145e-19	-0.275442	0.962	0.88	6.89297e-15	0	MORF4L2
TMOD3	2.30585e-19	-0.275335	0.887	0.801	7.67295e-15	0	TMOD3
NAMPT	2.40494e-19	0.260164	1	0.946	8.00269e-15	0	NAMPT
RABL2B	2.53934e-19	-0.313656	0.203	0.375	8.44991e-15	0	RABL2B
KLK11	2.71457e-19	-0.367833	0.496	0.594	9.03301e-15	0	KLK11
G6PD	4.64635e-19	-0.279241	0.726	0.735	1.54612e-14	0	G6PD
ANK3	5.62849e-19	-0.341706	0.426	0.588	1.87294e-14	0	ANK3
CXCL2	7.36605e-19	0.510753	0.628	0.454	2.45113e-14	0	CXCL2
MT-ND3	1.2205e-18	-0.282396	1	0.975	4.06135e-14	0	MT-ND3
MAFF	1.34936e-18	-0.281265	0.721	0.741	4.49012e-14	0	MAFF
NEAT1	8.0244e-18	-0.505949	0.998	0.976	2.6702e-13	0	NEAT1
IK	9.20216e-18	-0.581006	0.811	0.807	3.06211e-13	0	IK
ADM	1.89275e-17	0.265154	0.449	0.281	6.29832e-13	0	ADM
FA2H	2.68786e-17	-0.252671	0.709	0.734	8.94412e-13	0	FA2H
HSPBP1	3.74241e-17	-0.258104	0.335	0.509	1.24532e-12	0	HSPBP1
CFLAR	4.00731e-17	-0.300424	0.831	0.835	1.33347e-12	0	CFLAR
CCDC146	1.10217e-16	-0.470541	0.418	0.543	3.66759e-12	0	CCDC146
TCTN1	1.11674e-16	-0.281046	0.249	0.409	3.71605e-12	0	TCTN1
CACYBP	1.28602e-16	-0.325982	0.782	0.78	4.27937e-12	0	CACYBP
CCDC28A	1.51021e-16	-0.281208	0.39	0.547	5.02537e-12	0	CCDC28A
PTGS2	1.58347e-16	0.424068	0.883	0.711	5.26915e-12	0	PTGS2
S100P	3.77688e-16	-0.398586	0.997	0.988	1.25679e-11	0	S100P
UBAC1	5.76445e-16	-0.316931	0.482	0.616	1.91818e-11	0	UBAC1
RSPH3	9.83276e-16	-0.288673	0.383	0.534	3.27195e-11	0	RSPH3
KRT23	1.50118e-15	0.510564	0.912	0.868	4.99532e-11	0	KRT23
NET1	1.72195e-15	-0.256103	0.554	0.651	5.72996e-11	0	NET1
MYO6	1.87906e-15	-0.288573	0.822	0.813	6.25276e-11	0	MYO6
DNAJA1	2.06584e-15	-0.466748	0.9	0.859	6.8743e-11	0	DNAJA1
CEACAM1	2.64182e-15	-0.295819	0.462	0.616	8.79093e-11	0	CEACAM1
RESF1	2.84401e-15	-0.325309	0.529	0.659	9.46373e-11	0	RESF1
BAG3	3.92489e-15	-0.417602	0.549	0.637	1.30604e-10	0	BAG3
GPBP1	1.70606e-14	-0.295936	0.926	0.854	5.67707e-10	0	GPBP1
RHOB	1.80275e-14	-0.34305	0.529	0.649	5.99882e-10	0	RHOB
CYP4F3	4.19878e-14	-0.261333	0.659	0.707	1.39719e-09	0	CYP4F3
CRNDE	6.53255e-14	-0.307066	0.787	0.761	2.17377e-09	0	CRNDE
CCNO	6.65719e-14	-0.452279	0.233	0.4	2.21525e-09	0	CCNO
SCD	8.73989e-14	-0.279177	0.881	0.806	2.90829e-09	0	SCD
CFDP1	8.98687e-14	-0.344278	0.911	0.84	2.99047e-09	0	CFDP1
SAA1	1.60411e-13	-0.912838	0.116	0.252	5.33784e-09	0	SAA1
SOX9	2.92084e-13	-0.277172	0.113	0.251	9.71939e-09	0	SOX9
LYPD3	2.99959e-13	-0.296653	0.368	0.51	9.98145e-09	0	LYPD3
RUVBL1	3.31049e-13	-0.289586	0.372	0.51	1.1016e-08	0	RUVBL1
P4HTM	1.32323e-12	-0.279458	0.504	0.593	4.40318e-08	0	P4HTM
GCLC	1.62026e-12	-0.340957	0.897	0.862	5.39156e-08	0	GCLC
STOM	1.93187e-12	-0.42108	0.797	0.8	6.42848e-08	0	STOM
BANF1	2.60562e-12	-0.272485	0.772	0.763	8.67048e-08	0	BANF1
CXCL3	3.14788e-12	0.3476	0.532	0.398	1.04749e-07	0	CXCL3
THBD	9.94483e-12	0.285502	0.459	0.324	3.30924e-07	0	THBD
CLMN	1.00032e-11	-0.500362	0.418	0.497	3.32865e-07	0	CLMN
ATP2A2	1.20655e-11	-0.25091	0.912	0.82	4.01493e-07	0	ATP2A2
MUC20-OT1	1.22892e-11	-0.261622	0.612	0.711	4.08936e-07	0	MUC20-OT1
PRKAR1A	1.53847e-11	-0.361976	0.95	0.864	5.11943e-07	0	PRKAR1A
MLF1	1.22576e-10	-0.606548	0.609	0.625	4.07883e-06	0	MLF1
TXNIP	3.01771e-10	-0.323965	0.736	0.784	1.00417e-05	0	TXNIP
IFT43	3.0932e-10	-0.285853	0.593	0.663	1.02929e-05	0	IFT43
IFT57	3.61668e-10	-0.407727	0.462	0.54	1.20349e-05	0	IFT57
SPRR1B	6.31239e-10	-0.906339	0.615	0.669	2.10051e-05	0	SPRR1B
PCM1	8.33655e-10	-0.310577	0.844	0.798	2.77407e-05	0	PCM1
CXCL8	1.12209e-09	-0.418276	0.966	0.937	3.73386e-05	0	CXCL8
SRI	2.6187e-09	-0.43254	0.936	0.833	8.71397e-05	0	SRI
HSPB11	2.68642e-09	-0.327089	0.469	0.546	8.93934e-05	0	HSPB11
KLF6	6.04966e-09	-0.372352	0.782	0.804	0.000201308	0	KLF6
DYNC2H1	7.00066e-09	-0.252941	0.266	0.37	0.000232954	0	DYNC2H1
GCC2	9.97456e-09	-0.298184	0.867	0.83	0.000331913	0	GCC2
ALDH3A1	1.60303e-08	-0.699223	0.897	0.824	0.000533426	0	ALDH3A1
RUVBL2	2.02709e-08	-0.275792	0.577	0.635	0.000674533	0	RUVBL2
TNRC6B	2.14698e-08	-0.274118	0.72	0.74	0.000714428	0	TNRC6B
GRPEL2	3.76879e-08	-0.271612	0.664	0.677	0.0012541	0	GRPEL2
WSB1	5.43958e-08	-0.401019	0.986	0.941	0.00181007	0	WSB1
KIF21A	1.40065e-07	-0.257004	0.761	0.751	0.00466081	0	KIF21A
HMGCS1	1.98037e-07	-0.325485	0.526	0.592	0.00658987	0	HMGCS1
POLR2I	2.99063e-07	-0.25571	0.908	0.795	0.00995162	0	POLR2I
IGFBP7	1.3614e-06	-0.456786	0.895	0.575	0.0453019	0	IGFBP7
SUN1	1.99216e-06	-0.290622	0.847	0.788	0.0662912	0	SUN1
TAGLN2	3.38064e-06	-0.250236	0.962	0.847	0.112494	0	TAGLN2
CIR1	4.17653e-06	-0.261691	0.779	0.761	0.138978	0	CIR1
SSB	6.80842e-06	-0.266064	0.955	0.841	0.226557	0	SSB
CYP1B1	8.42224e-06	0.25415	0.869	0.766	0.280258	0	CYP1B1
AHSA1	1.13104e-05	-0.266226	0.861	0.773	0.376365	0	AHSA1
DIAPH2	0.000151672	-0.286474	0.459	0.487	1	0	DIAPH2
YWHAH	0.000205794	-0.259115	0.772	0.755	1	0	YWHAH
DENND2C	0.000534779	-0.259458	0.615	0.648	1	0	DENND2C
CENPW	0.000591647	-0.381503	0.607	0.587	1	0	CENPW
C20orf85.1	6.97137e-87	1.05641	0.753	0.175	2.31979e-82	1	C20orf85
TPPP3.1	1.31496e-77	0.936034	0.746	0.198	4.37566e-73	1	TPPP3
AGR3.1	1.61599e-75	0.858458	0.753	0.207	5.37735e-71	1	AGR3
SAT1.1	2.33201e-75	0.923938	1	0.997	7.76e-71	1	SAT1
PIGR.1	7.28141e-74	1.12234	0.901	0.447	2.42296e-69	1	PIGR
CAPS.1	6.05432e-73	1.07424	0.887	0.488	2.01464e-68	1	CAPS
C9orf24.1	2.63128e-72	0.91248	0.707	0.182	8.75585e-68	1	C9orf24
HSPA1A.1	9.38007e-72	0.984211	0.929	0.741	3.12131e-67	1	HSPA1A
TMC5.1	3.14919e-70	0.921051	0.943	0.481	1.04793e-65	1	TMC5
BPIFB1.1	2.70629e-68	0.813957	0.943	0.565	9.00546e-64	1	BPIFB1
CCDC170.1	1.01493e-67	0.675531	0.629	0.139	3.37728e-63	1	CCDC170
C11orf88.1	6.307e-67	0.643038	0.601	0.128	2.09872e-62	1	C11orf88
DNAAF1.1	1.4348e-63	0.49942	0.64	0.15	4.77445e-59	1	DNAAF1
SCGB1A1.1	2.44064e-63	0.407854	0.898	0.64	8.12148e-59	1	SCGB1A1
ACTG1.1	1.46537e-62	-0.861701	0.996	0.993	4.87618e-58	1	ACTG1
FAM183A.1	4.90367e-62	0.790976	0.622	0.165	1.63174e-57	1	FAM183A
RPS3.1	8.48496e-62	-0.704242	0.951	0.987	2.82346e-57	1	RPS3
CAPSL.1	8.60225e-61	0.578059	0.59	0.129	2.86248e-56	1	CAPSL
HSP90AA1.1	1.12091e-60	0.822458	0.982	0.996	3.72995e-56	1	HSP90AA1
C5orf49.1	1.21949e-60	0.746611	0.594	0.138	4.05797e-56	1	C5orf49
EEF1A1.1	3.55999e-60	-0.458713	0.993	0.999	1.18462e-55	1	EEF1A1
C1orf194.1	3.88219e-60	0.753645	0.604	0.146	1.29184e-55	1	C1orf194
TPT1.1	7.15586e-60	-0.438945	0.996	1	2.38118e-55	1	TPT1
PSCA.1	8.14772e-60	0.951202	0.943	0.633	2.71124e-55	1	PSCA
DYNLRB2.1	1.84632e-58	0.660584	0.583	0.144	6.1438e-54	1	DYNLRB2
C9orf135.1	4.97759e-58	0.550593	0.558	0.126	1.65634e-53	1	C9orf135
LRRIQ1.1	1.32486e-57	0.465844	0.636	0.151	4.40862e-53	1	LRRIQ1
PIFO.1	2.93237e-57	0.798085	0.668	0.2	9.75774e-53	1	PIFO
ERICH3.1	3.54305e-57	0.591406	0.59	0.139	1.17899e-52	1	ERICH3
FSCN1.1	4.33271e-57	-0.465229	0.18	0.708	1.44175e-52	1	FSCN1
RPS6.1	4.77786e-57	-0.568537	0.972	0.989	1.58988e-52	1	RPS6
RSPH1.1	1.35474e-56	0.68414	0.636	0.176	4.50802e-52	1	RSPH1
RPS2.1	1.5589e-56	-0.694476	0.968	0.989	5.18738e-52	1	RPS2
RPL7.1	1.64322e-56	-0.5467	0.943	0.983	5.46797e-52	1	RPL7
RPL10.1	4.25354e-56	-0.522256	0.989	0.991	1.41541e-51	1	RPL10
RPS18.1	8.92819e-56	-0.679507	0.975	0.989	2.97095e-51	1	RPS18
RARRES1.1	1.97857e-55	0.662179	0.883	0.448	6.58389e-51	1	RARRES1
SLPI.1	2.16932e-55	0.743867	0.993	0.995	7.21864e-51	1	SLPI
RACK1.1	2.337e-55	-0.548202	0.972	0.994	7.7766e-51	1	RACK1
RPL12.1	2.60578e-55	-0.662589	0.972	0.99	8.67098e-51	1	RPL12
FLNA.1	2.86603e-55	-0.821696	0.205	0.697	9.53702e-51	1	FLNA
C9orf116.1	5.99716e-55	0.662231	0.604	0.167	1.99561e-50	1	C9orf116
RAB32.1	1.62753e-54	-0.533637	0.406	0.864	5.41576e-50	1	RAB32
B2M.1	6.55731e-54	0.657851	0.982	0.994	2.18201e-49	1	B2M
RPS12.1	8.22596e-54	-0.572626	0.975	0.986	2.73727e-49	1	RPS12
SFN.1	8.79207e-54	-1.09999	0.954	0.987	2.92565e-49	1	SFN
RPL9.1	1.13541e-53	-0.456242	0.958	0.992	3.77821e-49	1	RPL9
RPS23.1	1.67242e-53	-0.529113	0.965	0.989	5.56513e-49	1	RPS23
SNTN.1	2.03965e-53	0.534247	0.537	0.126	6.78714e-49	1	SNTN
ANKRD36C.1	2.04861e-53	0.52495	0.76	0.319	6.81697e-49	1	ANKRD36C
KRT17.1	6.9841e-53	-1.60462	0.965	0.992	2.32403e-48	1	KRT17
RPL37A.1	1.50239e-52	-0.471949	0.968	0.99	4.99934e-48	1	RPL37A
EEF2.1	1.57357e-52	-0.498924	0.894	0.988	5.23621e-48	1	EEF2
RPL3.1	3.44516e-52	-0.578754	0.947	0.987	1.14641e-47	1	RPL3
RPL29.1	3.64124e-52	-0.525833	0.951	0.989	1.21166e-47	1	RPL29
NEK10.1	3.85224e-52	0.337726	0.597	0.154	1.28187e-47	1	NEK10
BPIFA1.1	4.53647e-52	0.63626	0.905	0.756	1.50956e-47	1	BPIFA1
SCGB3A1.1	7.75647e-52	0.498494	0.94	0.806	2.58104e-47	1	SCGB3A1
SPAG17.1	8.91017e-52	0.406137	0.572	0.132	2.96495e-47	1	SPAG17
RPS9.1	9.82855e-52	-0.53516	0.943	0.991	3.27055e-47	1	RPS9
TEKT1.1	2.78132e-51	0.427627	0.495	0.111	9.25511e-47	1	TEKT1
MUC16.1	4.29991e-51	0.662341	0.806	0.431	1.43084e-46	1	MUC16
SAA2.1	8.17622e-51	1.11595	0.452	0.103	2.72072e-46	1	SAA2
NDRG1.1	9.9461e-51	-0.950434	0.565	0.899	3.30966e-46	1	NDRG1
HSPA1B.1	9.95587e-51	0.727746	0.848	0.641	3.31292e-46	1	HSPA1B
EZR.1	1.04143e-50	0.657689	0.929	0.975	3.46547e-46	1	EZR
RPL14.1	1.77393e-50	-0.519151	0.926	0.986	5.90293e-46	1	RPL14
ROPN1L.1	1.9128e-50	0.545284	0.544	0.133	6.36502e-46	1	ROPN1L
HSPH1.1	3.10562e-50	0.713797	0.869	0.825	1.03343e-45	1	HSPH1
FAM92B.1	8.41894e-50	0.564347	0.548	0.139	2.80149e-45	1	FAM92B
DNAJB1.1	8.64337e-50	0.88838	0.866	0.836	2.87617e-45	1	DNAJB1
KLF13.1	1.20487e-49	-0.364583	0.382	0.844	4.00932e-45	1	KLF13
RPL10A.1	1.77355e-49	-0.55409	0.922	0.986	5.90166e-45	1	RPL10A
RPS4X.1	1.86458e-49	-0.517985	0.954	0.983	6.20458e-45	1	RPS4X
GJB2.1	1.90212e-49	-0.661111	0.36	0.778	6.32948e-45	1	GJB2
RPL13.1	1.97132e-49	-0.4952	0.986	0.992	6.55975e-45	1	RPL13
FXYD5.1	2.61611e-49	-0.342948	0.336	0.804	8.70538e-45	1	FXYD5
FBLN1.1	2.7933e-49	-0.445443	0.286	0.762	9.29498e-45	1	FBLN1
JUNB.1	2.90795e-49	-0.742194	0.763	0.964	9.67648e-45	1	JUNB
EFCAB1.1	3.09224e-49	0.546028	0.541	0.142	1.02897e-44	1	EFCAB1
RPL18A.1	3.33118e-49	-0.507883	0.94	0.989	1.10848e-44	1	RPL18A
RPL4.1	4.89485e-49	-0.507411	0.894	0.982	1.62881e-44	1	RPL4
RPL8.1	4.95987e-49	-0.445411	0.961	0.99	1.65045e-44	1	RPL8
RPL35.1	5.75272e-49	-0.457424	0.915	0.983	1.91428e-44	1	RPL35
MS4A8.1	8.04518e-49	0.464864	0.534	0.131	2.67711e-44	1	MS4A8
TMEM190.1	1.1073e-48	0.514117	0.604	0.173	3.68466e-44	1	TMEM190
CFAP43.1	1.43904e-48	0.417059	0.523	0.126	4.78857e-44	1	CFAP43
RPS3A.1	1.91112e-48	-0.460779	0.982	0.992	6.35945e-44	1	RPS3A
RPLP2.1	1.92031e-48	-0.430104	0.947	0.982	6.39002e-44	1	RPLP2
FAM81B.1	2.26689e-48	0.547122	0.53	0.127	7.5433e-44	1	FAM81B
DUSP7.1	3.1724e-48	-0.471985	0.198	0.681	1.05565e-43	1	DUSP7
RPL23A.1	4.4443e-48	-0.425239	0.936	0.986	1.47889e-43	1	RPL23A
NUCB2.1	1.00791e-47	0.85684	0.823	0.678	3.35392e-43	1	NUCB2
RPL32.1	1.17629e-47	-0.526247	0.954	0.987	3.91423e-43	1	RPL32
RPS21.1	1.55096e-47	-0.5403	0.929	0.982	5.16097e-43	1	RPS21
RPS14.1	1.89299e-47	-0.454678	0.968	0.989	6.2991e-43	1	RPS14
C2orf40.1	4.56918e-47	0.406406	0.459	0.107	1.52044e-42	1	C2orf40
ITGB4.1	6.51438e-47	-0.80765	0.519	0.855	2.16773e-42	1	ITGB4
IGFBP6.1	7.15142e-47	-1.05081	0.173	0.627	2.37971e-42	1	IGFBP6
NACA.1	7.56403e-47	-0.372745	0.933	0.986	2.51701e-42	1	NACA
RPL23.1	8.12159e-47	-0.487365	0.929	0.984	2.70254e-42	1	RPL23
DRC1.1	8.27737e-47	0.447097	0.512	0.124	2.75438e-42	1	DRC1
LTBP4.1	9.94219e-47	-0.355431	0.346	0.785	3.30836e-42	1	LTBP4
CD24.1	1.09089e-46	0.703758	0.919	0.932	3.63005e-42	1	CD24
CFAP53.1	1.6731e-46	0.513478	0.502	0.125	5.5674e-42	1	CFAP53
LRRC8A.1	3.18859e-46	-0.551099	0.781	0.974	1.06103e-41	1	LRRC8A
FAM216B.1	3.34607e-46	0.410039	0.509	0.124	1.11344e-41	1	FAM216B
SLC34A2.1	3.37082e-46	0.720158	0.654	0.274	1.12167e-41	1	SLC34A2
TSPAN19.1	4.28271e-46	0.38206	0.484	0.117	1.42512e-41	1	TSPAN19
SH3BGRL3.1	4.88292e-46	-0.571002	0.784	0.977	1.62484e-41	1	SH3BGRL3
PLAC8.1	6.78018e-46	0.805097	0.767	0.443	2.25617e-41	1	PLAC8
WFDC2.1	3.08627e-45	0.651128	0.979	0.967	1.02699e-40	1	WFDC2
CLDN3.1	3.32683e-45	0.607718	0.625	0.236	1.10704e-40	1	CLDN3
PLCD3.1	3.49709e-45	-0.255213	0.293	0.743	1.16369e-40	1	PLCD3
OMG	3.50045e-45	0.383663	0.424	0.092	1.16481e-40	1	OMG
TEKT2.1	4.15271e-45	0.431016	0.509	0.129	1.38186e-40	1	TEKT2
ARMC3.1	4.83297e-45	0.385209	0.484	0.117	1.60822e-40	1	ARMC3
UCP2.1	7.3435e-45	0.726526	0.845	0.534	2.44362e-40	1	UCP2
DNALI1.1	7.51304e-45	0.622413	0.572	0.179	2.50004e-40	1	DNALI1
RPS5.1	8.56301e-45	-0.527538	0.908	0.982	2.84943e-40	1	RPS5
SHC1.1	8.77455e-45	-0.322589	0.399	0.841	2.91982e-40	1	SHC1
LCN2.1	1.02199e-44	0.695806	0.943	0.88	3.40076e-40	1	LCN2
RPS28.1	1.10816e-44	-0.436942	0.961	0.988	3.6875e-40	1	RPS28
RPL18.1	1.17046e-44	-0.384788	0.94	0.991	3.89481e-40	1	RPL18
HBEGF.1	1.18655e-44	-0.858704	0.633	0.916	3.94837e-40	1	HBEGF
DSC3.1	1.20861e-44	-0.262268	0.258	0.713	4.02179e-40	1	DSC3
RPLP1.1	1.33028e-44	-0.596929	0.982	0.992	4.42664e-40	1	RPLP1
RPL27A.1	1.75495e-44	-0.43647	0.951	0.988	5.83978e-40	1	RPL27A
MNS1.1	1.83966e-44	0.393606	0.484	0.115	6.12166e-40	1	MNS1
RRAS.1	2.21132e-44	-0.366586	0.452	0.878	7.35838e-40	1	RRAS
PLAUR.1	2.38471e-44	-0.633195	0.512	0.903	7.93537e-40	1	PLAUR
NPM1.1	2.46453e-44	-0.5515	0.866	0.977	8.20099e-40	1	NPM1
C6orf48.1	2.69778e-44	-0.428387	0.466	0.913	8.97714e-40	1	C6orf48
FMNL2.1	2.99031e-44	-0.293618	0.23	0.696	9.95056e-40	1	FMNL2
RPL7A.1	3.70616e-44	-0.419169	0.965	0.988	1.23326e-39	1	RPL7A
ALDH1A1.1	4.50932e-44	0.765781	0.809	0.573	1.50052e-39	1	ALDH1A1
RPL37.1	6.63109e-44	-0.433896	0.961	0.992	2.20656e-39	1	RPL37
ANXA3.1	6.79922e-44	-0.560344	0.558	0.898	2.26251e-39	1	ANXA3
EIF3E.1	9.81633e-44	-0.458342	0.71	0.966	3.26648e-39	1	EIF3E
PRNP.1	1.25899e-43	-0.518042	0.519	0.918	4.1894e-39	1	PRNP
RPLP0.1	1.35616e-43	-0.44543	0.958	0.988	4.51276e-39	1	RPLP0
FRMD6.1	1.9703e-43	-0.4572	0.357	0.784	6.55636e-39	1	FRMD6
GLUL.1	2.04606e-43	0.574838	0.972	0.964	6.80848e-39	1	GLUL
ITGA6.1	2.42744e-43	-0.316065	0.322	0.746	8.07755e-39	1	ITGA6
C19orf48	2.62771e-43	-0.253699	0.233	0.677	8.74398e-39	1	C19orf48
RPL5.1	4.2989e-43	-0.475693	0.951	0.988	1.4305e-38	1	RPL5
CFAP45.1	1.01857e-42	0.30201	0.47	0.119	3.38941e-38	1	CFAP45
CCDC173.1	1.24922e-42	0.343077	0.477	0.117	4.15692e-38	1	CCDC173
RPL19.1	1.25683e-42	-0.369993	0.943	0.987	4.18223e-38	1	RPL19
FAM83F.1	1.31909e-42	-0.280681	0.353	0.787	4.38939e-38	1	FAM83F
PCK2	1.40649e-42	-0.300232	0.35	0.804	4.68023e-38	1	PCK2
RPL30.1	1.42619e-42	-0.431855	0.951	0.986	4.7458e-38	1	RPL30
AC011462.1.1	1.73687e-42	-0.292867	0.353	0.79	5.7796e-38	1	AC011462.1
UPP1.1	1.9704e-42	-1.11909	0.777	0.927	6.55671e-38	1	UPP1
MUC5B.1	2.20433e-42	0.495374	0.452	0.119	7.33514e-38	1	MUC5B
MICALL1.1	4.2918e-42	-0.26419	0.314	0.743	1.42814e-37	1	MICALL1
RSPH9.1	4.41403e-42	0.394748	0.449	0.11	1.46881e-37	1	RSPH9
DNAH11.1	5.40535e-42	0.301785	0.527	0.142	1.79868e-37	1	DNAH11
RPL26.1	5.47989e-42	-0.465969	0.951	0.983	1.82349e-37	1	RPL26
RPS20.1	7.44442e-42	-0.415203	0.922	0.986	2.47721e-37	1	RPS20
HIVEP1.1	7.54955e-42	-0.372596	0.314	0.752	2.51219e-37	1	HIVEP1
ACKR3.1	9.06541e-42	-0.626507	0.159	0.603	3.01661e-37	1	ACKR3
EEF1B2.1	1.00552e-41	-0.501747	0.82	0.976	3.34595e-37	1	EEF1B2
AREG.1	1.10963e-41	-1.67368	0.622	0.893	3.69242e-37	1	AREG
DNAH5.1	1.14845e-41	0.336154	0.516	0.139	3.8216e-37	1	DNAH5
EGFR.1	1.23437e-41	-0.331271	0.375	0.796	4.10748e-37	1	EGFR
BTF3.1	1.55247e-41	-0.415377	0.862	0.983	5.16599e-37	1	BTF3
COL17A1.1	1.79455e-41	-0.450164	0.138	0.603	5.97153e-37	1	COL17A1
TIMP3.1	1.86197e-41	-0.599617	0.382	0.781	6.1959e-37	1	TIMP3
LMO4.1	2.04285e-41	0.69616	0.883	0.92	6.79778e-37	1	LMO4
WDR38.1	2.58715e-41	0.389041	0.459	0.117	8.60899e-37	1	WDR38
RPL39.1	2.7089e-41	-0.405176	0.968	0.988	9.01415e-37	1	RPL39
RPS27.1	2.96138e-41	-0.451024	0.968	0.991	9.85428e-37	1	RPS27
ANXA1.1	3.50601e-41	0.459824	0.972	0.983	1.16666e-36	1	ANXA1
RPL28.1	3.565e-41	-0.410833	0.975	0.991	1.18629e-36	1	RPL28
CFAP126.1	3.57165e-41	0.329381	0.463	0.118	1.1885e-36	1	CFAP126
WDR78.1	4.15148e-41	0.3965	0.498	0.139	1.38145e-36	1	WDR78
RPS15A.1	4.86542e-41	-0.394146	0.954	0.99	1.61902e-36	1	RPS15A
MED21.1	4.915e-41	-0.313064	0.396	0.828	1.63551e-36	1	MED21
CAPG.1	6.61935e-41	-0.423497	0.583	0.952	2.20266e-36	1	CAPG
RGS22.1	6.98404e-41	0.356761	0.42	0.098	2.32401e-36	1	RGS22
RAET1G.1	7.05966e-41	-0.341694	0.198	0.62	2.34917e-36	1	RAET1G
PLEKHG3.1	7.53835e-41	-0.266052	0.283	0.717	2.50846e-36	1	PLEKHG3
S100A2.1	8.31232e-41	-1.29379	0.94	0.979	2.76601e-36	1	S100A2
ODC1.1	1.40272e-40	-1.28409	0.686	0.913	4.66769e-36	1	ODC1
MSN.1	1.72973e-40	-0.385104	0.435	0.849	5.75584e-36	1	MSN
CFAP299	1.78407e-40	0.290473	0.428	0.101	5.93667e-36	1	CFAP299
ARG2.1	2.01855e-40	-0.352394	0.505	0.908	6.71692e-36	1	ARG2
FOXQ1.1	2.07537e-40	-0.380751	0.382	0.799	6.90602e-36	1	FOXQ1
RPS27A.1	2.32968e-40	-0.368422	0.961	0.989	7.75223e-36	1	RPS27A
RPS15.1	2.34946e-40	-0.395605	0.936	0.983	7.81807e-36	1	RPS15
MORN2.1	2.92276e-40	0.792175	0.611	0.27	9.72578e-36	1	MORN2
LAMB3.1	3.1427e-40	-0.822995	0.47	0.82	1.04577e-35	1	LAMB3
GPNMB.1	3.1851e-40	-0.917015	0.332	0.719	1.05987e-35	1	GPNMB
AKAP14.1	3.51671e-40	0.405899	0.452	0.118	1.17022e-35	1	AKAP14
PABPC1.1	4.70698e-40	-0.40077	0.887	0.989	1.5663e-35	1	PABPC1
SAA1.1	5.89151e-40	1.21979	0.459	0.142	1.96046e-35	1	SAA1
RPL13A.1	9.14179e-40	-0.40767	0.965	0.992	3.04202e-35	1	RPL13A
GJA1.1	1.18286e-39	-0.289181	0.106	0.565	3.93609e-35	1	GJA1
C11orf97.1	1.70053e-39	0.330899	0.428	0.105	5.65867e-35	1	C11orf97
PPIA.1	1.76e-39	-0.440377	0.816	0.977	5.85656e-35	1	PPIA
CRTAP.1	1.86374e-39	-0.269765	0.371	0.814	6.20177e-35	1	CRTAP
TSPAN1.1	2.57365e-39	0.743623	0.852	0.735	8.56408e-35	1	TSPAN1
TUBA1C.1	2.68692e-39	-0.494953	0.696	0.972	8.941e-35	1	TUBA1C
RPS25.1	3.47059e-39	-0.401594	0.929	0.986	1.15487e-34	1	RPS25
ARPC2.1	3.80133e-39	-0.403797	0.749	0.98	1.26493e-34	1	ARPC2
TSLP.1	5.08686e-39	-0.299749	0.201	0.618	1.6927e-34	1	TSLP
LAMA3.1	5.67516e-39	-0.297229	0.145	0.559	1.88847e-34	1	LAMA3
ATP2B1.1	5.78367e-39	-0.627808	0.746	0.947	1.92457e-34	1	ATP2B1
FOXJ1.1	5.95338e-39	0.329742	0.449	0.118	1.98105e-34	1	FOXJ1
AC013264.1.1	6.66755e-39	0.397803	0.445	0.114	2.21869e-34	1	AC013264.1
C12orf75.1	9.06687e-39	0.578526	0.583	0.241	3.01709e-34	1	C12orf75
RPL34.1	9.42724e-39	-0.387623	0.965	0.992	3.13701e-34	1	RPL34
RPS29.1	1.006e-38	-0.404859	0.943	0.985	3.34756e-34	1	RPS29
LGALS3.1	1.11958e-38	0.609758	0.965	0.987	3.72552e-34	1	LGALS3
EFCAB10.1	1.26066e-38	0.353934	0.413	0.102	4.19499e-34	1	EFCAB10
C16orf74.1	1.37328e-38	-0.312009	0.163	0.585	4.56973e-34	1	C16orf74
CD44.1	1.45976e-38	-0.440205	0.534	0.856	4.85748e-34	1	CD44
BMP2.1	1.69303e-38	-0.488345	0.102	0.518	5.63371e-34	1	BMP2
CPM.1	1.85657e-38	-0.390671	0.357	0.758	6.17792e-34	1	CPM
CCDC78.1	2.34436e-38	0.341143	0.505	0.145	7.8011e-34	1	CCDC78
NECTIN1	3.36934e-38	-0.254531	0.353	0.779	1.12118e-33	1	NECTIN1
LGALS7B.1	3.57633e-38	-0.877161	0.541	0.856	1.19006e-33	1	LGALS7B
CHI3L1.1	3.66766e-38	-1.10466	0.311	0.667	1.22045e-33	1	CHI3L1
OSBPL8.1	4.6053e-38	-0.466075	0.456	0.87	1.53246e-33	1	OSBPL8
TIMP1.1	5.19306e-38	-1.29257	0.714	0.959	1.72804e-33	1	TIMP1
DSG3.1	5.22679e-38	-0.378313	0.247	0.678	1.73927e-33	1	DSG3
MORN5.1	5.238e-38	0.309551	0.424	0.105	1.743e-33	1	MORN5
LRAT.1	1.79162e-37	-0.35946	0.254	0.668	5.96178e-33	1	LRAT
PHLDB2.1	1.88249e-37	-0.255187	0.173	0.61	6.26417e-33	1	PHLDB2
PPIB.1	2.50084e-37	-0.4337	0.622	0.954	8.32178e-33	1	PPIB
RPS8.1	2.87246e-37	-0.415184	0.975	0.991	9.55841e-33	1	RPS8
DNAH12.1	3.33666e-37	0.26531	0.484	0.132	1.11031e-32	1	DNAH12
MAST4.1	3.68859e-37	-0.356804	0.452	0.848	1.22741e-32	1	MAST4
MICAL2.1	5.0707e-37	-0.290343	0.325	0.746	1.68733e-32	1	MICAL2
SSH1.1	5.75447e-37	-0.251161	0.336	0.747	1.91486e-32	1	SSH1
PTPN14.1	6.32544e-37	-0.484668	0.428	0.791	2.10485e-32	1	PTPN14
RNH1.1	6.33409e-37	-0.337917	0.583	0.958	2.10773e-32	1	RNH1
TEX26	6.71664e-37	0.287205	0.346	0.073	2.23503e-32	1	TEX26
FOSL1.1	1.1865e-36	-0.29525	0.247	0.64	3.94818e-32	1	FOSL1
DSE.1	1.67228e-36	-0.261521	0.336	0.756	5.56469e-32	1	DSE
BCAM.1	2.52648e-36	-0.527308	0.428	0.789	8.40712e-32	1	BCAM
AC007906.2.1	2.88993e-36	0.330802	0.449	0.129	9.61652e-32	1	AC007906.2
ZMYND10.1	3.69371e-36	0.311837	0.473	0.138	1.22912e-31	1	ZMYND10
PPP1CB.1	4.82454e-36	0.502167	0.883	0.974	1.60541e-31	1	PPP1CB
SPAG6.1	6.03764e-36	0.263611	0.431	0.111	2.00908e-31	1	SPAG6
ITGA3.1	7.57926e-36	-0.427546	0.512	0.88	2.52207e-31	1	ITGA3
IMPDH2.1	7.9999e-36	-0.272468	0.442	0.877	2.66205e-31	1	IMPDH2
TP63.1	8.2698e-36	-0.323098	0.085	0.491	2.75186e-31	1	TP63
HSPE1.1	9.19681e-36	0.506925	0.887	0.97	3.06033e-31	1	HSPE1
MSMB.1	9.93799e-36	0.490453	0.569	0.24	3.30696e-31	1	MSMB
PACRG.1	1.0118e-35	0.366824	0.442	0.123	3.36687e-31	1	PACRG
RPL11.1	1.3761e-35	-0.358287	0.958	0.989	4.5791e-31	1	RPL11
KLF5.1	1.40597e-35	-0.530108	0.869	0.988	4.67852e-31	1	KLF5
CDHR3.1	1.85349e-35	0.30185	0.477	0.136	6.16767e-31	1	CDHR3
SPEF2.1	2.39766e-35	0.310167	0.442	0.12	7.97846e-31	1	SPEF2
SNHG7.1	3.28871e-35	-0.289571	0.442	0.875	1.09435e-30	1	SNHG7
RPL22L1.1	3.38215e-35	-0.550125	0.654	0.95	1.12545e-30	1	RPL22L1
ATP5IF1.1	3.51964e-35	0.770075	0.845	0.93	1.1712e-30	1	ATP5IF1
JUND.1	4.96728e-35	0.460841	0.922	0.992	1.65291e-30	1	JUND
PLP2.1	5.22978e-35	-0.350234	0.466	0.867	1.74026e-30	1	PLP2
CEACAM6.1	5.72835e-35	0.429445	0.82	0.431	1.90617e-30	1	CEACAM6
TRIB3.1	7.63935e-35	-0.371257	0.636	0.947	2.54207e-30	1	TRIB3
RPS11.1	9.91495e-35	-0.350567	0.943	0.99	3.2993e-30	1	RPS11
DNAH9.1	1.2338e-34	0.317772	0.442	0.121	4.10558e-30	1	DNAH9
GAPDH	1.61542e-34	-0.356303	0.943	0.988	5.37547e-30	1	GAPDH
FANK1.1	1.67348e-34	0.392418	0.502	0.17	5.56868e-30	1	FANK1
RRAD	2.15145e-34	0.381582	0.364	0.092	7.15915e-30	1	RRAD
MYC.1	2.78158e-34	-0.406144	0.357	0.747	9.25598e-30	1	MYC
DNAJB9.1	3.17601e-34	-0.278546	0.413	0.825	1.05685e-29	1	DNAJB9
CXCL14.1	3.43115e-34	-0.87228	0.145	0.534	1.14175e-29	1	CXCL14
SLC3A2.1	4.2526e-34	-0.37079	0.883	0.984	1.41509e-29	1	SLC3A2
KIF9.1	4.27528e-34	0.54034	0.516	0.204	1.42264e-29	1	KIF9
CSTA	4.28711e-34	-0.833255	0.784	0.955	1.42658e-29	1	CSTA
RAB11FIP1.1	4.31557e-34	0.535608	0.855	0.806	1.43605e-29	1	RAB11FIP1
INHBB.1	6.36438e-34	-0.30083	0.329	0.721	2.11781e-29	1	INHBB
PLEC.1	6.87366e-34	-0.399785	0.523	0.914	2.28728e-29	1	PLEC
KRT5.1	6.94553e-34	-0.734567	0.29	0.687	2.3112e-29	1	KRT5
SPCS2	7.59432e-34	-0.305885	0.505	0.936	2.52708e-29	1	SPCS2
ANP32B.1	8.0646e-34	-0.380008	0.682	0.961	2.68358e-29	1	ANP32B
RPS24.1	8.07957e-34	-0.318926	0.972	0.994	2.68856e-29	1	RPS24
TGM1.1	8.72079e-34	-0.653379	0.074	0.471	2.90193e-29	1	TGM1
ARL4D	1.12752e-33	-0.268071	0.367	0.777	3.75194e-29	1	ARL4D
RPL36.1	1.34598e-33	-0.334558	0.951	0.987	4.47888e-29	1	RPL36
OSCP1.1	2.14321e-33	0.40411	0.505	0.184	7.13175e-29	1	OSCP1
TMEM213.1	3.06055e-33	0.517714	0.735	0.392	1.01843e-28	1	TMEM213
ASS1	4.31877e-33	-0.31555	0.505	0.921	1.43712e-28	1	ASS1
CETN2.1	5.50881e-33	0.777866	0.686	0.45	1.83311e-28	1	CETN2
CDCP1.1	7.18719e-33	-0.357301	0.516	0.902	2.39161e-28	1	CDCP1
SPACA9.1	7.95775e-33	0.398677	0.47	0.165	2.64802e-28	1	SPACA9
CCDC113.1	1.01469e-32	0.372768	0.481	0.167	3.37647e-28	1	CCDC113
RSL1D1.1	1.04607e-32	-0.250988	0.495	0.907	3.48089e-28	1	RSL1D1
EIF3M.1	1.13432e-32	-0.269197	0.53	0.942	3.77457e-28	1	EIF3M
TNFSF9.1	1.32537e-32	-0.304873	0.279	0.646	4.41029e-28	1	TNFSF9
FAM229B.1	1.4486e-32	0.458568	0.509	0.195	4.82035e-28	1	FAM229B
ADIRF.1	1.45268e-32	-0.525011	0.551	0.872	4.83393e-28	1	ADIRF
GSN.1	1.95509e-32	0.563704	0.841	0.873	6.50576e-28	1	GSN
STMND1	2.05737e-32	0.27383	0.385	0.101	6.84609e-28	1	STMND1
STOML3	2.14994e-32	0.285	0.371	0.096	7.15414e-28	1	STOML3
ACTB.1	2.22303e-32	-0.424258	0.961	0.99	7.39737e-28	1	ACTB
RPL15.1	2.39639e-32	-0.28068	0.965	0.99	7.97422e-28	1	RPL15
DYNLL1.1	3.50301e-32	0.739261	0.809	0.924	1.16566e-27	1	DYNLL1
RPL21.1	3.64347e-32	-0.319663	0.94	0.98	1.2124e-27	1	RPL21
UBA52.1	4.72222e-32	-0.33597	0.883	0.986	1.57137e-27	1	UBA52
EREG.1	7.29494e-32	-0.590896	0.36	0.719	2.42747e-27	1	EREG
LARP6.1	7.34708e-32	-0.340757	0.516	0.912	2.44481e-27	1	LARP6
CCDC74A.1	1.01087e-31	0.317515	0.41	0.125	3.36375e-27	1	CCDC74A
SPA17.1	1.02816e-31	0.512285	0.551	0.248	3.4213e-27	1	SPA17
MUC15.1	1.09719e-31	0.399633	0.47	0.166	3.65102e-27	1	MUC15
EFHC1.1	1.56377e-31	0.377959	0.608	0.283	5.20359e-27	1	EFHC1
LDLRAD1.1	1.82982e-31	0.293162	0.392	0.108	6.08891e-27	1	LDLRAD1
RPS17.1	1.98563e-31	-0.34965	0.537	0.949	6.60739e-27	1	RPS17
SMIM22.1	2.10479e-31	0.69376	0.714	0.503	7.00391e-27	1	SMIM22
ABCC1.1	2.96862e-31	-0.375363	0.516	0.902	9.87838e-27	1	ABCC1
AK7.1	3.68766e-31	0.273756	0.42	0.123	1.2271e-26	1	AK7
HMGA1	5.0012e-31	-0.349204	0.671	0.955	1.6642e-26	1	HMGA1
RPL24.1	5.27204e-31	-0.294035	0.936	0.988	1.75433e-26	1	RPL24
AKIRIN2	6.70347e-31	-0.250162	0.47	0.868	2.23065e-26	1	AKIRIN2
CCDC153.1	6.72313e-31	0.279332	0.445	0.141	2.23719e-26	1	CCDC153
TUBA4A	7.26122e-31	-0.289879	0.403	0.782	2.41624e-26	1	TUBA4A
RPSA.1	7.69613e-31	-0.385036	0.915	0.986	2.56096e-26	1	RPSA
CALM1.1	8.7769e-31	0.527624	0.908	0.981	2.9206e-26	1	CALM1
ABCA13.1	9.84926e-31	0.428954	0.601	0.291	3.27744e-26	1	ABCA13
RPS10.1	1.01709e-30	-0.335733	0.823	0.974	3.38448e-26	1	RPS10
CKB.1	1.31362e-30	0.688112	0.76	0.739	4.37121e-26	1	CKB
ACTN1.1	1.39824e-30	-0.292755	0.442	0.828	4.65279e-26	1	ACTN1
CRIP1.1	1.67773e-30	0.337693	0.445	0.144	5.58281e-26	1	CRIP1
RPS16.1	2.40012e-30	-0.330248	0.933	0.989	7.98663e-26	1	RPS16
SLC25A6.1	2.42072e-30	-0.373359	0.806	0.97	8.05518e-26	1	SLC25A6
SQSTM1.1	2.59081e-30	-0.392729	0.989	0.998	8.62119e-26	1	SQSTM1
DNAH10.1	2.82652e-30	0.267828	0.41	0.12	9.40553e-26	1	DNAH10
EIF3H.1	3.04632e-30	-0.264696	0.615	0.951	1.0137e-25	1	EIF3H
SPATA17.1	3.3739e-30	0.263082	0.396	0.111	1.1227e-25	1	SPATA17
PPIL6.1	4.96317e-30	0.417959	0.519	0.211	1.65155e-25	1	PPIL6
CCND2.1	6.29777e-30	-0.277754	0.389	0.749	2.09565e-25	1	CCND2
HYDIN.1	6.30235e-30	0.273166	0.481	0.154	2.09717e-25	1	HYDIN
IER3.1	6.36883e-30	-0.74485	0.869	0.962	2.11929e-25	1	IER3
CABCOCO1	1.02965e-29	0.253411	0.367	0.099	3.42625e-25	1	CABCOCO1
ELF3.1	1.08273e-29	0.460745	0.958	0.861	3.60288e-25	1	ELF3
GSTA2	1.21488e-29	0.308548	0.35	0.096	4.04264e-25	1	GSTA2
NOP53.1	1.2399e-29	-0.286401	0.611	0.954	4.12589e-25	1	NOP53
RPS19.1	1.26276e-29	-0.347471	0.968	0.99	4.20195e-25	1	RPS19
CST6.1	1.71251e-29	0.305067	0.392	0.122	5.69856e-25	1	CST6
RPL31.1	2.00222e-29	-0.389004	0.89	0.983	6.66258e-25	1	RPL31
IFI27.1	2.06257e-29	0.551429	0.537	0.257	6.8634e-25	1	IFI27
PTPN12.1	2.06759e-29	-0.345617	0.587	0.939	6.88013e-25	1	PTPN12
PTMS.1	2.35677e-29	-0.282183	0.551	0.924	7.84239e-25	1	PTMS
IL18.1	3.2287e-29	-0.259855	0.329	0.696	1.07438e-24	1	IL18
RAPH1.1	4.29677e-29	-0.279254	0.512	0.878	1.42979e-24	1	RAPH1
VEGFA.1	5.73346e-29	-0.450092	0.802	0.954	1.90786e-24	1	VEGFA
SDC1	5.77529e-29	-0.609889	0.693	0.96	1.92179e-24	1	SDC1
ENKUR.1	6.66658e-29	0.295208	0.428	0.136	2.21837e-24	1	ENKUR
CHST9.1	7.50024e-29	0.552369	0.594	0.326	2.49578e-24	1	CHST9
WDR54.1	9.60188e-29	0.428256	0.491	0.195	3.19512e-24	1	WDR54
CES1.1	1.44528e-28	0.460983	0.516	0.213	4.80931e-24	1	CES1
GRN	1.62916e-28	-0.315921	0.491	0.86	5.42118e-24	1	GRN
S100A14.1	1.89369e-28	-0.410354	0.83	0.978	6.30143e-24	1	S100A14
PRDX5.1	2.03958e-28	0.515207	0.922	0.984	6.78691e-24	1	PRDX5
TNFRSF12A.1	2.16065e-28	-0.325349	0.604	0.938	7.18978e-24	1	TNFRSF12A
TPBG.1	2.23746e-28	-0.252366	0.477	0.885	7.44539e-24	1	TPBG
LRRC46.1	2.29514e-28	0.259291	0.389	0.112	7.63729e-24	1	LRRC46
RPL38.1	2.4214e-28	-0.288282	0.912	0.986	8.05747e-24	1	RPL38
SPINK5	2.66181e-28	-0.436185	0.088	0.439	8.85744e-24	1	SPINK5
ETHE1	4.37799e-28	-0.268118	0.47	0.901	1.45682e-23	1	ETHE1
IQCG.1	4.48341e-28	0.305533	0.459	0.168	1.4919e-23	1	IQCG
RPL35A.1	5.37127e-28	-0.292571	0.936	0.985	1.78734e-23	1	RPL35A
MPZL2.1	5.41908e-28	-0.281339	0.516	0.874	1.80325e-23	1	MPZL2
TMEM232.1	6.18225e-28	0.290936	0.378	0.112	2.05721e-23	1	TMEM232
RPS13.1	7.11766e-28	-0.292057	0.951	0.986	2.36847e-23	1	RPS13
EIF1AX.1	7.79697e-28	-0.275796	0.583	0.939	2.59452e-23	1	EIF1AX
ITGB1.1	8.34115e-28	-0.702492	0.816	0.964	2.7756e-23	1	ITGB1
CAST.1	9.49268e-28	0.386987	0.905	0.979	3.15879e-23	1	CAST
RPL36A.1	1.14484e-27	-0.310884	0.686	0.961	3.80956e-23	1	RPL36A
CFAP52.1	1.3602e-27	0.252385	0.406	0.123	4.5262e-23	1	CFAP52
ID1.1	1.80034e-27	-0.51409	0.922	0.969	5.9908e-23	1	ID1
GSTA1.1	1.99583e-27	0.559508	0.625	0.364	6.64131e-23	1	GSTA1
KRT6A.1	2.29932e-27	-1.13539	0.449	0.709	7.65123e-23	1	KRT6A
DUSP6.1	2.49086e-27	-0.369629	0.509	0.861	8.28858e-23	1	DUSP6
CD74.1	2.97278e-27	0.658064	0.717	0.618	9.89222e-23	1	CD74
ALDH3A1.1	3.79007e-27	0.572897	0.859	0.852	1.26118e-22	1	ALDH3A1
SAMHD1.1	4.97114e-27	0.279833	0.449	0.16	1.6542e-22	1	SAMHD1
ALOX15.1	9.77089e-27	0.3771	0.47	0.195	3.25136e-22	1	ALOX15
CCDC80.1	9.93654e-27	0.48971	0.837	0.815	3.30648e-22	1	CCDC80
RPL22.1	1.26321e-26	-0.293238	0.887	0.98	4.20347e-22	1	RPL22
MOK.1	1.72854e-26	0.265375	0.445	0.156	5.7519e-22	1	MOK
TUBB.1	2.12423e-26	-0.352037	0.64	0.951	7.0686e-22	1	TUBB
SOD1.1	2.13028e-26	0.49175	0.841	0.961	7.08873e-22	1	SOD1
PLIN2.1	2.4991e-26	-0.875486	0.848	0.937	8.31602e-22	1	PLIN2
UQCRH.1	2.69798e-26	-0.329651	0.724	0.963	8.97778e-22	1	UQCRH
JAG1.1	2.95814e-26	-0.288762	0.385	0.733	9.84351e-22	1	JAG1
MYH9.1	3.00305e-26	-0.259079	0.53	0.914	9.99293e-22	1	MYH9
MMP14	3.17137e-26	-0.281168	0.491	0.871	1.05531e-21	1	MMP14
ALCAM.1	3.46465e-26	0.560139	0.77	0.796	1.1529e-21	1	ALCAM
GSTO1.1	4.29837e-26	-0.327545	0.548	0.93	1.43033e-21	1	GSTO1
LAMC2.1	7.03308e-26	-0.569818	0.403	0.721	2.34033e-21	1	LAMC2
SPTBN1.1	7.69051e-26	0.431571	0.837	0.957	2.55909e-21	1	SPTBN1
CEBPD.1	8.2135e-26	-0.49564	0.859	0.978	2.73313e-21	1	CEBPD
CTXN1.1	9.75854e-26	0.265672	0.42	0.149	3.24725e-21	1	CTXN1
IGFBP7.1	1.13921e-25	0.645905	0.767	0.689	3.79082e-21	1	IGFBP7
RPS7.1	1.16512e-25	-0.288737	0.954	0.985	3.87705e-21	1	RPS7
PHLDA1.1	1.32003e-25	-0.530878	0.558	0.852	4.39254e-21	1	PHLDA1
UFC1.1	1.47726e-25	0.595995	0.799	0.933	4.91572e-21	1	UFC1
ODF3B.1	1.87934e-25	0.672847	0.682	0.539	6.25369e-21	1	ODF3B
ATP1B1.1	2.3748e-25	0.438425	0.869	0.946	7.90238e-21	1	ATP1B1
HLA-DPA1	2.58151e-25	0.290208	0.385	0.132	8.59023e-21	1	HLA-DPA1
ZFAS1.1	3.26945e-25	-0.410254	0.82	0.976	1.08794e-20	1	ZFAS1
PHLDA3	5.33365e-25	-0.284699	0.58	0.939	1.77483e-20	1	PHLDA3
LXN.1	6.48398e-25	0.464358	0.587	0.342	2.15761e-20	1	LXN
PITX1	9.13014e-25	-0.576863	0.806	0.973	3.03815e-20	1	PITX1
NFE2L1.1	9.99834e-25	-0.252455	0.527	0.921	3.32705e-20	1	NFE2L1
HSBP1.1	1.33124e-24	0.538736	0.82	0.957	4.42984e-20	1	HSBP1
SERF2.1	2.12709e-24	0.383335	0.954	0.989	7.07809e-20	1	SERF2
NME5.1	2.2227e-24	0.306156	0.424	0.16	7.39625e-20	1	NME5
CTSH.1	2.42426e-24	-0.283152	0.749	0.967	8.06697e-20	1	CTSH
EGR1.1	3.17107e-24	-0.273129	0.523	0.84	1.05521e-19	1	EGR1
CXCL1.1	4.89826e-24	0.377921	0.721	0.506	1.62995e-19	1	CXCL1
RPL27	5.39367e-24	-0.277347	0.905	0.979	1.7948e-19	1	RPL27
DRAP1.1	6.27948e-24	-0.252559	0.527	0.914	2.08956e-19	1	DRAP1
HNRNPA1.1	6.96778e-24	-0.272669	0.675	0.965	2.3186e-19	1	HNRNPA1
CCL20.1	8.0926e-24	-1.1898	0.127	0.438	2.69289e-19	1	CCL20
SLC38A2.1	8.09294e-24	-0.405629	0.83	0.975	2.69301e-19	1	SLC38A2
S100A10.1	1.65038e-23	-0.415509	0.742	0.935	5.4918e-19	1	S100A10
SNHG8.1	2.23034e-23	-0.339279	0.689	0.956	7.42167e-19	1	SNHG8
H1FX.1	2.9294e-23	-0.405395	0.64	0.936	9.74787e-19	1	H1FX
ENPP4.1	2.9761e-23	0.297863	0.488	0.223	9.90327e-19	1	ENPP4
DSTN	4.19104e-23	0.355825	0.883	0.98	1.39461e-18	1	DSTN
CFAP300.1	4.94053e-23	0.390165	0.498	0.248	1.64401e-18	1	CFAP300
HSD17B2.1	5.99679e-23	-0.265759	0.318	0.625	1.99549e-18	1	HSD17B2
TYMP	7.29488e-23	-0.257185	0.537	0.919	2.42744e-18	1	TYMP
PFN1.1	9.75576e-23	-0.319817	0.767	0.98	3.24633e-18	1	PFN1
LGALS7	1.01812e-22	-0.659013	0.424	0.715	3.3879e-18	1	LGALS7
NUDC.1	1.02581e-22	0.623675	0.763	0.905	3.41349e-18	1	NUDC
UBC.1	1.81018e-22	0.320438	0.993	1	6.02354e-18	1	UBC
IGFBP3.1	4.75945e-22	-0.873233	0.731	0.871	1.58375e-17	1	IGFBP3
CYP4B1.1	4.99852e-22	0.427826	0.505	0.26	1.66331e-17	1	CYP4B1
CD81.1	5.18381e-22	-0.266892	0.671	0.958	1.72496e-17	1	CD81
KRT15.1	6.4456e-22	-0.438153	0.357	0.659	2.14484e-17	1	KRT15
IL32.1	7.0401e-22	-0.260123	0.088	0.374	2.34266e-17	1	IL32
IQGAP1.1	1.05526e-21	-0.264112	0.696	0.962	3.51149e-17	1	IQGAP1
MT-ND5.1	1.71615e-21	0.404909	0.951	0.987	5.71066e-17	1	MT-ND5
LYPD2.1	2.19709e-21	0.349918	0.346	0.128	7.31103e-17	1	LYPD2
UBB.1	3.12993e-21	0.444557	0.876	0.974	1.04151e-16	1	UBB
ARHGAP18.1	3.14422e-21	0.48492	0.572	0.366	1.04627e-16	1	ARHGAP18
FGFBP1.1	3.45916e-21	-0.503926	0.36	0.664	1.15107e-16	1	FGFBP1
SERINC2	4.20939e-21	-0.290154	0.636	0.945	1.40072e-16	1	SERINC2
PGM2L1.1	4.91477e-21	0.425572	0.608	0.413	1.63544e-16	1	PGM2L1
NCF1.1	1.03939e-20	-0.250378	0.205	0.494	3.45868e-16	1	NCF1
IGFBP2.1	1.34172e-20	-0.390075	0.774	0.967	4.46471e-16	1	IGFBP2
IL1RN	1.4739e-20	-0.340288	0.449	0.78	4.90454e-16	1	IL1RN
ZFP36L2.1	1.474e-20	-0.53505	0.647	0.928	4.90488e-16	1	ZFP36L2
IFI6	1.56473e-20	0.306362	0.375	0.15	5.20679e-16	1	IFI6
IER2.1	1.62062e-20	-0.256427	0.675	0.939	5.39278e-16	1	IER2
LRRC6.1	2.5381e-20	0.266646	0.431	0.186	8.44578e-16	1	LRRC6
PFDN2.1	3.19035e-20	-0.289564	0.731	0.971	1.06162e-15	1	PFDN2
PHLDA2.1	3.40784e-20	-0.346488	0.756	0.964	1.13399e-15	1	PHLDA2
AES.1	3.55673e-20	0.408304	0.802	0.946	1.18354e-15	1	AES
SERPINB5.1	4.90812e-20	-0.347785	0.594	0.905	1.63323e-15	1	SERPINB5
NEAT1.1	5.1751e-20	0.399035	0.965	0.989	1.72207e-15	1	NEAT1
ARL4C.1	7.9086e-20	-0.261281	0.336	0.641	2.63166e-15	1	ARL4C
RAN.1	9.14357e-20	-0.256213	0.686	0.961	3.04261e-15	1	RAN
DPCD.1	1.02419e-19	0.432339	0.505	0.293	3.40809e-15	1	DPCD
RFX3.1	1.18614e-19	0.365889	0.512	0.286	3.94699e-15	1	RFX3
ODF2L.1	1.21002e-19	0.447823	0.668	0.582	4.02647e-15	1	ODF2L
MLF1.1	2.32666e-19	0.637044	0.654	0.611	7.74219e-15	1	MLF1
NBEA.1	2.57421e-19	0.433202	0.622	0.458	8.56595e-15	1	NBEA
CTSS.1	2.85621e-19	0.483575	0.622	0.496	9.50433e-15	1	CTSS
TMSB10.1	3.6984e-19	-0.279906	0.954	0.992	1.23068e-14	1	TMSB10
RDH10.1	4.00101e-19	0.348038	0.869	0.837	1.33138e-14	1	RDH10
S100A4.1	4.1199e-19	0.446716	0.675	0.529	1.37094e-14	1	S100A4
TKT	4.28017e-19	-0.252912	0.855	0.98	1.42427e-14	1	TKT
RPS4Y1.1	4.39329e-19	-0.312194	0.746	0.893	1.46191e-14	1	RPS4Y1
RASD1.1	6.25641e-19	-0.295779	0.247	0.523	2.08188e-14	1	RASD1
GON7	8.92244e-19	0.260444	0.417	0.196	2.96903e-14	1	GON7
MMP13.1	1.01215e-18	-0.319963	0.078	0.337	3.36802e-14	1	MMP13
SELENOW.1	1.17825e-18	0.454416	0.763	0.919	3.92075e-14	1	SELENOW
RARRES3.1	1.22973e-18	0.598038	0.686	0.701	4.09205e-14	1	RARRES3
SPATA18.1	1.29724e-18	0.262595	0.459	0.226	4.31669e-14	1	SPATA18
THBD.1	1.83986e-18	-0.352533	0.17	0.422	6.12232e-14	1	THBD
NAMPT.1	2.05793e-18	-0.432696	0.855	0.992	6.84796e-14	1	NAMPT
HMGN3.1	3.4881e-18	0.542104	0.647	0.603	1.1607e-13	1	HMGN3
METTL7A.1	3.68576e-18	0.378586	0.466	0.25	1.22647e-13	1	METTL7A
LMO7.1	5.2061e-18	0.378259	0.827	0.862	1.73238e-13	1	LMO7
ADH1C.1	5.96226e-18	0.335794	0.576	0.367	1.984e-13	1	ADH1C
S100A6.1	6.28281e-18	0.317297	1	1	2.09067e-13	1	S100A6
PLAU.1	7.39596e-18	-0.596242	0.707	0.877	2.46108e-13	1	PLAU
DNAJA1.1	9.78775e-18	0.467544	0.753	0.902	3.25697e-13	1	DNAJA1
TTC3.1	1.38409e-17	0.314168	0.823	0.933	4.60568e-13	1	TTC3
CD59.1	1.98069e-17	0.478557	0.739	0.856	6.59093e-13	1	CD59
SARAF.1	2.09438e-17	0.384614	0.767	0.946	6.96926e-13	1	SARAF
IK.1	2.6968e-17	0.598598	0.707	0.83	8.97389e-13	1	IK
CYP24A1.1	3.03634e-17	0.539117	0.682	0.489	1.01037e-12	1	CYP24A1
TEX9.1	4.14965e-17	0.295324	0.428	0.217	1.38084e-12	1	TEX9
MORF4L1.1	4.68561e-17	0.305246	0.823	0.974	1.55919e-12	1	MORF4L1
AKR1C3	5.13698e-17	-0.413439	0.816	0.958	1.70938e-12	1	AKR1C3
CHST6.1	5.65311e-17	0.370766	0.689	0.595	1.88113e-12	1	CHST6
MTDH	5.72047e-17	-0.25418	0.675	0.957	1.90354e-12	1	MTDH
EHF.1	6.7667e-17	0.415548	0.77	0.723	2.25169e-12	1	EHF
TXNRD1.1	8.31709e-17	0.316853	0.862	0.936	2.7676e-12	1	TXNRD1
DNAJA4.1	1.22699e-16	0.454738	0.65	0.607	4.08293e-12	1	DNAJA4
LIMCH1	2.00183e-16	0.29009	0.438	0.233	6.66128e-12	1	LIMCH1
SYNE1.1	2.10775e-16	0.260338	0.413	0.198	7.01374e-12	1	SYNE1
KRT19.1	2.5512e-16	0.318018	0.968	0.993	8.48938e-12	1	KRT19
HILPDA.1	3.41015e-16	0.303317	0.459	0.26	1.13476e-11	1	HILPDA
HSPA8	3.6336e-16	0.284589	0.873	0.974	1.20912e-11	1	HSPA8
ANXA10.1	4.29053e-16	-0.254373	0.088	0.331	1.42772e-11	1	ANXA10
HSP90B1.1	5.19133e-16	-0.283197	0.792	0.97	1.72747e-11	1	HSP90B1
PNRC1.1	6.71081e-16	-0.344383	0.827	0.974	2.23309e-11	1	PNRC1
TRIM2.1	7.25065e-16	0.366194	0.724	0.808	2.41273e-11	1	TRIM2
YWHAE	1.1208e-15	0.296158	0.859	0.978	3.72959e-11	1	YWHAE
SPAG1.1	1.15948e-15	0.27205	0.424	0.22	3.85829e-11	1	SPAG1
DYNLT1.1	1.42444e-15	0.441233	0.781	0.942	4.73995e-11	1	DYNLT1
AKR1C2	1.46487e-15	-0.355463	0.975	0.99	4.87449e-11	1	AKR1C2
IFT22.1	1.61944e-15	0.473468	0.512	0.359	5.38884e-11	1	IFT22
GPX2	2.0132e-15	-0.333202	0.604	0.899	6.69912e-11	1	GPX2
ATP5MG.1	2.0834e-15	0.310071	0.799	0.959	6.93271e-11	1	ATP5MG
CCDC146.1	2.1909e-15	0.397988	0.594	0.472	7.29044e-11	1	CCDC146
MAP1B.1	4.24943e-15	0.391909	0.541	0.364	1.41404e-10	1	MAP1B
GPX4	5.24439e-15	0.300424	0.901	0.981	1.74512e-10	1	GPX4
CLMN.1	8.08817e-15	0.310442	0.583	0.441	2.69142e-10	1	CLMN
VAPA.1	8.24526e-15	0.36806	0.777	0.963	2.74369e-10	1	VAPA
IFITM3.1	9.67148e-15	-0.29114	0.59	0.921	3.21828e-10	1	IFITM3
CCNO.1	1.37663e-14	0.773813	0.477	0.303	4.58088e-10	1	CCNO
ABHD2.1	1.88412e-14	0.408967	0.671	0.684	6.26959e-10	1	ABHD2
JUN	1.95469e-14	0.332075	0.887	0.948	6.50441e-10	1	JUN
SOX4.1	2.42129e-14	0.287921	0.898	0.943	8.0571e-10	1	SOX4
KRT18	2.83179e-14	-0.259922	0.922	0.989	9.42308e-10	1	KRT18
CLUAP1.1	2.86805e-14	0.415169	0.551	0.438	9.54373e-10	1	CLUAP1
EPS8.1	4.65146e-14	0.397505	0.71	0.752	1.54782e-09	1	EPS8
MT1E	5.46131e-14	0.35464	0.495	0.314	1.8173e-09	1	MT1E
ZFP36.1	5.56932e-14	-0.31133	0.777	0.974	1.85325e-09	1	ZFP36
PTGES3	6.5369e-14	0.336272	0.809	0.979	2.17522e-09	1	PTGES3
CIB1.1	7.76424e-14	0.343072	0.795	0.96	2.58363e-09	1	CIB1
IQSEC1.1	7.83531e-14	0.389224	0.657	0.632	2.60728e-09	1	IQSEC1
TAX1BP1.1	8.86656e-14	0.278394	0.855	0.963	2.95044e-09	1	TAX1BP1
LRRC23.1	9.61812e-14	0.340467	0.491	0.335	3.20053e-09	1	LRRC23
SLC44A4.1	1.1407e-13	0.405514	0.657	0.624	3.79579e-09	1	SLC44A4
DST.1	2.16651e-13	-0.798159	0.739	0.831	7.20929e-09	1	DST
TMEM59.1	2.52903e-13	0.30282	0.799	0.954	8.41561e-09	1	TMEM59
RBM47.1	2.9505e-13	0.388661	0.703	0.806	9.81808e-09	1	RBM47
CENPW.1	3.78668e-13	-0.426879	0.389	0.639	1.26006e-08	1	CENPW
COX6A1.1	4.3426e-13	0.26429	0.866	0.976	1.44504e-08	1	COX6A1
TC2N.1	4.6429e-13	0.458156	0.724	0.824	1.54497e-08	1	TC2N
CITED4.1	5.16092e-13	-0.254791	0.562	0.832	1.71735e-08	1	CITED4
CDC42.1	5.38846e-13	0.316884	0.795	0.957	1.79306e-08	1	CDC42
PRKAR1A.1	7.07567e-13	0.329454	0.739	0.933	2.3545e-08	1	PRKAR1A
HLA-DRA.1	8.12664e-13	0.295385	0.452	0.274	2.70422e-08	1	HLA-DRA
IL1A	9.06916e-13	-0.259275	0.357	0.597	3.01785e-08	1	IL1A
SKP1.1	9.73191e-13	0.258214	0.837	0.972	3.23839e-08	1	SKP1
KRT14.1	1.00122e-12	-0.974724	0.166	0.37	3.33165e-08	1	KRT14
COX7B.1	1.02633e-12	0.295659	0.834	0.966	3.41522e-08	1	COX7B
GSTP1.1	1.06359e-12	0.26704	0.975	0.995	3.53922e-08	1	GSTP1
BCAS1.1	1.14161e-12	0.285904	0.452	0.279	3.79883e-08	1	BCAS1
WSB1.1	1.93381e-12	0.536603	0.898	0.972	6.43494e-08	1	WSB1
CYB5A.1	1.98623e-12	0.443297	0.657	0.713	6.60937e-08	1	CYB5A
CXCL17.1	3.35867e-12	0.299973	0.788	0.715	1.11763e-07	1	CXCL17
SPATA6.1	3.65818e-12	0.25178	0.413	0.241	1.2173e-07	1	SPATA6
SPAG16.1	6.79762e-12	0.386804	0.551	0.487	2.26198e-07	1	SPAG16
IFT57.1	1.25907e-11	0.391109	0.555	0.499	4.18967e-07	1	IFT57
ADGRF1.1	1.39396e-11	0.371966	0.622	0.528	4.63853e-07	1	ADGRF1
ATP5F1E.1	1.49415e-11	0.284319	0.873	0.978	4.97193e-07	1	ATP5F1E
SMIM14.1	1.80031e-11	0.381717	0.661	0.771	5.99071e-07	1	SMIM14
ALDH3B1.1	1.94453e-11	0.27592	0.456	0.315	6.47063e-07	1	ALDH3B1
H2AFJ.1	2.33595e-11	0.412799	0.703	0.862	7.77312e-07	1	H2AFJ
UBL5.1	2.81498e-11	0.284437	0.806	0.958	9.36713e-07	1	UBL5
ERRFI1.1	3.03274e-11	-0.359396	0.629	0.897	1.00918e-06	1	ERRFI1
NDUFB1.1	3.22688e-11	0.380896	0.703	0.895	1.07378e-06	1	NDUFB1
CCPG1.1	3.63613e-11	0.275281	0.845	0.973	1.20996e-06	1	CCPG1
PAPOLA.1	4.51583e-11	0.256612	0.76	0.955	1.50269e-06	1	PAPOLA
KRT23.1	5.29186e-11	-0.49554	0.799	0.905	1.76092e-06	1	KRT23
NDUFA4.1	5.61809e-11	0.302949	0.82	0.969	1.86947e-06	1	NDUFA4
STOM.1	5.83469e-11	0.395692	0.678	0.824	1.94155e-06	1	STOM
TCTN1.1	5.96661e-11	0.333422	0.456	0.322	1.98545e-06	1	TCTN1
TCTEX1D2	7.38246e-11	0.476044	0.576	0.562	2.45659e-06	1	TCTEX1D2
TSTD1.1	1.18837e-10	0.386664	0.71	0.929	3.95442e-06	1	TSTD1
RPGR.1	1.50241e-10	0.274916	0.431	0.266	4.99941e-06	1	RPGR
PTP4A2.1	1.6811e-10	0.25138	0.806	0.956	5.59403e-06	1	PTP4A2
MSI2.1	2.81584e-10	0.367716	0.597	0.615	9.36999e-06	1	MSI2
SRD5A3.1	3.95821e-10	0.352067	0.636	0.599	1.31714e-05	1	SRD5A3
ASPH.1	4.68302e-10	0.328634	0.742	0.864	1.55832e-05	1	ASPH
MUC1.1	5.46588e-10	0.358851	0.686	0.726	1.81882e-05	1	MUC1
MMP24OS.1	6.88593e-10	0.31105	0.707	0.895	2.29136e-05	1	MMP24OS
KRT16	7.00738e-10	-0.565207	0.47	0.684	2.33178e-05	1	KRT16
TMEM123.1	8.00771e-10	0.28194	0.746	0.941	2.66465e-05	1	TMEM123
UQCR10.1	8.02124e-10	0.397681	0.731	0.939	2.66915e-05	1	UQCR10
RHOB.1	1.05362e-09	0.429888	0.604	0.6	3.50604e-05	1	RHOB
UGCG.1	1.20591e-09	0.299743	0.795	0.932	4.0128e-05	1	UGCG
HIPK1.1	1.43579e-09	0.330104	0.59	0.613	4.77775e-05	1	HIPK1
PLA2G16.1	1.73006e-09	0.414938	0.64	0.752	5.75695e-05	1	PLA2G16
TMEM106B.1	2.00082e-09	0.332843	0.724	0.873	6.65794e-05	1	TMEM106B
CLU.1	2.30485e-09	0.297865	0.71	0.74	7.66962e-05	1	CLU
GCHFR.1	2.38735e-09	0.279674	0.473	0.352	7.94415e-05	1	GCHFR
WEE1.1	3.39803e-09	0.274695	0.703	0.808	0.000113073	1	WEE1
NME7	3.59979e-09	0.262656	0.463	0.319	0.000119787	1	NME7
UNC5B-AS1	3.71543e-09	-0.51258	0.728	0.93	0.000123635	1	UNC5B-AS1
ATP12A.1	4.06005e-09	0.259154	0.435	0.297	0.000135102	1	ATP12A
COX6C.1	4.17086e-09	0.252972	0.834	0.97	0.00013879	1	COX6C
MTRNR2L8	4.31397e-09	0.564453	0.947	0.986	0.000143552	1	MTRNR2L8
CDS1.1	4.45754e-09	0.357663	0.601	0.664	0.000148329	1	CDS1
ATF3	4.65031e-09	0.261366	0.774	0.902	0.000154744	1	ATF3
VAMP8.1	4.68487e-09	0.317024	0.71	0.848	0.000155894	1	VAMP8
AKAP9.1	5.02712e-09	0.272293	0.749	0.89	0.000167282	1	AKAP9
SRI.1	7.08441e-09	0.410741	0.686	0.914	0.000235741	1	SRI
DNAJB4	7.34769e-09	0.260864	0.463	0.337	0.000244502	1	DNAJB4
CCDC69.1	7.4037e-09	0.30897	0.481	0.403	0.000246366	1	CCDC69
FAM107B.1	1.21378e-08	0.404465	0.633	0.757	0.000403897	1	FAM107B
MMP10.1	1.30582e-08	-0.813881	0.223	0.395	0.000434524	1	MMP10
PTGS2.1	1.33948e-08	-0.411452	0.633	0.811	0.000445724	1	PTGS2
MT-ATP6.1	1.36855e-08	0.411215	0.975	0.993	0.000455399	1	MT-ATP6
CFDP1.1	1.56677e-08	0.348275	0.696	0.905	0.000521359	1	CFDP1
DUSP4.1	1.58666e-08	0.310865	0.509	0.437	0.000527978	1	DUSP4
RGCC.1	1.65348e-08	0.344034	0.537	0.478	0.000550212	1	RGCC
SYAP1.1	2.00784e-08	0.361289	0.636	0.787	0.000668129	1	SYAP1
LIPH.1	2.17442e-08	0.322078	0.572	0.472	0.000723558	1	LIPH
CP.1	2.56272e-08	0.344306	0.562	0.503	0.000852772	1	CP
CST3.1	2.59623e-08	0.251838	0.802	0.952	0.000863921	1	CST3
F3	2.72782e-08	-0.320444	0.597	0.812	0.000907711	1	F3
RPS27L.1	3.17205e-08	0.27679	0.728	0.946	0.00105553	1	RPS27L
CYSTM1	3.35513e-08	0.258331	0.82	0.972	0.00111645	1	CYSTM1
SAP18.1	5.17464e-08	0.254007	0.767	0.949	0.00172191	1	SAP18
ALDH1A3.1	5.19303e-08	0.340491	0.58	0.556	0.00172803	1	ALDH1A3
PRSS22.1	9.58973e-08	0.261135	0.682	0.638	0.00319108	1	PRSS22
TXNIP.1	1.12344e-07	0.257642	0.749	0.768	0.00373835	1	TXNIP
TSC22D3	1.59238e-07	0.292906	0.413	0.292	0.00529882	1	TSC22D3
UQCRQ.1	1.95995e-07	0.272967	0.753	0.959	0.00652193	1	UQCRQ
CACYBP.1	2.01425e-07	0.291312	0.647	0.81	0.00670263	1	CACYBP
EPHX1.1	2.10212e-07	0.292746	0.731	0.858	0.00699502	1	EPHX1
PSMB9	2.23578e-07	0.272583	0.438	0.34	0.00743977	1	PSMB9
APOO.1	2.4325e-07	0.275675	0.435	0.351	0.00809437	1	APOO
PKIG	2.9509e-07	0.2859	0.41	0.31	0.00981943	1	PKIG
FABP5	4.56688e-07	-0.741002	0.784	0.914	0.0151967	1	FABP5
CFAP298.1	6.94888e-07	0.382393	0.594	0.704	0.0231231	1	CFAP298
TTC9.1	8.30487e-07	0.328197	0.541	0.532	0.0276353	1	TTC9
INSIG1.1	8.66074e-07	0.309347	0.555	0.551	0.0288195	1	INSIG1
NQO1.1	9.49815e-07	0.277282	0.749	0.861	0.031606	1	NQO1
UFM1	9.66223e-07	0.284548	0.696	0.901	0.032152	1	UFM1
BAG3.1	1.01503e-06	0.317579	0.562	0.611	0.0337763	1	BAG3
HSPB11.1	1.07504e-06	0.372655	0.512	0.516	0.0357731	1	HSPB11
MAPRE3.1	1.46279e-06	0.280039	0.488	0.43	0.0486758	1	MAPRE3
ZMAT3.1	1.57893e-06	0.315244	0.562	0.593	0.0525404	1	ZMAT3
DIAPH2.1	1.6665e-06	0.334586	0.505	0.469	0.0554545	1	DIAPH2
SNX3	1.85757e-06	0.277587	0.689	0.916	0.0618125	1	SNX3
SESTD1.1	2.03231e-06	0.320267	0.572	0.64	0.067627	1	SESTD1
SSB.1	2.31221e-06	0.306091	0.7	0.927	0.0769412	1	SSB
MDM2.1	2.38095e-06	0.285712	0.749	0.915	0.0792284	1	MDM2
SMAP2.1	2.39433e-06	0.253942	0.431	0.356	0.0796736	1	SMAP2
NAA38.1	2.43811e-06	0.332486	0.58	0.721	0.0811307	1	NAA38
GLIS3.1	2.62993e-06	0.250412	0.42	0.332	0.0875136	1	GLIS3
PSENEN.1	3.36817e-06	0.414604	0.534	0.584	0.112079	1	PSENEN
CFLAR.1	3.37001e-06	0.258361	0.689	0.864	0.11214	1	CFLAR
RUVBL1.1	3.46523e-06	0.326304	0.484	0.449	0.115309	1	RUVBL1
UBL3.1	3.72289e-06	0.341975	0.654	0.868	0.123883	1	UBL3
CMPK1.1	4.14218e-06	0.318192	0.671	0.872	0.137835	1	CMPK1
B9D1.1	4.3523e-06	0.314623	0.459	0.412	0.144827	1	B9D1
S100P.1	4.49954e-06	-0.336134	0.989	0.992	0.149727	1	S100P
DYNLRB1.1	4.85081e-06	0.299848	0.664	0.92	0.161416	1	DYNLRB1
CIR1.1	9.19169e-06	0.407794	0.625	0.799	0.305863	1	CIR1
SCP2.1	1.08584e-05	0.323672	0.601	0.727	0.361325	1	SCP2
UBAC1.1	1.22657e-05	0.331917	0.523	0.571	0.408153	1	UBAC1
GPBP1.1	1.26779e-05	0.317236	0.707	0.921	0.421869	1	GPBP1
RPA3.1	1.32075e-05	0.364773	0.509	0.542	0.439493	1	RPA3
TRAF3IP1.1	1.32965e-05	0.284069	0.459	0.416	0.442454	1	TRAF3IP1
C1orf56	1.83591e-05	0.508661	0.555	0.531	0.610918	1	C1orf56
CHMP2A.1	2.22965e-05	0.257803	0.707	0.917	0.741937	1	CHMP2A
CCDC28A.1	2.29893e-05	0.309695	0.488	0.484	0.764991	1	CCDC28A
B4GALT5.1	2.61873e-05	0.291668	0.569	0.624	0.871408	1	B4GALT5
NAA20.1	4.88008e-05	0.258222	0.689	0.921	1	1	NAA20
C4orf48.1	6.4414e-05	0.307147	0.459	0.453	1	1	C4orf48
TMCO1.1	9.21636e-05	0.266177	0.59	0.789	1	1	TMCO1
CMYA5	9.71446e-05	0.342373	0.459	0.386	1	1	CMYA5
PRR13.1	0.000143676	0.282133	0.615	0.854	1	1	PRR13
UGP2.1	0.000152228	0.258276	0.64	0.856	1	1	UGP2
SRP9.1	0.000209876	0.287277	0.65	0.865	1	1	SRP9
BCL6.1	0.000255403	0.28434	0.555	0.61	1	1	BCL6
CRNDE.1	0.000294908	0.323852	0.594	0.809	1	1	CRNDE
YWHAH.1	0.00031643	0.28112	0.618	0.793	1	1	YWHAH
MT-ND4L.1	0.00042251	0.341224	0.767	0.936	1	1	MT-ND4L
STRBP.1	0.000449022	0.255923	0.505	0.547	1	1	STRBP
NDUFA3.1	0.000483721	0.262171	0.622	0.83	1	1	NDUFA3
SOD2.1	0.000561564	-0.354444	0.611	0.821	1	1	SOD2
PCM1.1	0.000647465	0.290793	0.636	0.855	1	1	PCM1
LAMTOR2.1	0.000791464	0.295426	0.572	0.753	1	1	LAMTOR2
NRP2.1	0.000809981	0.262249	0.544	0.601	1	1	NRP2
KIF21A.1	0.00101076	0.271869	0.611	0.786	1	1	KIF21A
SLC27A2.1	0.00109775	0.271186	0.551	0.584	1	1	SLC27A2
SLC35A3.1	0.00118523	0.252273	0.555	0.684	1	1	SLC35A3
MTRNR2L12	0.00120053	0.44948	0.926	0.98	1	1	MTRNR2L12
ANK3.1	0.00128303	0.252477	0.502	0.528	1	1	ANK3
JPT2.1	0.0014949	0.268796	0.502	0.581	1	1	JPT2
S100A8.1	0.00221372	-0.612996	0.512	0.437	1	1	S100A8
TSPAN6.1	0.00281534	0.275039	0.537	0.693	1	1	TSPAN6
IFT43.1	0.00366115	0.280446	0.527	0.659	1	1	IFT43
ANP32E	0.00367163	0.259117	0.491	0.541	1	1	ANP32E
MT-ND2.1	0.00401785	0.262361	0.958	0.989	1	1	MT-ND2
S100A9.1	0.00508024	-0.445062	0.887	0.88	1	1	S100A9
PNKD.1	0.00530704	0.291158	0.509	0.631	1	1	PNKD
CHORDC1	0.00532758	0.27764	0.569	0.696	1	1	CHORDC1
CTNNB1	0.00619819	0.302107	0.77	0.962	1	1	CTNNB1
NFKBIA.1	0.00624923	-0.403242	0.572	0.7	1	1	NFKBIA
CDC42SE1	0.00873584	0.278987	0.64	0.783	1	1	CDC42SE1
ZNF428.1	0.00895329	0.328596	0.534	0.674	1	1	ZNF428
CSTA.1	6.95155e-99	1.16125	0.996	0.91	2.3132e-94	2	CSTA
SPRR1B.1	1.36025e-85	1.69432	0.97	0.584	4.52638e-81	2	SPRR1B
S100A9.2	2.4648e-83	1.64422	0.996	0.858	8.20187e-79	2	S100A9
ALOX12	1.85259e-78	0.375146	0.575	0.101	6.16467e-74	2	ALOX12
SPRR1A	7.95699e-78	0.308458	0.571	0.102	2.64777e-73	2	SPRR1A
SERPINB3.1	1.15286e-69	1.11711	1	0.806	3.83624e-65	2	SERPINB3
GPX2.1	3.296e-68	0.825931	0.962	0.824	1.09678e-63	2	GPX2
SERPINB1.1	3.52896e-66	1.06896	0.955	0.766	1.1743e-61	2	SERPINB1
S100A8.2	3.20921e-64	2.15586	0.82	0.377	1.0679e-59	2	S100A8
SULT2B1.1	7.23458e-64	0.526189	0.91	0.472	2.40738e-59	2	SULT2B1
CLCA4.1	6.20957e-63	0.555841	0.59	0.14	2.0663e-58	2	CLCA4
LYPD3.1	3.66446e-62	0.605646	0.82	0.38	1.21939e-57	2	LYPD3
GLTP	3.48376e-59	0.943789	0.955	0.806	1.15926e-54	2	GLTP
CENPW.2	6.56063e-58	0.776056	0.925	0.529	2.18312e-53	2	CENPW
S100A16	5.50866e-57	0.5248	0.981	0.889	1.83306e-52	2	S100A16
PITX1.1	3.59336e-56	0.676997	0.996	0.933	1.19573e-51	2	PITX1
ERMP1.1	7.45076e-53	0.45901	0.914	0.637	2.47931e-48	2	ERMP1
PGAM1	6.2741e-51	0.494588	0.94	0.815	2.08777e-46	2	PGAM1
AKR1C2.1	9.95356e-51	0.529132	1	0.985	3.31215e-46	2	AKR1C2
SERPINB13	2.73827e-50	0.43712	0.741	0.287	9.11185e-46	2	SERPINB13
SDC1.1	6.86081e-50	0.644912	0.977	0.9	2.283e-45	2	SDC1
MT-CO2	1.12635e-49	0.365679	0.996	0.99	3.74803e-45	2	MT-CO2
FABP5.1	1.12616e-48	1.18617	0.974	0.874	3.74742e-44	2	FABP5
CYP4F3.1	1.70511e-48	0.432253	0.902	0.645	5.67394e-44	2	CYP4F3
PROM2	2.00574e-48	0.258832	0.789	0.328	6.67431e-44	2	PROM2
AKR1B10.1	2.15392e-48	0.768266	0.797	0.391	7.16737e-44	2	AKR1B10
CEACAM1.1	1.46793e-46	0.466277	0.88	0.49	4.88469e-42	2	CEACAM1
ACOT7	5.31257e-46	0.341093	0.861	0.576	1.76781e-41	2	ACOT7
MT-CYB.1	1.40916e-45	0.357069	0.989	0.989	4.68911e-41	2	MT-CYB
FERMT1	1.82434e-44	0.262832	0.726	0.286	6.07066e-40	2	FERMT1
FAM83A	2.79258e-44	0.455445	0.823	0.413	9.29258e-40	2	FAM83A
ARPC5	3.61072e-44	0.40208	0.936	0.817	1.2015e-39	2	ARPC5
FA2H.1	1.32851e-43	0.38954	0.929	0.683	4.42074e-39	2	FA2H
IL1RN.1	8.09418e-43	0.511326	0.936	0.679	2.69342e-38	2	IL1RN
GMDS	1.95664e-42	0.334104	0.883	0.611	6.51092e-38	2	GMDS
MAOA.1	1.02927e-41	0.347976	0.865	0.59	3.425e-37	2	MAOA
SERPINB4.1	1.58827e-40	0.637698	0.744	0.344	5.28511e-36	2	SERPINB4
PGD.1	3.14537e-40	0.390484	0.974	0.928	1.04665e-35	2	PGD
MAPK13	1.31673e-39	0.290179	0.865	0.599	4.38155e-35	2	MAPK13
KRT16.1	2.71272e-39	0.991169	0.902	0.596	9.02683e-35	2	KRT16
CSTB.1	2.61956e-38	0.526482	1	0.993	8.71683e-34	2	CSTB
ABLIM1	3.55799e-38	0.41417	0.955	0.925	1.18396e-33	2	ABLIM1
S100A11	4.31565e-38	0.317491	1	0.99	1.43607e-33	2	S100A11
AKR1C3.1	8.47365e-38	0.500775	0.996	0.921	2.81969e-33	2	AKR1C3
NOTCH3	1.01672e-37	0.287513	0.853	0.591	3.38323e-33	2	NOTCH3
AQP5.1	1.71352e-37	0.641786	0.936	0.632	5.70189e-33	2	AQP5
TMEM54	2.27163e-37	0.350241	0.925	0.777	7.55907e-33	2	TMEM54
LGALS7B.2	3.33603e-37	0.660988	0.951	0.771	1.1101e-32	2	LGALS7B
KLK11.1	1.95112e-36	0.32062	0.853	0.496	6.49255e-32	2	KLK11
MT-ND2.2	1.15492e-35	0.282913	0.992	0.981	3.84313e-31	2	MT-ND2
B2M.2	2.27504e-35	-0.700978	0.996	0.991	7.57043e-31	2	B2M
YWHAB	1.36591e-34	0.281627	0.966	0.906	4.54521e-30	2	YWHAB
DHRS9.1	2.62808e-34	0.646909	0.872	0.564	8.7452e-30	2	DHRS9
TMPRSS4.1	3.89497e-34	0.318428	0.959	0.906	1.29609e-29	2	TMPRSS4
S100P.2	6.87331e-34	0.478932	1	0.99	2.28716e-29	2	S100P
LAD1	6.23782e-33	0.28242	0.891	0.685	2.0757e-28	2	LAD1
LGALS7.1	6.27078e-32	0.686626	0.868	0.623	2.08667e-27	2	LGALS7
ATP6V1F	7.29775e-32	0.309417	0.955	0.886	2.4284e-27	2	ATP6V1F
MGAT4B	9.52359e-32	0.304524	0.917	0.763	3.16907e-27	2	MGAT4B
TSPO	1.66704e-31	0.255142	0.962	0.933	5.54725e-27	2	TSPO
PTGR1	1.89902e-31	0.343132	0.966	0.877	6.31917e-27	2	PTGR1
MT-ND1.1	2.72236e-31	0.293322	0.992	0.979	9.05891e-27	2	MT-ND1
MGST1.1	3.14385e-31	0.328988	0.996	0.948	1.04615e-26	2	MGST1
ETHE1.1	6.46258e-31	0.30501	0.932	0.803	2.15049e-26	2	ETHE1
MBOAT2	8.19723e-31	0.344585	0.944	0.827	2.72771e-26	2	MBOAT2
RAB27B	8.68052e-31	0.30167	0.853	0.575	2.88853e-26	2	RAB27B
CEACAM5.1	1.79619e-30	0.55874	0.831	0.456	5.97699e-26	2	CEACAM5
TXN.1	1.88684e-30	0.373159	1	0.972	6.27866e-26	2	TXN
CFL1	1.97564e-30	0.280174	0.97	0.933	6.57415e-26	2	CFL1
CTSD.1	3.41785e-30	0.351767	0.992	0.939	1.13733e-25	2	CTSD
LY6D	8.39766e-30	0.753833	0.398	0.12	2.7944e-25	2	LY6D
KRT5.2	1.98126e-29	0.66308	0.88	0.565	6.59283e-25	2	KRT5
SH3BGRL3.2	2.57995e-29	0.346439	1	0.931	8.58504e-25	2	SH3BGRL3
CXCL17.2	3.0683e-29	0.394571	0.959	0.682	1.02101e-24	2	CXCL17
SDCBP2	4.22367e-29	0.320165	0.925	0.819	1.40547e-24	2	SDCBP2
SERINC2.1	5.20149e-29	0.324802	0.932	0.883	1.73085e-24	2	SERINC2
SPRR3.1	1.64748e-28	1.19529	0.553	0.248	5.48215e-24	2	SPRR3
HK1	2.0333e-28	0.304647	0.898	0.787	6.766e-24	2	HK1
SYNE2	2.37944e-28	-0.409063	0.917	0.926	7.91782e-24	2	SYNE2
S100A2.2	3.22668e-28	0.504854	1	0.966	1.07371e-23	2	S100A2
UNC5B-AS1.1	6.94391e-28	0.699331	0.951	0.883	2.31066e-23	2	UNC5B-AS1
RAB10.1	3.16636e-27	0.265935	0.94	0.896	1.05364e-22	2	RAB10
HLA-B	5.14405e-27	-0.384543	0.955	0.958	1.71173e-22	2	HLA-B
TIMP1.2	2.13278e-26	0.373437	0.989	0.901	7.09704e-22	2	TIMP1
GK.1	2.80015e-26	0.291372	0.932	0.747	9.31778e-22	2	GK
LRP10.1	3.18062e-26	0.270025	0.947	0.842	1.05838e-21	2	LRP10
SERINC5.1	4.46231e-26	0.314215	0.872	0.682	1.48488e-21	2	SERINC5
PRKAG2	5.13944e-26	0.260794	0.846	0.602	1.7102e-21	2	PRKAG2
RAB25.1	8.84318e-26	0.264069	0.947	0.886	2.94266e-21	2	RAB25
HSP90AB1	3.31108e-25	-0.391569	0.996	0.987	1.10179e-20	2	HSP90AB1
LRP1	5.15113e-25	0.250153	0.831	0.599	1.71409e-20	2	LRP1
HMGA1.1	5.80707e-25	0.279798	0.947	0.897	1.93236e-20	2	HMGA1
APP.1	8.72896e-25	-0.292914	0.94	0.925	2.90465e-20	2	APP
C9orf16.1	1.05932e-24	0.287845	0.959	0.879	3.52499e-20	2	C9orf16
IFITM2	1.406e-24	-0.321985	0.391	0.613	4.67861e-20	2	IFITM2
RPS27L.2	1.47572e-24	-0.401877	0.914	0.907	4.91062e-20	2	RPS27L
KRT18.1	4.23068e-24	0.29578	0.996	0.973	1.4078e-19	2	KRT18
IFITM3.2	1.95431e-23	-0.467395	0.872	0.86	6.50317e-19	2	IFITM3
EVA1C	4.74456e-23	-0.333445	0.47	0.666	1.5788e-18	2	EVA1C
SPINK5.1	2.01047e-22	0.629516	0.617	0.33	6.69005e-18	2	SPINK5
PDLIM1.1	2.38096e-22	-0.367566	0.936	0.916	7.92289e-18	2	PDLIM1
MT2A.1	2.42868e-22	-1.08342	0.711	0.816	8.08167e-18	2	MT2A
NCF2.1	2.49746e-22	0.334576	0.82	0.552	8.31053e-18	2	NCF2
GAPDH.1	3.51e-22	0.259684	1	0.976	1.16799e-17	2	GAPDH
GJB2.2	3.61482e-22	0.393979	0.906	0.664	1.20287e-17	2	GJB2
C19orf33	1.95332e-21	0.251651	0.951	0.876	6.49987e-17	2	C19orf33
UPK1B.1	3.13832e-21	0.450842	0.658	0.389	1.04431e-16	2	UPK1B
NAMPT.2	1.267e-20	0.309085	1	0.961	4.21605e-16	2	NAMPT
PMAIP1	1.33343e-20	-0.332816	0.752	0.812	4.43714e-16	2	PMAIP1
SPP1	1.76139e-20	0.680329	0.289	0.089	5.86119e-16	2	SPP1
PHLDA3.1	1.9024e-20	0.261947	0.951	0.861	6.33043e-16	2	PHLDA3
EIF1B	1.98153e-20	-0.263139	0.887	0.898	6.59375e-16	2	EIF1B
KCNK1	5.26524e-20	0.268834	0.917	0.798	1.75206e-15	2	KCNK1
SLC7A2	9.39221e-20	-0.327295	0.248	0.486	3.12535e-15	2	SLC7A2
NUPR1.1	1.02007e-19	0.319971	1	0.988	3.3944e-15	2	NUPR1
IGFBP3.2	2.5562e-19	0.454862	0.959	0.824	8.50602e-15	2	IGFBP3
UBC.2	4.10269e-19	-0.39262	1	0.999	1.36521e-14	2	UBC
SFN.2	4.13129e-19	0.333399	1	0.978	1.37473e-14	2	SFN
WNT7B	4.3062e-19	0.295883	0.887	0.723	1.43293e-14	2	WNT7B
BTG3	5.14246e-19	-0.253609	0.944	0.924	1.71121e-14	2	BTG3
MAP3K2	5.62533e-19	-0.303989	0.823	0.865	1.87188e-14	2	MAP3K2
IGFBP7.2	5.73411e-19	-0.813723	0.643	0.714	1.90808e-14	2	IGFBP7
GCLM	9.14413e-19	0.274023	0.996	0.987	3.0428e-14	2	GCLM
HSPA5.1	9.97183e-19	-0.521754	0.966	0.953	3.31823e-14	2	HSPA5
DUSP5.1	1.10893e-18	0.256501	0.985	0.924	3.69007e-14	2	DUSP5
S100A14.2	1.87021e-18	0.296291	0.966	0.949	6.2233e-14	2	S100A14
CYSTM1.1	2.27465e-18	-0.313173	0.97	0.94	7.56912e-14	2	CYSTM1
SDCBP	2.35833e-18	-0.293102	0.902	0.924	7.84759e-14	2	SDCBP
SARAF.2	4.85642e-18	-0.397622	0.898	0.918	1.61602e-13	2	SARAF
SLC34A2.2	1.58623e-17	-0.484133	0.128	0.383	5.27833e-13	2	SLC34A2
ANKRD36C.2	1.96324e-17	-0.749923	0.184	0.439	6.53289e-13	2	ANKRD36C
LURAP1L	2.65085e-17	-0.271984	0.85	0.842	8.82096e-13	2	LURAP1L
CLMN.2	2.71079e-17	-0.457108	0.305	0.498	9.02043e-13	2	CLMN
PTMA	3.73704e-17	-0.255133	1	0.987	1.24354e-12	2	PTMA
F3.1	1.12546e-16	0.336881	0.929	0.744	3.74508e-12	2	F3
ATF3.1	1.69229e-16	-0.455005	0.868	0.882	5.63128e-12	2	ATF3
TANC2	2.10459e-16	-0.251153	0.835	0.844	7.00325e-12	2	TANC2
PNISR	3.24039e-16	-0.299517	0.932	0.936	1.07827e-11	2	PNISR
HMOX1	1.53843e-15	0.252608	0.823	0.614	5.11927e-11	2	HMOX1
SRI.2	1.68429e-15	-0.423692	0.872	0.874	5.60464e-11	2	SRI
SAT1.2	2.33205e-15	-0.703954	0.996	0.998	7.76012e-11	2	SAT1
DNAAF1.2	5.39847e-15	-0.624876	0.056	0.272	1.79639e-10	2	DNAAF1
SLC25A37	5.70765e-15	-0.271726	0.861	0.863	1.89928e-10	2	SLC25A37
C20orf85.2	9.21513e-15	-1.04414	0.102	0.312	3.06643e-10	2	C20orf85
AGR3.2	1.13639e-14	-0.968151	0.128	0.339	3.78144e-10	2	AGR3
CFLAR.2	1.20298e-14	-0.309042	0.838	0.833	4.00303e-10	2	CFLAR
C5orf49.2	2.86065e-14	-0.58477	0.049	0.252	9.51912e-10	2	C5orf49
DNAJA1.2	3.51703e-14	-0.427022	0.876	0.875	1.17033e-09	2	DNAJA1
NEK10.2	7.29636e-14	-0.498577	0.056	0.267	2.42794e-09	2	NEK10
CCDC170.2	8.34549e-14	-0.524668	0.06	0.259	2.77704e-09	2	CCDC170
CD59.2	1.37327e-13	-0.398719	0.823	0.838	4.56969e-09	2	CD59
PPP1R15A	1.59474e-13	-0.293425	0.921	0.919	5.30667e-09	2	PPP1R15A
C1orf194.2	1.73478e-13	-0.596955	0.06	0.26	5.77267e-09	2	C1orf194
PIFO.2	1.81163e-13	-0.808616	0.117	0.315	6.02839e-09	2	PIFO
CCPG1.2	2.85917e-13	-0.302424	0.947	0.951	9.51418e-09	2	CCPG1
LRRIQ1.2	4.01809e-13	-0.618577	0.071	0.27	1.33706e-08	2	LRRIQ1
DST.2	4.16386e-13	-0.767265	0.759	0.826	1.38556e-08	2	DST
LARP6.2	4.88031e-13	-0.265112	0.85	0.841	1.62397e-08	2	LARP6
DGKH.1	5.81491e-13	-0.394481	0.842	0.833	1.93497e-08	2	DGKH
SOD2.2	6.78034e-13	-0.695037	0.763	0.788	2.25622e-08	2	SOD2
ODF3B.2	1.05477e-12	-0.795057	0.504	0.576	3.50985e-08	2	ODF3B
CD55	1.10631e-12	-0.271383	0.959	0.942	3.68136e-08	2	CD55
PIGR.2	1.50225e-12	-1.2921	0.455	0.542	4.9989e-08	2	PIGR
FOXC1	1.77832e-12	0.295796	0.808	0.647	5.91754e-08	2	FOXC1
[truncated: 2,688 more rows]

## Sheet: 24hpi
ids	p_val	avg_logFC	pct.1	pct.2	p_val_adj	cluster	gene
CCDC170	3.72793e-161	0.772346	0.917	0.179	1.24051e-156	0	CCDC170
DNAH5	1.05364e-156	0.688381	0.922	0.207	3.50609e-152	0	DNAH5
DNAAF1	2.51647e-156	0.686594	0.913	0.189	8.37382e-152	0	DNAAF1
SPAG17	1.72546e-153	0.577761	0.894	0.171	5.74164e-149	0	SPAG17
C20orf85	4.3729e-152	0.943704	0.907	0.217	1.45513e-147	0	C20orf85
ERICH3	2.43049e-147	0.60909	0.862	0.169	8.0877e-143	0	ERICH3
LRRIQ1	4.95312e-147	0.598208	0.913	0.201	1.6482e-142	0	LRRIQ1
RSPH1	9.57892e-147	0.850462	0.926	0.235	3.18748e-142	0	RSPH1
DNAH12	3.69476e-146	0.490178	0.877	0.176	1.22947e-141	0	DNAH12
DNAH11	4.4644e-143	0.427247	0.837	0.162	1.48557e-138	0	DNAH11
TPPP3	2.8655e-141	0.704209	0.903	0.209	9.53524e-137	0	TPPP3
C9orf24	3.27743e-141	0.932087	0.877	0.224	1.0906e-136	0	C9orf24
RRAD	4.1344e-141	0.778256	0.824	0.184	1.37576e-136	0	RRAD
SNTN	5.08486e-141	0.631199	0.858	0.175	1.69204e-136	0	SNTN
C1orf194	1.16867e-140	0.782513	0.858	0.187	3.88887e-136	0	C1orf194
FAM81B	7.73348e-140	0.569685	0.826	0.16	2.57339e-135	0	FAM81B
PIFO	2.38835e-138	0.636081	0.907	0.233	7.94748e-134	0	PIFO
FAM216B	2.48248e-138	0.594729	0.826	0.165	8.26069e-134	0	FAM216B
OMG	3.90703e-138	0.613889	0.824	0.184	1.3001e-133	0	OMG
C5orf49	6.06599e-138	0.756691	0.845	0.19	2.01852e-133	0	C5orf49
ARMC3	8.38893e-138	0.426957	0.843	0.162	2.7915e-133	0	ARMC3
SYNE1	1.49778e-137	0.494633	0.847	0.192	4.98401e-133	0	SYNE1
GSTA2	1.93626e-137	0.798824	0.837	0.259	6.44309e-133	0	GSTA2
HYDIN	1.95862e-136	0.520041	0.869	0.201	6.51751e-132	0	HYDIN
CFAP43	2.39232e-136	0.459791	0.843	0.172	7.96068e-132	0	CFAP43
DTHD1	3.01721e-136	0.549711	0.837	0.175	1.00401e-131	0	DTHD1
CDHR3	3.20279e-136	0.453289	0.828	0.168	1.06576e-131	0	CDHR3
RP1	5.88658e-136	0.414262	0.814	0.154	1.95882e-131	0	RP1
MS4A8	3.54305e-135	0.510138	0.839	0.188	1.17898e-130	0	MS4A8
AL357093.2	6.79648e-135	0.557841	0.752	0.147	2.2616e-130	0	AL357093.2
CCDC39	1.20507e-134	0.442186	0.824	0.163	4.00999e-130	0	CCDC39
PPIL6	1.41103e-133	0.596863	0.828	0.192	4.69535e-129	0	PPIL6
ROPN1L	4.05838e-133	0.559727	0.833	0.168	1.35047e-128	0	ROPN1L
STOML3	1.20867e-132	0.422874	0.761	0.145	4.02197e-128	0	STOML3
MAP3K19	3.51784e-132	0.420537	0.799	0.153	1.1706e-127	0	MAP3K19
FAM92B	6.22673e-132	0.534997	0.837	0.175	2.07201e-127	0	FAM92B
SPEF2	1.72971e-131	0.41472	0.837	0.183	5.75579e-127	0	SPEF2
SRGAP3-AS2	3.90249e-131	0.539982	0.799	0.163	1.29859e-126	0	SRGAP3-AS2
CFAP53	1.24753e-130	0.557565	0.841	0.195	4.15129e-126	0	CFAP53
FOXJ1	3.03244e-130	0.535107	0.839	0.191	1.00907e-125	0	FOXJ1
ENKUR	3.46095e-130	0.493271	0.82	0.17	1.15167e-125	0	ENKUR
TMEM190	1.53193e-128	0.559749	0.822	0.181	5.09766e-124	0	TMEM190
ANKUB1	1.55637e-128	0.517788	0.82	0.183	5.17899e-124	0	ANKUB1
C12orf75	4.78572e-128	0.715174	0.86	0.272	1.5925e-123	0	C12orf75
C9orf135	1.16944e-127	0.480527	0.794	0.161	3.89144e-123	0	C9orf135
cov2-orf7a	1.49082e-127	0.923913	0.676	0.135	4.96085e-123	0	cov2-orf7a
LDLRAD1	1.58414e-127	0.464588	0.799	0.16	5.27137e-123	0	LDLRAD1
TSPAN19	3.49862e-126	0.40872	0.769	0.15	1.1642e-121	0	TSPAN19
ALDH3B1	1.14039e-124	0.64986	0.843	0.274	3.79477e-120	0	ALDH3B1
CAPS	1.1603e-124	0.707244	0.989	0.65	3.861e-120	0	CAPS
AC013264.1	2.81969e-124	0.543327	0.735	0.147	9.38281e-120	0	AC013264.1
DNAH6	2.86088e-124	0.325546	0.775	0.152	9.51985e-120	0	DNAH6
CES1	8.61001e-124	0.356573	0.678	0.118	2.86507e-119	0	CES1
EFCAB1	9.85493e-123	0.491405	0.786	0.168	3.27933e-118	0	EFCAB1
VWA3B	2.47627e-122	0.34606	0.737	0.148	8.24004e-118	0	VWA3B
NWD1	3.10838e-122	0.533313	0.831	0.248	1.03435e-117	0	NWD1
CCDC173	4.55182e-122	0.391226	0.78	0.163	1.51466e-117	0	CCDC173
FANK1	7.32187e-122	0.462367	0.814	0.205	2.43642e-117	0	FANK1
DNAH9	2.51522e-121	0.352884	0.765	0.155	8.36963e-117	0	DNAH9
cov2-M	1.46165e-120	0.889023	0.625	0.114	4.86379e-116	0	cov2-M
CCDC17	2.45545e-120	0.428779	0.79	0.183	8.17075e-116	0	CCDC17
DNAH7	2.76364e-120	0.366795	0.788	0.173	9.1963e-116	0	DNAH7
ZBBX	4.33445e-120	0.3436	0.758	0.154	1.44233e-115	0	ZBBX
DYNLRB2	7.16964e-120	0.719743	0.786	0.203	2.38577e-115	0	DYNLRB2
DRC3	3.91113e-119	0.384107	0.822	0.192	1.30147e-114	0	DRC3
TEKT1	5.80402e-119	0.379108	0.786	0.161	1.93135e-114	0	TEKT1
AGR3	1.15824e-118	0.569627	0.867	0.259	3.85417e-114	0	AGR3
RSPH4A	3.5913e-118	0.357596	0.784	0.159	1.19504e-113	0	RSPH4A
LRRC46	3.91628e-118	0.351425	0.784	0.167	1.30318e-113	0	LRRC46
RGS22	6.60801e-118	0.314078	0.669	0.12	2.19888e-113	0	RGS22
SPAG6	2.01179e-117	0.307547	0.722	0.138	6.69445e-113	0	SPAG6
UBXN10	7.65219e-117	0.358168	0.739	0.154	2.54634e-112	0	UBXN10
WDR78	1.65183e-116	0.426044	0.811	0.201	5.49661e-112	0	WDR78
CFAP221	2.47935e-116	0.334495	0.739	0.15	8.25027e-112	0	CFAP221
WDR63	2.48371e-116	0.315364	0.75	0.151	8.2648e-112	0	WDR63
cov2-orf10	3.76903e-116	1.31262	0.903	0.437	1.25418e-111	0	cov2-orf10
FAM183A	8.54625e-116	0.66255	0.828	0.247	2.84385e-111	0	FAM183A
AC004832.1	1.37099e-115	0.38554	0.72	0.151	4.56212e-111	0	AC004832.1
CCDC113	1.48667e-115	0.431831	0.801	0.208	4.94706e-111	0	CCDC113
CFAP157	2.36437e-115	0.449405	0.782	0.201	7.86767e-111	0	CFAP157
CFAP45	2.63767e-115	0.353799	0.773	0.163	8.77713e-111	0	CFAP45
NEK5	8.12357e-115	0.369404	0.79	0.197	2.7032e-110	0	NEK5
SAXO2	9.66722e-115	0.42153	0.765	0.172	3.21687e-110	0	SAXO2
STK33	1.71814e-114	0.411337	0.778	0.191	5.71728e-110	0	STK33
STOX1	8.11219e-114	0.376444	0.765	0.189	2.69941e-109	0	STOX1
WDR38	8.49984e-114	0.415968	0.729	0.154	2.82841e-109	0	WDR38
CTXN1	1.17163e-113	0.46919	0.761	0.184	3.89873e-109	0	CTXN1
TEX26	1.41159e-113	0.311028	0.595	0.093	4.69721e-109	0	TEX26
CFAP126	1.8001e-113	0.36556	0.754	0.156	5.99e-109	0	CFAP126
MORN5	6.2502e-113	0.447422	0.767	0.166	2.07982e-108	0	MORN5
TMEM231	8.02791e-113	0.36754	0.788	0.197	2.67137e-108	0	TMEM231
MNS1	2.41794e-112	0.368947	0.758	0.164	8.04593e-108	0	MNS1
CCDC78	2.43946e-112	0.439575	0.784	0.186	8.11753e-108	0	CCDC78
AC007906.2	2.83202e-112	0.712194	0.854	0.317	9.42382e-108	0	AC007906.2
CAPSL	2.97527e-112	0.433148	0.758	0.162	9.90049e-108	0	CAPSL
CFAP73	9.64113e-112	0.30525	0.748	0.168	3.20818e-107	0	CFAP73
DRC1	2.85682e-111	0.327217	0.729	0.151	9.50635e-107	0	DRC1
LRRC10B	3.50409e-111	0.364382	0.742	0.157	1.16602e-106	0	LRRC10B
SPATA18	5.43022e-110	0.40295	0.797	0.23	1.80696e-105	0	SPATA18
CCDC190	8.5252e-110	0.375058	0.727	0.168	2.83685e-105	0	CCDC190
CFAP52	1.16319e-109	0.284333	0.729	0.15	3.87064e-105	0	CFAP52
C9orf116	2.57337e-109	0.680704	0.841	0.276	8.56316e-105	0	C9orf116
TOGARAM2	3.17102e-109	0.259311	0.667	0.131	1.05519e-104	0	TOGARAM2
DNAH10	3.4394e-109	0.259183	0.716	0.144	1.1445e-104	0	DNAH10
BBOF1	8.10864e-109	0.38507	0.788	0.209	2.69823e-104	0	BBOF1
ADGB	1.18779e-108	0.268536	0.674	0.13	3.9525e-104	0	ADGB
ZMYND10	1.93325e-108	0.406829	0.771	0.183	6.43307e-104	0	ZMYND10
TUBA4B	2.54367e-108	0.274659	0.689	0.138	8.46432e-104	0	TUBA4B
TMEM232	2.70796e-108	0.32415	0.742	0.171	9.01101e-104	0	TMEM232
FHAD1	5.21551e-108	0.319272	0.752	0.177	1.73551e-103	0	FHAD1
TEKT2	1.19919e-107	0.306324	0.735	0.16	3.99042e-103	0	TEKT2
C2orf40	1.68632e-107	0.356554	0.678	0.142	5.61139e-103	0	C2orf40
DYDC2	3.41248e-107	0.274981	0.667	0.129	1.13554e-102	0	DYDC2
cov2-orf6	1.22969e-106	0.825339	0.581	0.11	4.0919e-102	0	cov2-orf6
CFAP46	2.17051e-106	0.320725	0.71	0.155	7.2226e-102	0	CFAP46
C11orf88	3.59737e-106	0.399556	0.763	0.194	1.19706e-101	0	C11orf88
RIPOR2	3.61811e-106	0.288936	0.691	0.148	1.20396e-101	0	RIPOR2
cov2-S	3.78315e-106	0.835987	0.733	0.221	1.25888e-101	0	cov2-S
C11orf97	3.9726e-105	0.367771	0.682	0.142	1.32192e-100	0	C11orf97
CATSPERD	5.67578e-105	0.300454	0.614	0.115	1.88867e-100	0	CATSPERD
DNAH3	1.62032e-104	0.276293	0.699	0.155	5.39178e-100	0	DNAH3
TNFAIP8L1	2.01391e-104	0.394066	0.754	0.197	6.70147e-100	0	TNFAIP8L1
EPPIN	2.45398e-104	0.260768	0.561	0.095	8.16588e-100	0	EPPIN
RIBC2	9.08912e-104	0.259652	0.678	0.139	3.02449e-99	0	RIBC2
SPATA17	2.44018e-103	0.273061	0.731	0.16	8.11995e-99	0	SPATA17
CABCOCO1	8.53588e-103	0.278756	0.672	0.137	2.8404e-98	0	CABCOCO1
DNALI1	2.79199e-102	0.434768	0.818	0.254	9.29063e-98	0	DNALI1
CFAP77	7.63455e-102	0.264976	0.646	0.134	2.54047e-97	0	CFAP77
CCDC40	1.11847e-101	0.266082	0.686	0.152	3.72183e-97	0	CCDC40
CCDC30	3.36027e-101	0.332183	0.758	0.201	1.11816e-96	0	CCDC30
RFX3	1.31856e-100	0.478604	0.854	0.348	4.38766e-96	0	RFX3
TCTEX1D1	1.89287e-100	0.2638	0.676	0.141	6.2987e-96	0	TCTEX1D1
LINC01765	2.73067e-100	0.250865	0.612	0.121	9.08657e-96	0	LINC01765
RAB36	5.02647e-100	0.266505	0.646	0.141	1.67261e-95	0	RAB36
CCDC65	6.15713e-100	0.268134	0.691	0.145	2.04885e-95	0	CCDC65
CEP126	1.60636e-99	0.508856	0.877	0.409	5.34531e-95	0	CEP126
SPACA9	3.06828e-99	0.405496	0.733	0.21	1.021e-94	0	SPACA9
ACBD3-AS1	3.48573e-99	0.306466	0.642	0.14	1.15991e-94	0	ACBD3-AS1
DNAJA4	1.14413e-98	0.521936	0.883	0.522	3.80719e-94	0	DNAJA4
ODF3B	1.33447e-98	0.668888	0.875	0.446	4.44059e-94	0	ODF3B
FAM227A	5.09353e-98	0.342077	0.737	0.188	1.69492e-93	0	FAM227A
STMND1	6.52741e-98	0.257869	0.659	0.14	2.17206e-93	0	STMND1
BASP1	1.07494e-97	0.662798	0.907	0.54	3.57698e-93	0	BASP1
LRRC6	1.22489e-97	0.30368	0.735	0.193	4.07594e-93	0	LRRC6
CST6	4.42396e-97	0.252792	0.653	0.139	1.47212e-92	0	CST6
TMC5	5.47825e-97	0.680726	0.947	0.612	1.82294e-92	0	TMC5
MOK	3.11298e-96	0.353096	0.756	0.227	1.03587e-91	0	MOK
NEK10	5.6051e-96	0.263911	0.716	0.169	1.86515e-91	0	NEK10
CCDC153	6.3932e-96	0.362902	0.746	0.216	2.1274e-91	0	CCDC153
IFT57	1.17219e-95	0.590498	0.879	0.501	3.90058e-91	0	IFT57
PIGR	1.34777e-95	0.79255	0.96	0.573	4.48486e-91	0	PIGR
ECT2L	1.4747e-95	0.260615	0.659	0.148	4.9072e-91	0	ECT2L
AKAP14	4.15085e-95	0.252664	0.672	0.146	1.38124e-90	0	AKAP14
IQCG	6.89737e-95	0.358966	0.797	0.267	2.29517e-90	0	IQCG
AK7	1.00308e-94	0.263582	0.691	0.16	3.33785e-90	0	AK7
CCDC96	1.32695e-94	0.259735	0.695	0.174	4.41557e-90	0	CCDC96
FILIP1	2.87762e-94	0.283762	0.714	0.188	9.57558e-90	0	FILIP1
CFAP54	3.64548e-94	0.275667	0.672	0.153	1.21307e-89	0	CFAP54
MORN2	1.05763e-93	0.737341	0.869	0.496	3.51936e-89	0	MORN2
CCDC33	1.52403e-93	0.278789	0.686	0.169	5.07138e-89	0	CCDC33
cov2-N	1.68341e-93	1.2157	0.924	0.596	5.60171e-89	0	cov2-N
RSPH9	5.62609e-93	0.273092	0.659	0.148	1.87214e-88	0	RSPH9
CRIP1	9.12587e-93	0.300477	0.691	0.175	3.03672e-88	0	CRIP1
NPHP1	5.1302e-92	0.29784	0.782	0.239	1.70712e-87	0	NPHP1
EFCAB10	1.57399e-91	0.265205	0.663	0.147	5.23762e-87	0	EFCAB10
PSCA	1.69504e-90	0.700206	0.968	0.547	5.64041e-86	0	PSCA
CCDC74A	6.64298e-90	0.267768	0.68	0.177	2.21052e-85	0	CCDC74A
EFHC1	8.524e-90	0.454832	0.9	0.427	2.83645e-85	0	EFHC1
CLMN	1.97811e-89	0.428173	0.82	0.35	6.58237e-85	0	CLMN
LYPD2	1.2565e-88	0.590468	0.686	0.213	4.18113e-84	0	LYPD2
RFX2	1.9272e-88	0.342306	0.722	0.236	6.41296e-84	0	RFX2
LRRC23	3.00818e-88	0.481844	0.805	0.345	1.001e-83	0	LRRC23
TCTEX1D2	1.03965e-87	0.736427	0.824	0.455	3.45955e-83	0	TCTEX1D2
CCDC146	2.92988e-87	0.500458	0.879	0.52	9.74947e-83	0	CCDC146
CFAP300	4.91519e-87	0.324279	0.727	0.218	1.63558e-82	0	CFAP300
KIF9	8.91063e-87	0.573133	0.769	0.323	2.9651e-82	0	KIF9
CETN2	2.54713e-85	0.567886	0.871	0.546	8.47582e-81	0	CETN2
CFAP70	1.71819e-84	0.363264	0.801	0.273	5.71746e-80	0	CFAP70
MSMB	5.45118e-84	0.744294	0.877	0.46	1.81393e-79	0	MSMB
CD24	6.65834e-84	0.551896	0.989	0.884	2.21563e-79	0	CD24
OSBPL6	3.10218e-83	0.264756	0.695	0.21	1.03228e-78	0	OSBPL6
FAM229B	5.56798e-83	0.594637	0.801	0.401	1.8528e-78	0	FAM229B
EZR	6.3304e-83	0.481124	0.964	0.911	2.1065e-78	0	EZR
RAB11FIP1	6.33786e-83	0.525601	0.936	0.767	2.10899e-78	0	RAB11FIP1
MT-CO3	3.09603e-82	-0.508566	0.998	0.996	1.03023e-77	0	MT-CO3
ALOX15	1.73662e-81	0.551883	0.852	0.498	5.77878e-77	0	ALOX15
LRTOMT	1.99462e-81	0.292185	0.669	0.199	6.63731e-77	0	LRTOMT
TFF3	4.29877e-81	0.48916	0.807	0.364	1.43046e-76	0	TFF3
OSCP1	5.29442e-81	0.265979	0.693	0.207	1.76177e-76	0	OSCP1
NME5	6.52061e-81	0.282096	0.733	0.231	2.1698e-76	0	NME5
C17orf97	5.86517e-80	0.290332	0.727	0.246	1.95169e-75	0	C17orf97
SPA17	1.59497e-79	0.378433	0.767	0.299	5.30742e-75	0	SPA17
WDR54	1.77952e-79	0.34211	0.746	0.267	5.92154e-75	0	WDR54
GIHCG	2.77048e-79	0.3708	0.706	0.249	9.21905e-75	0	GIHCG
FTO	3.56144e-79	0.415592	0.805	0.436	1.1851e-74	0	FTO
SMIM22	3.60078e-79	0.601798	0.839	0.51	1.1982e-74	0	SMIM22
TUBA1A	3.705e-79	0.357966	0.805	0.342	1.23288e-74	0	TUBA1A
MLF1	5.18386e-79	0.432353	0.811	0.398	1.72498e-74	0	MLF1
cov2-orf1	7.81955e-79	0.95416	0.79	0.392	2.60203e-74	0	cov2-orf1
CFAP44	1.09513e-78	0.315118	0.773	0.282	3.64416e-74	0	CFAP44
PROS1	1.65408e-78	0.271273	0.633	0.192	5.50413e-74	0	PROS1
DZIP3	1.77149e-78	0.30664	0.771	0.301	5.89481e-74	0	DZIP3
GAPDH	5.0471e-78	-0.514154	0.936	0.988	1.67947e-73	0	GAPDH
RABL2B	4.34561e-77	0.309837	0.773	0.308	1.44605e-72	0	RABL2B
SPAG1	5.16192e-77	0.410463	0.799	0.364	1.71768e-72	0	SPAG1
WDR66	8.94084e-77	0.318146	0.805	0.316	2.97515e-72	0	WDR66
DNAL1	1.98616e-76	0.342887	0.786	0.337	6.60913e-72	0	DNAL1
TUBB4B	3.62142e-76	0.365451	0.956	0.884	1.20506e-71	0	TUBB4B
NUCB2	2.55437e-75	0.510915	0.956	0.755	8.49993e-71	0	NUCB2
cov2-orf3a	2.7664e-74	0.434596	0.464	0.092	9.20548e-70	0	cov2-orf3a
EFCAB2	8.9301e-74	0.268632	0.691	0.236	2.97158e-69	0	EFCAB2
CALM1	1.99522e-73	0.503724	0.994	0.971	6.63928e-69	0	CALM1
CSPP1	4.72803e-73	0.35904	0.811	0.385	1.5733e-68	0	CSPP1
RHOU	5.55684e-73	0.349589	0.754	0.309	1.84909e-68	0	RHOU
SCGB1A1	9.65735e-73	0.280123	0.975	0.91	3.21358e-68	0	SCGB1A1
CLDN3	9.11357e-72	0.343252	0.727	0.269	3.03263e-67	0	CLDN3
ARHGAP18	9.95291e-72	0.442746	0.881	0.614	3.31193e-67	0	ARHGAP18
PROM1	1.0222e-71	0.30679	0.744	0.285	3.40146e-67	0	PROM1
GON7	7.58728e-71	0.392622	0.739	0.341	2.52474e-66	0	GON7
CDS1	7.9293e-71	0.457058	0.858	0.627	2.63855e-66	0	CDS1
ABCA13	1.46533e-70	0.44836	0.911	0.587	4.87603e-66	0	ABCA13
PLAC8	1.55541e-70	0.485038	0.922	0.715	5.1758e-66	0	PLAC8
MUC16	9.54365e-70	0.661277	0.981	0.7	3.17575e-65	0	MUC16
MUC15	2.39265e-69	0.330789	0.792	0.356	7.96178e-65	0	MUC15
MT-CO1	6.78075e-69	-0.394152	0.998	0.996	2.25636e-64	0	MT-CO1
DYNLL1	6.95997e-69	0.553577	0.96	0.968	2.316e-64	0	DYNLL1
HIPK1	1.20454e-68	0.386354	0.852	0.589	4.00824e-64	0	HIPK1
UCP2	1.28072e-68	0.550164	0.833	0.535	4.26173e-64	0	UCP2
KRT19	1.29253e-67	-0.688286	0.981	0.99	4.30104e-63	0	KRT19
B3GNT5	1.76359e-67	0.342452	0.803	0.412	5.86853e-63	0	B3GNT5
UFC1	3.32495e-67	0.433026	0.934	0.927	1.10641e-62	0	UFC1
CHST6	9.56344e-67	0.403932	0.867	0.529	3.18233e-62	0	CHST6
DIAPH2	1.06042e-66	0.379907	0.771	0.382	3.52864e-62	0	DIAPH2
SPAG16	4.2815e-66	0.391379	0.85	0.606	1.42471e-61	0	SPAG16
SLFN13	5.00458e-66	0.282493	0.737	0.297	1.66532e-61	0	SLFN13
CHST9	1.03898e-65	0.497458	0.972	0.898	3.45731e-61	0	CHST9
SCGB3A1	1.31474e-65	0.569844	1	0.99	4.37493e-61	0	SCGB3A1
ACTG1	7.29359e-65	-0.640864	0.975	0.993	2.42702e-60	0	ACTG1
IFT22	2.22267e-63	0.374531	0.786	0.455	7.39617e-59	0	IFT22
ORAI2	3.09666e-63	0.294168	0.725	0.314	1.03045e-58	0	ORAI2
cov2-orf8	1.41517e-62	0.589554	0.566	0.188	4.70911e-58	0	cov2-orf8
ALCAM	1.11041e-61	0.409988	0.985	0.94	3.69501e-57	0	ALCAM
DPCD	1.31967e-61	0.326678	0.731	0.334	4.39133e-57	0	DPCD
NQO1	1.74314e-61	0.447195	0.862	0.61	5.80046e-57	0	NQO1
WDR60	3.97107e-61	0.329603	0.824	0.496	1.32141e-56	0	WDR60
CCN2	5.85549e-61	0.417058	0.824	0.412	1.94847e-56	0	CCN2
PPIA	1.15523e-60	-0.433954	0.922	0.966	3.84416e-56	0	PPIA
IFT172	1.42299e-60	0.264073	0.716	0.305	4.73516e-56	0	IFT172
HMGN3	1.7952e-60	0.45608	0.932	0.94	5.97371e-56	0	HMGN3
TRAF3IP1	3.31072e-60	0.356592	0.814	0.514	1.10168e-55	0	TRAF3IP1
PRDX5	4.91513e-60	0.415591	0.985	0.972	1.63556e-55	0	PRDX5
IGFBP7	7.47931e-60	0.327639	0.805	0.414	2.48881e-55	0	IGFBP7
PLEKHS1	4.31872e-59	0.419175	0.839	0.506	1.4371e-54	0	PLEKHS1
CC2D2A	5.74972e-59	0.252464	0.686	0.285	1.91328e-54	0	CC2D2A
LZTFL1	6.39052e-59	0.261652	0.735	0.335	2.12651e-54	0	LZTFL1
SAMHD1	1.20399e-58	0.363325	0.826	0.493	4.00638e-54	0	SAMHD1
AC244090.1	1.27586e-58	0.327643	0.676	0.309	4.24556e-54	0	AC244090.1
SEC14L1	2.40843e-58	0.380443	0.837	0.639	8.0143e-54	0	SEC14L1
RPL3	3.10762e-58	-0.407566	0.992	0.995	1.03409e-53	0	RPL3
HSPH1	3.50122e-58	0.310872	0.913	0.812	1.16506e-53	0	HSPH1
DYNC2H1	3.70133e-58	0.311022	0.841	0.486	1.23166e-53	0	DYNC2H1
KIF21A	7.84458e-58	0.401071	0.913	0.785	2.61036e-53	0	KIF21A
ZKSCAN1	1.44851e-57	0.378783	0.941	0.942	4.82007e-53	0	ZKSCAN1
CLUAP1	4.04364e-57	0.330215	0.856	0.569	1.34556e-52	0	CLUAP1
CARS	4.55153e-57	0.396733	0.786	0.518	1.51457e-52	0	CARS
MALAT1	4.88385e-57	-0.399869	1	0.997	1.62515e-52	0	MALAT1
LCA5	7.60176e-57	0.311204	0.765	0.385	2.52956e-52	0	LCA5
NPM1	1.25572e-56	-0.509304	0.932	0.975	4.17852e-52	0	NPM1
SLC7A2	6.02844e-56	0.371102	0.79	0.443	2.00602e-51	0	SLC7A2
KIF3B	1.4354e-55	0.332202	0.792	0.547	4.77644e-51	0	KIF3B
PSENEN	6.37064e-55	0.305277	0.818	0.59	2.1199e-50	0	PSENEN
SPATA6	9.33001e-55	0.27162	0.72	0.343	3.10465e-50	0	SPATA6
RSPH3	1.03526e-54	0.27708	0.794	0.433	3.44493e-50	0	RSPH3
CNTRL	3.28199e-54	0.255574	0.739	0.343	1.09211e-49	0	CNTRL
METTL7A	4.40061e-54	0.388357	0.892	0.806	1.46435e-49	0	METTL7A
ENO1	8.6386e-54	-0.432354	0.835	0.915	2.87458e-49	0	ENO1
RPS9	1.89538e-53	-0.386714	0.979	0.992	6.30705e-49	0	RPS9
RPS2	5.56179e-53	-0.474638	0.998	0.999	1.85074e-48	0	RPS2
CCDC69	5.92176e-53	0.29483	0.733	0.392	1.97052e-48	0	CCDC69
CFAP298	2.02376e-52	0.350029	0.826	0.639	6.73427e-48	0	CFAP298
LDHB	2.24205e-52	-0.420401	0.879	0.953	7.46065e-48	0	LDHB
TSPAN1	4.22145e-52	0.39507	0.945	0.769	1.40473e-47	0	TSPAN1
AK9	6.01642e-52	0.250232	0.782	0.394	2.00202e-47	0	AK9
SLC25A6	8.07368e-52	-0.449473	0.919	0.971	2.6866e-47	0	SLC25A6
MRPS31	1.19568e-51	0.48019	0.788	0.625	3.97874e-47	0	MRPS31
RACK1	1.55296e-51	-0.406173	0.989	0.993	5.16762e-47	0	RACK1
MSI2	2.12188e-51	0.345256	0.903	0.862	7.06078e-47	0	MSI2
FAM174A	3.00437e-51	0.305579	0.814	0.575	9.99735e-47	0	FAM174A
KIAA1211L	6.07553e-51	0.329333	0.792	0.5	2.02169e-46	0	KIAA1211L
EIF3E	8.57661e-51	-0.405274	0.873	0.96	2.85395e-46	0	EIF3E
RCAN3	1.85524e-50	0.296117	0.739	0.447	6.17349e-46	0	RCAN3
CYP4B1	3.52777e-50	0.360985	0.913	0.686	1.1739e-45	0	CYP4B1
TRIM2	1.01889e-49	0.351257	0.919	0.815	3.39045e-45	0	TRIM2
KTN1	4.23515e-49	0.306919	0.966	0.971	1.40929e-44	0	KTN1
ATP1B3	1.55708e-48	-0.692418	0.833	0.873	5.18134e-44	0	ATP1B3
SHROOM3	1.82825e-48	0.269848	0.731	0.392	6.0837e-44	0	SHROOM3
ENAH	3.17801e-48	0.345638	0.909	0.84	1.05751e-43	0	ENAH
PRR15	6.13563e-48	0.380876	0.869	0.689	2.04169e-43	0	PRR15
C11orf74	1.24253e-47	0.287075	0.708	0.409	4.13463e-43	0	C11orf74
ODF2L	1.58619e-47	0.321107	0.907	0.725	5.27821e-43	0	ODF2L
TNFAIP3	1.85302e-47	0.276126	0.61	0.244	6.1661e-43	0	TNFAIP3
CYSTM1	3.33122e-47	0.416879	0.847	0.806	1.1085e-42	0	CYSTM1
CTSS	3.60693e-47	0.33497	0.807	0.608	1.20024e-42	0	CTSS
POLR2I	4.07978e-47	0.480064	0.831	0.838	1.35759e-42	0	POLR2I
CRNDE	1.17075e-46	0.394027	0.856	0.874	3.8958e-42	0	CRNDE
TACSTD2	3.11444e-46	-0.545381	0.97	0.967	1.03636e-41	0	TACSTD2
NUDC	3.93933e-46	0.278557	0.911	0.853	1.31085e-41	0	NUDC
DYNLT1	5.20198e-46	0.393752	0.936	0.959	1.73101e-41	0	DYNLT1
IK	7.47434e-46	0.274518	0.892	0.853	2.48716e-41	0	IK
BTF3	2.2072e-45	-0.400766	0.968	0.994	7.34469e-41	0	BTF3
cov2-orf1ab	4.19964e-45	0.634098	0.689	0.389	1.39747e-40	0	cov2-orf1ab
SMIM14	1.40305e-44	0.324928	0.875	0.856	4.66878e-40	0	SMIM14
MT-CYB	1.483e-44	-0.320521	0.994	0.996	4.93485e-40	0	MT-CYB
CIB1	2.32946e-44	0.365183	0.877	0.882	7.75151e-40	0	CIB1
EEF1A1	2.62032e-44	-0.324394	1	1	8.71939e-40	0	EEF1A1
TSGA10	3.08158e-44	0.260331	0.775	0.448	1.02543e-39	0	TSGA10
HSPB11	1.40581e-43	0.365217	0.805	0.689	4.67796e-39	0	HSPB11
SLC44A4	3.8307e-43	0.336663	0.858	0.685	1.2747e-38	0	SLC44A4
RPL35	3.86222e-43	-0.336893	0.981	0.996	1.28519e-38	0	RPL35
CFAP36	5.68139e-43	0.296635	0.784	0.578	1.89054e-38	0	CFAP36
PRKAR1A	1.50266e-42	0.292358	0.892	0.918	5.00026e-38	0	PRKAR1A
GCC2	1.69475e-42	0.326197	0.922	0.877	5.63945e-38	0	GCC2
UBC	2.71592e-42	-0.266504	0.989	0.996	9.03749e-38	0	UBC
GSN	1.00557e-41	0.308395	0.934	0.917	3.34614e-37	0	GSN
DSTN	2.78157e-41	0.265848	0.97	0.976	9.25594e-37	0	DSTN
ATP5IF1	3.90842e-41	0.334977	0.936	0.947	1.30057e-36	0	ATP5IF1
HNRNPA1	5.17116e-41	-0.36751	0.9	0.969	1.72076e-36	0	HNRNPA1
IQSEC1	1.31931e-40	0.267206	0.758	0.487	4.39012e-36	0	IQSEC1
HSPB1	2.01481e-40	-0.548807	0.962	0.979	6.70449e-36	0	HSPB1
BCAS1	2.06077e-40	0.262616	0.733	0.426	6.85743e-36	0	BCAS1
RPL18A	3.11408e-40	-0.330923	0.992	0.995	1.03624e-35	0	RPL18A
ENDOG	5.64679e-40	0.29281	0.784	0.614	1.87903e-35	0	ENDOG
CD59	1.77409e-39	0.311974	0.873	0.9	5.90346e-35	0	CD59
COPRS	2.17855e-39	0.301292	0.784	0.656	7.24933e-35	0	COPRS
RPL29	2.32954e-39	-0.342666	0.989	0.996	7.75179e-35	0	RPL29
PCM1	5.3927e-39	0.291323	0.903	0.87	1.79447e-34	0	PCM1
RPL10A	8.31476e-39	-0.330439	0.996	0.997	2.76682e-34	0	RPL10A
LRRFIP1	1.02416e-38	0.289341	0.917	0.904	3.40798e-34	0	LRRFIP1
SLC25A3	1.22914e-38	-0.286807	0.947	0.986	4.0901e-34	0	SLC25A3
FAM104B	2.16692e-38	0.290109	0.737	0.527	7.21064e-34	0	FAM104B
RPS18	2.23898e-38	-0.357094	0.992	0.996	7.45044e-34	0	RPS18
S100A14	5.39772e-38	-0.647902	0.767	0.809	1.79614e-33	0	S100A14
AKAP9	7.88237e-38	0.35066	0.968	0.951	2.62294e-33	0	AKAP9
RPL14	1.04938e-37	-0.302845	0.985	0.997	3.49192e-33	0	RPL14
FAM107B	1.36219e-37	0.328021	0.85	0.747	4.53282e-33	0	FAM107B
DMKN	1.15398e-36	0.297991	0.818	0.71	3.83998e-32	0	DMKN
HSBP1	1.16282e-36	0.354099	0.903	0.939	3.86939e-32	0	HSBP1
ATP5F1D	2.43914e-36	-0.288814	0.858	0.954	8.1165e-32	0	ATP5F1D
NBEA	2.54872e-36	0.267084	0.835	0.579	8.48112e-32	0	NBEA
MDM2	3.52681e-36	0.473631	0.932	0.82	1.17358e-31	0	MDM2
RPL8	9.73475e-36	-0.284909	0.992	0.998	3.23934e-31	0	RPL8
ATF3	9.94451e-36	-0.365228	0.53	0.223	3.30914e-31	0	ATF3
COLCA1	3.05171e-35	0.297266	0.831	0.698	1.01549e-30	0	COLCA1
CFDP1	4.54794e-35	0.260039	0.907	0.88	1.51337e-30	0	CFDP1
VDAC2	4.97914e-35	-0.313819	0.843	0.919	1.65686e-30	0	VDAC2
CKB	2.24942e-34	0.265478	0.873	0.743	7.48518e-30	0	CKB
SMIM19	2.35696e-34	0.273253	0.782	0.694	7.84301e-30	0	SMIM19
ANKRD28	2.92154e-34	0.256006	0.758	0.475	9.7217e-30	0	ANKRD28
DPY30	5.10388e-34	0.302199	0.828	0.779	1.69837e-29	0	DPY30
CEACAM6	5.9219e-34	0.254131	0.75	0.433	1.97057e-29	0	CEACAM6
UBAC1	1.63193e-33	0.260345	0.833	0.791	5.43041e-29	0	UBAC1
PTBP3	1.65219e-33	0.265939	0.871	0.837	5.49783e-29	0	PTBP3
ALDH2	2.10036e-33	-0.302526	0.862	0.91	6.98917e-29	0	ALDH2
ATP2A2	2.16211e-33	0.264923	0.886	0.868	7.19463e-29	0	ATP2A2
RPL18	2.41968e-33	-0.273389	0.994	0.992	8.05173e-29	0	RPL18
RPS19	2.67651e-33	-0.316791	0.994	0.996	8.90637e-29	0	RPS19
MGST1	3.69353e-33	-0.336297	0.919	0.942	1.22906e-28	0	MGST1
PFN2	4.72784e-33	0.26138	0.809	0.72	1.57324e-28	0	PFN2
IGFBP5	6.11423e-33	0.330922	0.837	0.621	2.03457e-28	0	IGFBP5
METRN	9.32819e-33	0.291392	0.767	0.635	3.10405e-28	0	METRN
SFN	1.35701e-32	-0.652274	0.576	0.709	4.51559e-28	0	SFN
TAX1BP3	1.00784e-31	-0.283578	0.559	0.701	3.35369e-27	0	TAX1BP3
DNPH1	1.29339e-31	0.303562	0.775	0.736	4.30387e-27	0	DNPH1
RPL7	1.66758e-31	-0.263464	0.994	0.996	5.54905e-27	0	RPL7
RPS3	1.75864e-31	-0.327338	0.983	0.995	5.85206e-27	0	RPS3
SAA1	1.96983e-31	0.273365	0.578	0.273	6.55479e-27	0	SAA1
RPLP0	2.0403e-31	-0.301396	0.987	0.995	6.7893e-27	0	RPLP0
NUDT4	2.6113e-31	0.276663	0.875	0.734	8.68937e-27	0	NUDT4
LDHA	3.29888e-31	-0.368851	0.761	0.834	1.09774e-26	0	LDHA
TSPO	4.05327e-31	-0.274359	0.867	0.952	1.34877e-26	0	TSPO
MIDN	9.2999e-31	0.266068	0.869	0.83	3.09464e-26	0	MIDN
ID1	1.29037e-30	-0.598195	0.911	0.9	4.29384e-26	0	ID1
COX17	1.863e-30	0.326266	0.822	0.839	6.19932e-26	0	COX17
SRI	2.19832e-30	0.257324	0.909	0.92	7.31512e-26	0	SRI
PTMS	2.7231e-30	-0.353735	0.867	0.9	9.06139e-26	0	PTMS
ATP13A4	4.37364e-30	-0.261275	0.29	0.516	1.45537e-25	0	ATP13A4
RPL13	5.26517e-30	-0.253583	0.998	0.998	1.75204e-25	0	RPL13
S100A16	7.08313e-30	-0.390554	0.748	0.818	2.35698e-25	0	S100A16
BLVRB	1.69888e-29	-0.306012	0.792	0.894	5.65318e-25	0	BLVRB
TPI1	2.72984e-29	-0.261666	0.858	0.944	9.08381e-25	0	TPI1
KRT5	3.31532e-29	-1.06285	0.449	0.613	1.10321e-24	0	KRT5
CYCS	4.29674e-29	-0.287053	0.771	0.896	1.42978e-24	0	CYCS
RBM47	6.01408e-29	0.251259	0.867	0.859	2.00124e-24	0	RBM47
C4orf3	8.94527e-29	0.263942	0.881	0.933	2.97663e-24	0	C4orf3
MACC1	1.92274e-28	0.319793	0.754	0.48	6.39812e-24	0	MACC1
CFL1	2.16348e-28	-0.26324	0.922	0.967	7.1992e-24	0	CFL1
TBCA	3.42557e-28	0.283391	0.881	0.942	1.13989e-23	0	TBCA
NCL	4.4013e-28	-0.261563	0.917	0.958	1.46458e-23	0	NCL
IFI16	6.61354e-28	-0.296765	0.86	0.911	2.20072e-23	0	IFI16
LIMA1	7.41203e-28	-0.281323	0.788	0.865	2.46643e-23	0	LIMA1
TMEM14B	1.03591e-27	0.295041	0.816	0.862	3.44708e-23	0	TMEM14B
SLC25A5	1.80089e-27	-0.315759	0.913	0.962	5.99266e-23	0	SLC25A5
TSTD1	2.02757e-27	0.279839	0.847	0.907	6.74694e-23	0	TSTD1
RPS4X	2.34317e-27	-0.257956	0.992	0.993	7.79713e-23	0	RPS4X
ALDH1A1	2.40358e-27	0.308639	0.964	0.93	7.99817e-23	0	ALDH1A1
AKR1C3	2.46272e-27	-0.322393	0.765	0.873	8.19495e-23	0	AKR1C3
ATP5MC3	3.10597e-27	-0.273027	0.873	0.953	1.03354e-22	0	ATP5MC3
WNT4	3.75425e-27	-0.439162	0.263	0.474	1.24926e-22	0	WNT4
PGM2L1	7.92175e-27	0.258553	0.811	0.639	2.63604e-22	0	PGM2L1
CCDC80	1.52409e-26	0.262537	0.932	0.836	5.07156e-22	0	CCDC80
CD63	6.85293e-26	-0.285526	0.939	0.972	2.28038e-21	0	CD63
FBXO32	2.14427e-25	-0.641473	0.604	0.673	7.13527e-21	0	FBXO32
SNHG8	3.5406e-25	-0.393888	0.756	0.825	1.17817e-20	0	SNHG8
ADIRF	4.84924e-25	-0.438492	0.739	0.776	1.61363e-20	0	ADIRF
RPL12	7.93193e-25	-0.279869	0.989	0.995	2.63943e-20	0	RPL12
GSTA4	5.61502e-24	-0.26561	0.542	0.657	1.86845e-19	0	GSTA4
FBLN1	1.5201e-23	-0.297445	0.307	0.507	5.0583e-19	0	FBLN1
RPLP1	1.62588e-23	-0.281386	1	0.999	5.41028e-19	0	RPLP1
RPS5	3.77898e-23	-0.261505	0.985	0.995	1.25749e-18	0	RPS5
FOXQ1	3.87826e-23	-0.451405	0.492	0.602	1.29053e-18	0	FOXQ1
SAA2	7.90496e-23	0.274246	0.398	0.172	2.63046e-18	0	SAA2
LGALS7B	1.48212e-22	-0.328522	0.256	0.465	4.93189e-18	0	LGALS7B
CPLANE1	2.37268e-22	0.310627	0.811	0.584	7.89533e-18	0	CPLANE1
HMGB3	2.56284e-22	-0.567539	0.742	0.783	8.52812e-18	0	HMGB3
HSP90AB1	3.08965e-22	-0.25361	0.96	0.975	1.02811e-17	0	HSP90AB1
PPP1R14B	3.19349e-22	-0.278695	0.82	0.905	1.06267e-17	0	PPP1R14B
HLA-A	6.70694e-22	-0.295116	0.932	0.974	2.2318e-17	0	HLA-A
FLNA	9.77795e-22	-0.263989	0.136	0.347	3.25371e-17	0	FLNA
ACTB	1.52259e-21	-0.252142	0.977	0.987	5.06658e-17	0	ACTB
CD44	2.15179e-21	-0.252546	0.536	0.622	7.16029e-17	0	CD44
EEF2	2.24406e-21	-0.265943	0.972	0.99	7.46734e-17	0	EEF2
ITPR1	4.50974e-21	0.307862	0.549	0.287	1.50066e-16	0	ITPR1
GALNT5	4.53845e-20	-0.280334	0.464	0.583	1.51021e-15	0	GALNT5
TKT	7.7493e-20	-0.283517	0.892	0.926	2.57866e-15	0	TKT
LOXL4	1.11002e-19	-0.471621	0.246	0.427	3.69371e-15	0	LOXL4
ZFAS1	3.05678e-19	-0.280781	0.881	0.951	1.01717e-14	0	ZFAS1
S100A2	5.23904e-19	-1.09583	0.936	0.858	1.74334e-14	0	S100A2
AKR1C2	7.60278e-19	-0.446435	0.907	0.882	2.5299e-14	0	AKR1C2
LAMB3	1.44806e-18	-0.480963	0.462	0.553	4.81856e-14	0	LAMB3
CSTA	1.52304e-18	-0.620475	0.854	0.826	5.06807e-14	0	CSTA
KRT17	1.82896e-18	-1.39166	0.597	0.633	6.08604e-14	0	KRT17
TSLP	3.33696e-18	-0.37058	0.21	0.385	1.11041e-13	0	TSLP
COL17A1	4.13392e-18	-0.44525	0.214	0.384	1.3756e-13	0	COL17A1
TMSB4X	3.14532e-17	-0.408455	0.975	0.977	1.04664e-12	0	TMSB4X
TIMP3	3.22246e-17	-0.257562	0.273	0.433	1.07231e-12	0	TIMP3
FGFBP1	6.42851e-17	-0.441627	0.394	0.516	2.13915e-12	0	FGFBP1
SERPINF1	1.01055e-16	-0.251005	0.697	0.76	3.36272e-12	0	SERPINF1
PPP1R15A	1.11168e-16	0.261204	0.773	0.584	3.69922e-12	0	PPP1R15A
GPNMB	1.13804e-15	-0.654651	0.345	0.478	3.78695e-11	0	GPNMB
KRT15	4.59964e-15	-1.39401	0.633	0.648	1.53058e-10	0	KRT15
HIF1A	5.65874e-15	-0.252424	0.718	0.746	1.883e-10	0	HIF1A
CLDN1	2.37333e-14	-0.256717	0.847	0.858	7.89749e-10	0	CLDN1
RASSF6	4.42791e-14	-0.266245	0.712	0.721	1.47343e-09	0	RASSF6
BCAM	7.69608e-14	-0.55034	0.551	0.595	2.56095e-09	0	BCAM
DST	2.46198e-13	-0.763895	0.746	0.729	8.19248e-09	0	DST
TIMP1	1.18623e-12	-0.271985	0.716	0.775	3.9473e-08	0	TIMP1
AQP3	4.43663e-12	-0.297304	0.983	0.964	1.47633e-07	0	AQP3
MMP13	5.16871e-11	-0.255591	0.184	0.312	1.71994e-06	0	MMP13
KRT6A	1.47266e-10	-0.533027	0.235	0.365	4.90041e-06	0	KRT6A
ID3	1.7925e-10	-0.357844	0.64	0.681	5.96471e-06	0	ID3
IFITM3	2.10684e-09	-0.413265	0.841	0.909	7.01073e-05	0	IFITM3
DDIT4	3.94627e-09	-0.308753	0.667	0.666	0.000131316	0	DDIT4
GPX2	2.12737e-08	-0.307873	0.742	0.692	0.000707905	0	GPX2
IGFBP3	2.3348e-08	-0.4748	0.763	0.752	0.000776929	0	IGFBP3
IER3	3.82304e-08	-0.395059	0.712	0.696	0.00127216	0	IER3
JUN	1.51816e-07	-0.291808	0.936	0.933	0.00505183	0	JUN
SERPINB4	8.21569e-07	-0.411194	0.447	0.502	0.0273385	0	SERPINB4
SPINK5	9.47386e-07	-0.260409	0.403	0.436	0.0315252	0	SPINK5
CYP1B1	3.6135e-05	-0.395907	0.873	0.77	1	0	CYP1B1
CXCL8	6.85576e-05	-0.313892	0.708	0.519	1	0	CXCL8
ALDH3A1	0.00109726	-0.295703	0.962	0.905	1	0	ALDH3A1
LRRC75A	0.00440547	0.275683	0.581	0.499	1	0	LRRC75A
FABP5	0.00675792	-0.435676	0.748	0.736	1	0	FABP5
CXCL2	0.00812334	-0.554704	0.324	0.242	1	0	CXCL2
COL17A1.1	1.82854e-266	1.1421	0.965	0.189	6.08467e-262	1	COL17A1
DKK3	2.70058e-254	0.465657	0.753	0.049	8.98647e-250	1	DKK3
WNT10A	4.96627e-248	0.512906	0.788	0.072	1.65258e-243	1	WNT10A
FLNA.1	1.1432e-231	0.727279	0.885	0.151	3.80411e-227	1	FLNA
LOXL4.1	1.10305e-224	1.14792	0.938	0.247	3.67052e-220	1	LOXL4
DLK2	8.17006e-221	0.454148	0.665	0.041	2.71867e-216	1	DLK2
CAVIN1	9.12833e-219	0.533778	0.831	0.134	3.03754e-214	1	CAVIN1
BCAM.1	2.91139e-217	1.35227	0.988	0.483	9.68793e-213	1	BCAM
KRT15.1	9.01342e-211	2.31165	0.991	0.557	2.99931e-206	1	KRT15
VSNL1	8.09438e-201	0.474446	0.758	0.103	2.69349e-196	1	VSNL1
LAMB3.1	1.27147e-199	1.07444	0.972	0.422	4.23093e-195	1	LAMB3
WNT4.1	6.59093e-198	0.968105	0.928	0.299	2.1932e-193	1	WNT4
CAV1	5.83022e-196	0.476958	0.725	0.093	1.94006e-191	1	CAV1
TP63	6.63162e-196	0.648525	0.898	0.217	2.20674e-191	1	TP63
DST.1	3.83395e-194	1.59172	0.995	0.666	1.27579e-189	1	DST
TSLP.1	1.50463e-191	0.904714	0.878	0.211	5.00681e-187	1	TSLP
FBXO32.1	1.7644e-191	1.26131	0.991	0.573	5.87123e-187	1	FBXO32
GPNMB.1	2.23677e-185	1.33921	0.942	0.323	7.44306e-181	1	GPNMB
COL7A1	1.06717e-184	0.362352	0.663	0.071	3.55111e-180	1	COL7A1
IGFBP6	3.87189e-184	0.899307	0.748	0.109	1.28841e-179	1	IGFBP6
RPLP1.1	3.67484e-180	0.700269	1	0.999	1.22284e-175	1	RPLP1
KRT17.1	1.73378e-178	1.74546	0.993	0.532	5.76932e-174	1	KRT17
MUC16.1	1.48601e-176	-1.53304	0.182	0.91	4.94486e-172	1	MUC16
PHYHIP	2.40479e-176	0.355	0.656	0.076	8.00217e-172	1	PHYHIP
PDPN	6.78496e-175	0.392318	0.684	0.095	2.25776e-170	1	PDPN
BTF3.1	2.66421e-172	0.655518	1	0.985	8.86544e-168	1	BTF3
KRT5.1	3.89912e-172	1.27588	1	0.469	1.29747e-167	1	KRT5
EEF1A1.1	3.99869e-171	0.575966	1	1	1.3306e-166	1	EEF1A1
ACTG1.1	3.91383e-169	0.86512	1	0.986	1.30237e-164	1	ACTG1
FST	1.58238e-168	0.481457	0.575	0.048	5.26552e-164	1	FST
FBLN1.1	6.3764e-166	0.705519	0.942	0.341	2.12181e-161	1	FBLN1
ATP1B3.1	5.9691e-165	1.00276	0.995	0.83	1.98628e-160	1	ATP1B3
SFN.1	6.38872e-165	1.08049	0.998	0.599	2.12591e-160	1	SFN
ANKH	1.01138e-164	0.614447	0.85	0.255	3.36547e-160	1	ANKH
RPS2.1	1.10179e-161	0.675614	1	0.998	3.66632e-157	1	RPS2
C1R	7.7052e-159	0.461789	0.635	0.089	2.56398e-154	1	C1R
TSPAN1.1	5.47901e-158	-1.463	0.423	0.906	1.82319e-153	1	TSPAN1
TGFBI	6.06414e-158	0.500162	0.737	0.153	2.0179e-153	1	TGFBI
RACK1.1	1.27271e-156	0.600294	1	0.99	4.23507e-152	1	RACK1
SNHG8.1	1.13926e-155	0.833745	0.986	0.765	3.79101e-151	1	SNHG8
NPM1.1	5.58762e-155	0.76163	1	0.957	1.85934e-150	1	NPM1
GJA1	3.1859e-153	0.339943	0.6	0.072	1.06014e-148	1	GJA1
FYB1	6.64118e-153	0.611404	0.732	0.145	2.20992e-148	1	FYB1
TACSTD2.1	1.97295e-152	0.804165	1	0.959	6.5652e-148	1	TACSTD2
SLPI	2.09198e-152	-2.33983	0.998	0.99	6.96127e-148	1	SLPI
RPS9.1	2.14492e-152	0.564194	1	0.986	7.13745e-148	1	RPS9
TNS3	6.69752e-150	0.475544	0.774	0.207	2.22867e-145	1	TNS3
FGFBP1.1	8.49232e-150	0.901362	0.924	0.379	2.8259e-145	1	FGFBP1
JAG2	1.58271e-149	0.453125	0.79	0.217	5.26661e-145	1	JAG2
PLP2	5.97129e-149	0.660522	0.958	0.517	1.987e-144	1	PLP2
C1S	6.11764e-149	0.338813	0.55	0.056	2.03571e-144	1	C1S
LTBP4	6.68799e-149	0.513496	0.855	0.301	2.22549e-144	1	LTBP4
XBP1	7.57173e-147	-1.35111	0.52	0.924	2.51957e-142	1	XBP1
TNS1	4.31944e-146	0.433233	0.721	0.164	1.43734e-141	1	TNS1
ZFAS1.1	5.80469e-146	0.671429	1	0.919	1.93157e-141	1	ZFAS1
DHRS9	6.06287e-146	-1.06635	0.242	0.866	2.01748e-141	1	DHRS9
RPL5	1.07633e-145	0.546467	1	0.996	3.58159e-141	1	RPL5
RPL13.1	1.49399e-145	0.501161	1	0.998	4.9714e-141	1	RPL13
RPL3.1	2.39844e-144	0.553529	1	0.992	7.98106e-140	1	RPL3
FOXQ1.1	1.18956e-142	0.864404	0.935	0.487	3.95837e-138	1	FOXQ1
SCGB3A1.1	1.048e-141	-3.48615	0.977	0.996	3.48733e-137	1	SCGB3A1
HMGB3.1	1.06145e-141	1.06392	0.986	0.72	3.53207e-137	1	HMGB3
RPL12.1	2.2595e-141	0.589126	1	0.992	7.5187e-137	1	RPL12
TMC5.1	2.70608e-140	-1.48178	0.155	0.821	9.00474e-136	1	TMC5
RPL32	1.94175e-139	0.524602	1	0.995	6.46138e-135	1	RPL32
LGALS3	1.37993e-138	-1.04185	0.988	0.994	4.59184e-134	1	LGALS3
EEF2.1	3.37158e-138	0.58433	1	0.982	1.12193e-133	1	EEF2
RPS5.1	4.01484e-138	0.553348	1	0.991	1.33598e-133	1	RPS5
RPL10A.1	5.42303e-137	0.524333	1	0.996	1.80457e-132	1	RPL10A
TINCR	1.3096e-136	0.397534	0.783	0.211	4.35782e-132	1	TINCR
TIMP3.1	2.50781e-136	0.56604	0.852	0.282	8.345e-132	1	TIMP3
S100A14.1	3.11568e-136	0.849142	0.995	0.75	1.03677e-131	1	S100A14
EIF3E.1	3.5126e-136	0.595781	1	0.926	1.16885e-131	1	EIF3E
CALD1	4.86137e-136	0.556578	0.841	0.272	1.61767e-131	1	CALD1
RPS3.1	3.49765e-135	0.583088	1	0.99	1.16388e-130	1	RPS3
PDLIM1	7.19943e-135	0.67029	1	0.904	2.39568e-130	1	PDLIM1
RPL29.1	1.36884e-134	0.53264	1	0.994	4.55495e-130	1	RPL29
RPL14.1	4.30566e-133	0.498068	1	0.993	1.43275e-128	1	RPL14
CD109	2.24898e-132	0.44862	0.801	0.245	7.4837e-128	1	CD109
NUCB2.1	2.77194e-132	-1.3135	0.478	0.881	9.2239e-128	1	NUCB2
TENM2	1.44517e-130	0.333063	0.564	0.079	4.80895e-126	1	TENM2
RPL18A.1	2.18949e-130	0.505689	1	0.993	7.28576e-126	1	RPL18A
CHST9.1	4.41631e-130	-1.06597	0.811	0.941	1.46957e-125	1	CHST9
CAPS.1	1.38756e-127	-1.91356	0.277	0.839	4.61724e-123	1	CAPS
MYL9	2.31205e-127	0.339409	0.633	0.126	7.69358e-123	1	MYL9
RPS21	3.16997e-127	0.510069	1	0.984	1.05484e-122	1	RPS21
RPS6	1.04168e-126	0.493299	1	0.993	3.4663e-122	1	RPS6
RPS4X.1	2.04723e-126	0.492776	1	0.991	6.81238e-122	1	RPS4X
S100P	3.15875e-126	-1.43561	0.462	0.888	1.0511e-121	1	S100P
BPIFB1	6.85512e-126	-2.92998	0.473	0.876	2.28111e-121	1	BPIFB1
LCN2	8.84614e-126	-2.3803	0.607	0.92	2.94364e-121	1	LCN2
ELF3	2.45862e-125	-0.840601	0.947	0.985	8.18132e-121	1	ELF3
AMOTL1	2.79817e-125	0.257933	0.591	0.098	9.31118e-121	1	AMOTL1
RPS19.1	2.13824e-124	0.529575	1	0.994	7.11521e-120	1	RPS19
GALNT5.1	5.41199e-124	0.605857	0.928	0.462	1.80089e-119	1	GALNT5
RPL8.1	6.43764e-124	0.461239	1	0.996	2.14219e-119	1	RPL8
GSN.1	7.69689e-124	-0.919168	0.834	0.943	2.56122e-119	1	GSN
RPS18.1	2.1027e-123	0.53911	1	0.994	6.99693e-119	1	RPS18
RPL19	2.36055e-123	0.408525	1	0.997	7.85496e-119	1	RPL19
PIGR.1	3.05591e-123	-1.98046	0.18	0.78	1.01689e-118	1	PIGR
RPL7A	4.46637e-123	0.455711	1	0.995	1.48623e-118	1	RPL7A
RPS3A	9.58532e-123	0.457353	1	0.994	3.18961e-118	1	RPS3A
WFDC2	1.57172e-122	-1.80555	0.991	0.979	5.23006e-118	1	WFDC2
LTB4R	6.4181e-122	0.318486	0.635	0.141	2.13569e-117	1	LTB4R
IL18	7.50919e-122	0.60119	0.903	0.497	2.49876e-117	1	IL18
CYP4B1.1	9.07653e-122	-1.11125	0.342	0.837	3.02031e-117	1	CYP4B1
ALDH3A1.1	1.52091e-121	0.924163	0.986	0.9	5.06098e-117	1	ALDH3A1
IFITM3.1	5.81643e-121	0.887131	1	0.867	1.93547e-116	1	IFITM3
MMP13.1	3.95653e-120	0.632703	0.7	0.178	1.31657e-115	1	MMP13
HNRNPA1.1	5.4498e-120	0.566043	1	0.942	1.81347e-115	1	HNRNPA1
ALDH3A2	5.46338e-120	0.681782	0.984	0.818	1.81799e-115	1	ALDH3A2
ITGA6	1.46057e-119	0.563265	0.82	0.32	4.8602e-115	1	ITGA6
RPL7.1	1.92426e-119	0.455004	1	0.994	6.40318e-115	1	RPL7
BLVRB.1	6.2671e-119	0.585145	0.988	0.841	2.08544e-114	1	BLVRB
RPL26	1.83356e-118	0.45536	1	0.992	6.10137e-114	1	RPL26
CLDN4	7.21711e-118	-0.784574	0.503	0.913	2.40157e-113	1	CLDN4
TUBB6	2.35873e-117	0.285788	0.584	0.107	7.8489e-113	1	TUBB6
GSTA1	4.47499e-117	-1.3398	0.312	0.837	1.4891e-112	1	GSTA1
RPL4	5.84701e-117	0.453282	1	0.989	1.94565e-112	1	RPL4
RPS8	6.49883e-117	0.462877	1	0.996	2.16255e-112	1	RPS8
FAM3D	1.09559e-116	-1.13648	0.092	0.732	3.64567e-112	1	FAM3D
RPL10	1.21244e-116	0.480375	1	0.994	4.03452e-112	1	RPL10
PLAC8.1	1.46082e-116	-1.01367	0.404	0.851	4.86103e-112	1	PLAC8
PSCA.1	2.67278e-116	-2.16203	0.173	0.759	8.89393e-112	1	PSCA
SAT1	3.24155e-116	-0.986966	0.979	0.993	1.07866e-111	1	SAT1
SLC25A6.1	3.36881e-115	0.560491	1	0.95	1.12101e-110	1	SLC25A6
ITGB4	9.9935e-115	0.557916	0.968	0.682	3.32544e-110	1	ITGB4
RPL28	6.1537e-114	0.433398	1	0.995	2.04771e-109	1	RPL28
CHST6.1	3.03276e-113	-0.639287	0.106	0.73	1.00918e-108	1	CHST6
SNCA	5.78052e-113	0.346818	0.709	0.198	1.92353e-108	1	SNCA
KRT6A.1	1.07805e-112	0.911573	0.776	0.225	3.5873e-108	1	KRT6A
SLC44A4.1	1.60396e-112	-0.755573	0.344	0.82	5.33735e-108	1	SLC44A4
RPS14	2.06384e-112	0.391596	1	0.994	6.86764e-108	1	RPS14
AJUBA	2.93866e-112	0.272996	0.679	0.173	9.77868e-108	1	AJUBA
TKT.1	5.509e-112	0.642153	0.993	0.9	1.83317e-107	1	TKT
SEMA5A	8.28219e-112	0.496339	0.864	0.393	2.75598e-107	1	SEMA5A
TAX1BP3.1	8.89647e-112	0.494759	0.952	0.598	2.96039e-107	1	TAX1BP3
S100A2.1	3.70642e-111	1.03649	1	0.843	1.23335e-106	1	S100A2
PTPN14	1.01846e-110	0.453275	0.857	0.415	3.38903e-106	1	PTPN14
EEF1B2	2.3711e-110	0.506824	1	0.987	7.89007e-106	1	EEF1B2
RPS28	3.16795e-110	0.414949	1	0.987	1.05417e-105	1	RPS28
NAP1L1	1.36079e-109	0.507194	1	0.963	4.52816e-105	1	NAP1L1
PPIA.1	1.51708e-109	0.487526	1	0.945	5.04824e-105	1	PPIA
RAB11FIP1.1	2.96511e-109	-0.813494	0.524	0.876	9.86669e-105	1	RAB11FIP1
RPS25	1.17538e-108	0.391776	1	0.985	3.91121e-104	1	RPS25
RPS27	1.58883e-108	0.398053	1	0.998	5.287e-104	1	RPS27
RPS15	1.76493e-108	0.406375	1	0.986	5.87297e-104	1	RPS15
TRIM2.1	5.03513e-108	-0.635081	0.61	0.896	1.67549e-103	1	TRIM2
POLR1D	1.8836e-107	0.4993	0.995	0.868	6.26787e-103	1	POLR1D
ALCAM.1	8.85544e-107	-0.758833	0.915	0.959	2.94674e-102	1	ALCAM
GAPDH.1	2.39173e-106	0.487832	1	0.971	7.95873e-102	1	GAPDH
ETS2	2.41865e-106	0.606319	0.961	0.696	8.04829e-102	1	ETS2
CRTAP	6.18676e-104	0.485499	0.878	0.495	2.05871e-99	1	CRTAP
KRT7	8.36157e-104	-1.17143	0.36	0.811	2.7824e-99	1	KRT7
RPL9	1.68161e-103	0.362862	1	0.995	5.59573e-99	1	RPL9
DLL1	3.94022e-103	0.349569	0.598	0.146	1.31115e-98	1	DLL1
SELENBP1	7.04945e-103	-0.612767	0.402	0.821	2.34577e-98	1	SELENBP1
RPL37	9.3538e-103	0.400505	1	0.995	3.11257e-98	1	RPL37
RPL35.1	1.42957e-102	0.439541	1	0.991	4.75705e-98	1	RPL35
RPL30	1.43234e-102	0.390711	1	0.993	4.76627e-98	1	RPL30
UCP2.1	1.50994e-102	-0.911541	0.148	0.716	5.02449e-98	1	UCP2
RPS16	3.36447e-102	0.366824	1	0.995	1.11956e-97	1	RPS16
C9orf3	1.29236e-101	0.517831	0.975	0.762	4.30044e-97	1	C9orf3
DSG3	5.60117e-101	0.324931	0.626	0.154	1.86384e-96	1	DSG3
PLEKHS1.1	8.80378e-101	-0.700234	0.125	0.695	2.92954e-96	1	PLEKHS1
MMP10	1.09457e-100	1.66358	0.758	0.32	3.64229e-96	1	MMP10
ALDH1A1.1	1.546e-100	-0.938302	0.915	0.944	5.14449e-96	1	ALDH1A1
ARPC2	1.9726e-100	0.450992	1	0.941	6.56402e-96	1	ARPC2
PPFIBP1	3.21302e-100	0.331928	0.776	0.299	1.06916e-95	1	PPFIBP1
RPSA	4.56554e-100	0.414189	1	0.991	1.51923e-95	1	RPSA
RARRES1	5.3271e-100	-1.76854	0.171	0.714	1.77265e-95	1	RARRES1
FERMT1	1.58806e-99	0.421299	0.808	0.351	5.28443e-95	1	FERMT1
PRR15.1	2.09102e-99	-0.708781	0.4	0.813	6.95806e-95	1	PRR15
C6orf48	2.20516e-99	0.493184	0.958	0.704	7.3379e-95	1	C6orf48
RPS23	3.43475e-99	0.41788	1	0.996	1.14295e-94	1	RPS23
SLC9A3R2	6.2286e-99	-0.61319	0.427	0.825	2.07263e-94	1	SLC9A3R2
IL20RB	7.11006e-99	0.328526	0.686	0.208	2.36594e-94	1	IL20RB
BCL11B	9.78676e-99	0.291225	0.566	0.125	3.25664e-94	1	BCL11B
CLIP4	4.67827e-98	0.385904	0.838	0.406	1.55674e-93	1	CLIP4
TNS4	5.10518e-98	0.34844	0.714	0.245	1.6988e-93	1	TNS4
LGALS7B.1	5.39121e-98	0.485779	0.838	0.312	1.79398e-93	1	LGALS7B
C16orf74	2.51199e-97	0.258371	0.642	0.172	8.35891e-93	1	C16orf74
RYR1	2.93247e-97	0.297294	0.679	0.204	9.7581e-93	1	RYR1
RPS7	4.9495e-97	0.38396	1	0.991	1.647e-92	1	RPS7
ALOX15.1	7.90686e-97	-0.875027	0.139	0.687	2.63109e-92	1	ALOX15
ST3GAL5	1.88834e-96	0.41089	0.758	0.309	6.28363e-92	1	ST3GAL5
SMIM22.1	2.84582e-96	-0.976773	0.143	0.694	9.46977e-92	1	SMIM22
VDAC2.1	7.8169e-96	0.449653	0.995	0.879	2.60115e-91	1	VDAC2
GPRC5A	9.00606e-96	0.533483	0.91	0.554	2.99686e-91	1	GPRC5A
RPL34	9.0707e-96	0.391844	1	0.992	3.01837e-91	1	RPL34
RPL36	1.27026e-95	0.36788	1	0.992	4.22692e-91	1	RPL36
RPL39	2.79283e-95	0.364815	1	0.994	9.29343e-91	1	RPL39
RPS27A	5.2817e-95	0.333411	1	0.996	1.75754e-90	1	RPS27A
CLDN7	5.7574e-95	-0.58415	0.693	0.922	1.91583e-90	1	CLDN7
USP31	9.33625e-95	0.419102	0.824	0.423	3.10673e-90	1	USP31
RPL37A	1.1291e-94	0.39063	1	0.988	3.75719e-90	1	RPL37A
CST3	5.69524e-94	-0.671829	0.94	0.941	1.89515e-89	1	CST3
HRH1	8.38673e-94	0.26709	0.527	0.111	2.79077e-89	1	HRH1
NACA	2.64932e-93	0.381319	1	0.992	8.81589e-89	1	NACA
PRNP	3.38515e-93	0.405414	0.887	0.538	1.12644e-88	1	PRNP
FXYD5	4.11258e-93	0.301654	0.697	0.228	1.3685e-88	1	FXYD5
PLEKHA1	8.22018e-93	0.436596	0.919	0.629	2.73535e-88	1	PLEKHA1
ABCA13.1	9.30695e-93	-0.775188	0.284	0.753	3.09698e-88	1	ABCA13
RPL13A	4.16006e-92	0.386253	1	0.996	1.3843e-87	1	RPL13A
CDH3	3.38421e-91	0.401875	0.792	0.369	1.12613e-86	1	CDH3
RPL6	3.443e-91	0.368234	1	0.99	1.14569e-86	1	RPL6
RPS12	4.10315e-91	0.400138	1	0.993	1.36536e-86	1	RPS12
PLCD3	8.6432e-91	0.281595	0.686	0.231	2.87611e-86	1	PLCD3
EHD2	1.05939e-90	0.276224	0.723	0.264	3.52522e-86	1	EHD2
RPS15A	1.36798e-90	0.351529	1	0.996	4.55209e-86	1	RPS15A
GOLM1	1.44682e-90	-0.628286	0.337	0.765	4.81443e-86	1	GOLM1
APP	1.10924e-89	0.481053	0.998	0.904	3.69109e-85	1	APP
GSTP1	1.95211e-89	-0.564035	1	0.989	6.49583e-85	1	GSTP1
AQP5	4.65751e-89	-1.04552	0.284	0.74	1.54983e-84	1	AQP5
PRSS23	5.0367e-89	-0.922243	0.605	0.853	1.67601e-84	1	PRSS23
TOMM20	5.32952e-88	0.420437	0.998	0.904	1.77345e-83	1	TOMM20
RPL11	1.01408e-87	0.331861	1	0.994	3.37444e-83	1	RPL11
SNHG7	9.87731e-87	0.466787	0.855	0.521	3.28677e-82	1	SNHG7
ATP13A4.1	1.43752e-86	0.433795	0.811	0.379	4.78349e-82	1	ATP13A4
TINAGL1	1.79859e-86	0.307624	0.582	0.161	5.98499e-82	1	TINAGL1
LIPH	4.04222e-86	-0.409648	0.102	0.637	1.34509e-81	1	LIPH
H2AFJ	1.00364e-85	-0.569704	0.859	0.923	3.33972e-81	1	H2AFJ
DSC3	1.39149e-85	0.399681	0.859	0.435	4.63032e-81	1	DSC3
IRS1	1.68122e-85	0.299875	0.695	0.258	5.59441e-81	1	IRS1
SERPINB1	1.69414e-85	-0.70287	0.564	0.866	5.63743e-81	1	SERPINB1
CP	1.96003e-85	-0.973479	0.275	0.739	6.5222e-81	1	CP
AHCY	2.21129e-85	0.379256	0.866	0.499	7.35829e-81	1	AHCY
PPDPF	2.297e-85	-0.444604	0.998	0.972	7.64351e-81	1	PPDPF
HSPG2	2.80383e-85	0.305648	0.723	0.29	9.33003e-81	1	HSPG2
RPL15	4.33721e-85	0.311179	1	0.997	1.44325e-80	1	RPL15
LDHB.1	6.15347e-85	0.445869	0.998	0.921	2.04763e-80	1	LDHB
TPM2	2.24023e-84	0.439088	0.792	0.375	7.45459e-80	1	TPM2
RPL35A	3.75329e-84	0.340482	1	0.986	1.24895e-79	1	RPL35A
DEGS2	5.02825e-84	-0.491227	0.166	0.666	1.6732e-79	1	DEGS2
RBBP8	7.12588e-84	0.45046	0.885	0.588	2.37121e-79	1	RBBP8
ANXA1	9.64662e-84	-0.933126	0.908	0.969	3.21001e-79	1	ANXA1
TMEM45B	9.93328e-84	-0.475721	0.245	0.719	3.3054e-79	1	TMEM45B
RPL27A	1.35147e-83	0.354418	1	0.992	4.49715e-79	1	RPL27A
RPL23A	1.63252e-83	0.331279	1	0.992	5.43238e-79	1	RPL23A
ARFGEF3	3.10488e-83	-0.476017	0.3	0.734	1.03318e-78	1	ARFGEF3
RPS13	3.41167e-83	0.30911	1	0.995	1.13527e-78	1	RPS13
RPL18.1	5.04471e-83	0.384796	1	0.991	1.67868e-78	1	RPL18
CRACR2B	5.67869e-83	-0.427037	0.215	0.697	1.88964e-78	1	CRACR2B
KRT18	6.23351e-83	-0.61992	0.926	0.967	2.07426e-78	1	KRT18
CD44.1	6.25839e-83	0.449413	0.889	0.53	2.08254e-78	1	CD44
ANP32B	8.94168e-83	0.417253	0.988	0.871	2.97543e-78	1	ANP32B
PGM2L1.1	2.60395e-82	-0.576892	0.337	0.763	8.66489e-78	1	PGM2L1
NUDT4.1	3.54051e-82	-0.567434	0.527	0.826	1.17814e-77	1	NUDT4
SHC1	4.58618e-82	0.326087	0.788	0.417	1.5261e-77	1	SHC1
SCGB1A1.1	5.11268e-82	-3.12459	0.866	0.94	1.70129e-77	1	SCGB1A1
CTDSPL	8.41742e-82	0.404615	0.896	0.607	2.80098e-77	1	CTDSPL
TSPAN8	9.72389e-82	-0.899887	0.095	0.612	3.23572e-77	1	TSPAN8
KIAA1324	1.07695e-81	-0.413351	0.106	0.628	3.58367e-77	1	KIAA1324
CXCL17	1.68199e-81	-1.09344	0.834	0.894	5.597e-77	1	CXCL17
CLU	3.49159e-81	-0.916273	0.778	0.894	1.16186e-76	1	CLU
AVPI1	4.52781e-81	0.341845	0.806	0.395	1.50667e-76	1	AVPI1
HSPB1.1	5.38254e-81	0.568821	1	0.969	1.79109e-76	1	HSPB1
FAT2	9.33358e-81	0.310761	0.758	0.293	3.10584e-76	1	FAT2
AHNAK	1.82692e-80	0.46893	0.993	0.863	6.07927e-76	1	AHNAK
FAM107B.1	1.93223e-80	-0.548026	0.543	0.827	6.42968e-76	1	FAM107B
PTPRZ1	3.09969e-80	0.475303	0.945	0.705	1.03145e-75	1	PTPRZ1
FRMD6	3.71034e-80	0.317632	0.718	0.303	1.23465e-75	1	FRMD6
LAMA3	7.49432e-80	0.304428	0.568	0.172	2.49381e-75	1	LAMA3
RRAS	1.24557e-79	0.341037	0.799	0.419	4.14477e-75	1	RRAS
SOX15	3.122e-79	0.287501	0.739	0.315	1.03888e-74	1	SOX15
ALDH2.1	6.2375e-79	0.440893	0.988	0.877	2.07559e-74	1	ALDH2
SLC43A3	9.25157e-79	0.270184	0.612	0.201	3.07855e-74	1	SLC43A3
PKP1	1.19796e-78	0.313328	0.711	0.257	3.98632e-74	1	PKP1
MCC	1.94465e-78	0.305438	0.737	0.331	6.47101e-74	1	MCC
TPT1	2.23385e-78	0.251845	1	0.999	7.43337e-74	1	TPT1
CDH6	2.36787e-78	0.437544	0.721	0.298	7.87932e-74	1	CDH6
FHL2	1.02009e-77	0.391535	0.799	0.426	3.39446e-73	1	FHL2
MDK	1.29201e-77	-0.89683	0.753	0.873	4.29929e-73	1	MDK
MYC	1.68775e-77	0.369714	0.718	0.288	5.61615e-73	1	MYC
ITGA3	1.81406e-77	0.36579	0.845	0.48	6.03648e-73	1	ITGA3
SERPINB3	1.90901e-77	-1.97418	0.836	0.909	6.35243e-73	1	SERPINB3
VMO1	6.05551e-77	-0.879679	0.226	0.672	2.01503e-72	1	VMO1
VAMP8	6.1589e-77	-0.473148	0.986	0.944	2.04944e-72	1	VAMP8
SYTL2	8.09319e-77	-0.519747	0.39	0.773	2.69309e-72	1	SYTL2
ZFP36L2	1.55075e-76	0.590542	0.928	0.718	5.16029e-72	1	ZFP36L2
TNFSF10	1.6751e-76	-0.653042	0.771	0.924	5.57406e-72	1	TNFSF10
ACTB.1	2.1589e-76	0.433668	1	0.981	7.18397e-72	1	ACTB
TC2N	3.2025e-76	-0.468663	0.464	0.796	1.06567e-71	1	TC2N
CLDN1.1	3.63008e-76	0.532537	0.975	0.825	1.20795e-71	1	CLDN1
EIF1	4.50111e-76	0.308734	1	0.992	1.49779e-71	1	EIF1
S100A6	9.94854e-76	-0.614207	1	0.998	3.31048e-71	1	S100A6
KCNJ16	1.29748e-75	0.292367	0.552	0.158	4.3175e-71	1	KCNJ16
SERPINB13	1.64324e-75	0.411512	0.751	0.277	5.46806e-71	1	SERPINB13
CTSS.1	2.29824e-75	-0.654521	0.337	0.732	7.64763e-71	1	CTSS
PTGFR	2.4013e-75	-0.408718	0.069	0.57	7.99058e-71	1	PTGFR
CHL1	2.42767e-75	-0.437115	0.233	0.701	8.07831e-71	1	CHL1
SLC38A2	2.53325e-75	0.492699	0.984	0.865	8.42965e-71	1	SLC38A2
RPL41	3.38971e-75	0.258159	1	0.998	1.12796e-70	1	RPL41
RIMS1	6.56973e-75	-0.436744	0.067	0.56	2.18614e-70	1	RIMS1
SMIM31	6.83997e-75	-0.402293	0.044	0.545	2.27607e-70	1	SMIM31
RPLP0.1	9.06552e-75	0.388401	1	0.991	3.01664e-70	1	RPLP0
S100A10	1.81065e-74	0.776952	0.958	0.66	6.02513e-70	1	S100A10
LDHA.1	2.84839e-74	0.457169	0.991	0.773	9.47831e-70	1	LDHA
NOB1	3.44532e-74	0.316274	0.788	0.413	1.14647e-69	1	NOB1
BCL11A	4.72541e-74	0.325222	0.739	0.342	1.57243e-69	1	BCL11A
B4GALT5	7.09585e-74	-0.517526	0.515	0.797	2.36122e-69	1	B4GALT5
EPB41L4A-AS1	9.15943e-74	0.368178	0.912	0.655	3.04789e-69	1	EPB41L4A-AS1
SVIL	1.10231e-73	0.40444	0.845	0.547	3.66803e-69	1	SVIL
BPIFA1	1.58015e-73	-3.08623	0.545	0.807	5.25811e-69	1	BPIFA1
RPS24	2.67096e-73	0.32355	1	0.991	8.88789e-69	1	RPS24
S100A4	4.35415e-73	-1.10608	0.649	0.853	1.44889e-68	1	S100A4
RPS10	4.5786e-73	0.338483	1	0.971	1.52357e-68	1	RPS10
CALM1.1	9.10508e-73	-0.816833	0.995	0.971	3.02981e-68	1	CALM1
SLC31A1	1.76268e-72	-0.45122	0.282	0.699	5.8655e-68	1	SLC31A1
DYNLT1.1	2.80261e-72	-0.66673	0.97	0.95	9.32596e-68	1	DYNLT1
CH25H	3.55232e-72	0.402831	0.658	0.249	1.18207e-67	1	CH25H
NUAK1	3.63389e-72	0.303057	0.661	0.264	1.20921e-67	1	NUAK1
ST6GALNAC1	4.90623e-72	-0.456759	0.617	0.852	1.6326e-67	1	ST6GALNAC1
SLC25A3.1	6.30773e-72	0.329622	0.998	0.972	2.09896e-67	1	SLC25A3
MUC15.1	6.77096e-72	-0.447016	0.069	0.55	2.2531e-67	1	MUC15
UBA52	7.31603e-72	0.290671	1	0.985	2.43448e-67	1	UBA52
RPL38	7.43842e-72	0.277126	1	0.987	2.47521e-67	1	RPL38
RPL23	1.32564e-71	0.301216	1	0.991	4.4112e-67	1	RPL23
EIF4B	1.82886e-71	0.350742	0.998	0.94	6.08571e-67	1	EIF4B
TOX3	1.84388e-71	-0.385804	0.145	0.627	6.13568e-67	1	TOX3
CLSTN1	2.09876e-71	0.371919	0.972	0.79	6.98383e-67	1	CLSTN1
DUSP4	2.43034e-71	-0.566286	0.072	0.551	8.0872e-67	1	DUSP4
TXNDC17	3.05417e-71	0.413231	0.986	0.855	1.01631e-66	1	TXNDC17
CEACAM6.1	3.33151e-71	-0.921591	0.129	0.598	1.10859e-66	1	CEACAM6
UQCRH	3.4651e-71	0.369822	0.998	0.931	1.15305e-66	1	UQCRH
GLUL	3.47151e-71	-0.583667	0.924	0.964	1.15518e-66	1	GLUL
CAVIN2	3.54829e-71	0.290422	0.649	0.233	1.18073e-66	1	CAVIN2
CLINT1	8.02042e-71	-0.46295	0.901	0.94	2.66887e-66	1	CLINT1
TNFRSF21	1.53906e-70	0.503991	0.945	0.75	5.12136e-66	1	TNFRSF21
ERN2	3.43008e-70	-0.277447	0.065	0.539	1.14139e-65	1	ERN2
HIF1A.1	3.90499e-70	0.439847	0.919	0.695	1.29943e-65	1	HIF1A
VSIG2	5.88012e-70	-0.44827	0.282	0.682	1.95667e-65	1	VSIG2
RPL31	7.97045e-70	0.35213	1	0.98	2.65225e-65	1	RPL31
NBEA.1	1.43104e-69	-0.45236	0.321	0.715	4.76193e-65	1	NBEA
KRT14	1.48651e-69	1.03479	0.296	0.033	4.94652e-65	1	KRT14
GPX2.1	1.90349e-69	0.462046	0.972	0.635	6.33406e-65	1	GPX2
TTC9	4.12714e-69	-0.335735	0.139	0.605	1.37335e-64	1	TTC9
EFEMP1	4.52682e-69	0.336234	0.744	0.38	1.50634e-64	1	EFEMP1
EIF3F	5.30285e-69	0.32748	0.995	0.925	1.76458e-64	1	EIF3F
PHLDA3	6.66668e-69	0.326249	0.905	0.578	2.21841e-64	1	PHLDA3
NR2F6	1.55025e-68	-0.427343	0.647	0.85	5.1586e-64	1	NR2F6
SPATS2L	1.58462e-68	0.399402	0.982	0.82	5.27297e-64	1	SPATS2L
SLC6A14	2.80511e-68	-0.444542	0.134	0.605	9.33427e-64	1	SLC6A14
MSMB.1	4.4694e-68	-1.80497	0.217	0.637	1.48724e-63	1	MSMB
RPS29	4.92645e-68	0.310699	1	0.984	1.63933e-63	1	RPS29
GK	5.32741e-68	-0.359399	0.122	0.586	1.77275e-63	1	GK
TBC1D2	5.46216e-68	0.268215	0.723	0.338	1.81759e-63	1	TBC1D2
NKX2-1	1.92325e-67	0.299882	0.667	0.288	6.39981e-63	1	NKX2-1
COLCA1.1	1.93309e-67	-0.502105	0.476	0.791	6.43256e-63	1	COLCA1
NCL.1	2.03129e-67	0.421717	0.995	0.937	6.75931e-63	1	NCL
CIB1.1	2.21517e-67	-0.705246	0.829	0.894	7.3712e-63	1	CIB1
TYMP	2.47238e-67	0.550951	0.921	0.647	8.2271e-63	1	TYMP
RPS20	2.57656e-67	0.308404	1	0.988	8.57377e-63	1	RPS20
CIRBP	3.80339e-67	0.423393	0.993	0.886	1.26562e-62	1	CIRBP
BCAS1.1	1.71048e-66	-0.446893	0.134	0.585	5.6918e-62	1	BCAS1
PABPC1	1.84964e-66	0.332601	0.998	0.988	6.15485e-62	1	PABPC1
CBR1	2.3012e-66	0.418363	0.908	0.659	7.65746e-62	1	CBR1
CACNA1D	2.76872e-66	0.278543	0.637	0.252	9.21318e-62	1	CACNA1D
MYH14	2.80926e-66	-0.45124	0.55	0.825	9.3481e-62	1	MYH14
IMPDH2	2.92264e-66	0.387251	0.901	0.7	9.72538e-62	1	IMPDH2
FAT1	3.27554e-66	0.347842	0.855	0.531	1.08997e-61	1	FAT1
CCND2	4.58168e-66	0.281129	0.695	0.302	1.5246e-61	1	CCND2
ITGB1	6.71291e-66	0.505575	0.986	0.872	2.23379e-61	1	ITGB1
BMP7	1.13776e-65	0.252416	0.688	0.292	3.78602e-61	1	BMP7
SLC25A5.1	1.28542e-65	0.379109	0.998	0.939	4.27737e-61	1	SLC25A5
SERPINB5	1.34354e-65	0.362717	0.908	0.602	4.47075e-61	1	SERPINB5
LGALS7	6.06035e-65	0.306192	0.635	0.217	2.01664e-60	1	LGALS7
SERPINF1.1	7.79669e-65	0.42364	0.949	0.694	2.59443e-60	1	SERPINF1
YBX1	1.19153e-64	0.301	1	0.978	3.96494e-60	1	YBX1
ADIRF.1	2.24262e-64	0.473556	0.979	0.714	7.46255e-60	1	ADIRF
BAG1	3.12576e-64	0.36491	1	0.964	1.04013e-59	1	BAG1
IGFBP5.1	3.81171e-64	-1.09061	0.372	0.745	1.26839e-59	1	IGFBP5
LRRC8A	4.47085e-64	0.399068	0.898	0.614	1.48772e-59	1	LRRC8A
SLC6A6	4.95325e-64	0.550144	0.935	0.752	1.64824e-59	1	SLC6A6
RDH10	5.87418e-64	-0.752116	0.845	0.901	1.95469e-59	1	RDH10
CD9	6.54481e-64	0.351507	1	0.954	2.17785e-59	1	CD9
CALM2	2.31749e-63	-0.565782	0.986	0.958	7.71169e-59	1	CALM2
MUC1	6.3448e-63	-0.636072	0.744	0.851	2.1113e-58	1	MUC1
TCN1	7.35742e-63	-0.59513	0.095	0.548	2.44826e-58	1	TCN1
NOP53	1.16879e-62	0.367585	0.986	0.911	3.88925e-58	1	NOP53
SRD5A3	4.47819e-62	-0.416455	0.432	0.748	1.49016e-57	1	SRD5A3
IGBP1	8.27065e-62	0.327165	0.954	0.753	2.75214e-57	1	IGBP1
EPHX1	8.32714e-62	-0.537815	0.834	0.87	2.77094e-57	1	EPHX1
TFF3.1	9.22711e-62	-1.00589	0.12	0.548	3.07041e-57	1	TFF3
GCHFR	1.25423e-61	-0.499692	0.494	0.773	4.17358e-57	1	GCHFR
GLIPR2	1.30718e-61	-0.282883	0.072	0.516	4.34979e-57	1	GLIPR2
IFI16.1	2.39924e-61	0.389706	0.995	0.876	7.98371e-57	1	IFI16
FUT2	2.46558e-61	-0.313415	0.212	0.636	8.20447e-57	1	FUT2
CXCL14	2.53619e-61	0.411695	0.476	0.127	8.43944e-57	1	CXCL14
NDRG2	2.58452e-61	-0.43114	0.557	0.787	8.60025e-57	1	NDRG2
GLIS3	3.357e-61	-0.39127	0.339	0.718	1.11707e-56	1	GLIS3
AHNAK2	6.59742e-61	0.432697	0.949	0.698	2.19536e-56	1	AHNAK2
CAV2	9.39133e-61	0.364989	0.956	0.711	3.12506e-56	1	CAV2
GPC1	1.04403e-60	0.308437	0.871	0.56	3.47413e-56	1	GPC1
BICDL2	1.36262e-60	-0.336895	0.351	0.722	4.53424e-56	1	BICDL2
PROM1.1	1.84004e-60	-0.444114	0.044	0.473	6.12291e-56	1	PROM1
EPHB6	3.60766e-60	0.27011	0.714	0.356	1.20048e-55	1	EPHB6
SLC4A4	6.19216e-60	-0.542537	0.298	0.689	2.0605e-55	1	SLC4A4
MARCKSL1	1.78233e-59	-0.596375	0.344	0.698	5.93089e-55	1	MARCKSL1
FAM114A1	1.93145e-59	-0.387775	0.494	0.786	6.42709e-55	1	FAM114A1
IL33	2.01867e-59	0.5328	0.85	0.567	6.71731e-55	1	IL33
ATP2B4	3.02736e-59	0.293743	0.801	0.463	1.00738e-54	1	ATP2B4
RPL22	5.19588e-59	0.276409	1	0.986	1.72898e-54	1	RPL22
SPOCK3	7.10282e-59	0.288042	0.52	0.173	2.36353e-54	1	SPOCK3
CLDN10	8.57302e-59	-0.438756	0.083	0.522	2.85276e-54	1	CLDN10
RSL1D1	1.93146e-58	0.329802	0.963	0.799	6.42712e-54	1	RSL1D1
ITGAV	1.94452e-58	0.359199	0.845	0.569	6.47057e-54	1	ITGAV
GSTO1	1.95255e-58	0.397596	0.933	0.746	6.4973e-54	1	GSTO1
CPD	2.21811e-58	-0.469061	0.677	0.844	7.381e-54	1	CPD
RPLP2	2.65852e-58	0.264288	1	0.993	8.84649e-54	1	RPLP2
CCDC69.1	3.82052e-58	-0.355801	0.141	0.55	1.27132e-53	1	CCDC69
CREB3L1	4.56393e-58	-0.335669	0.097	0.516	1.51869e-53	1	CREB3L1
CYP2F1	1.40786e-57	-0.485202	0.046	0.468	4.6848e-53	1	CYP2F1
IGFBP2	1.7631e-57	0.437955	0.995	0.868	5.8669e-53	1	IGFBP2
RHOU.1	2.99246e-57	-0.363806	0.079	0.491	9.95769e-53	1	RHOU
RPL24	3.33306e-57	0.274647	1	0.993	1.10911e-52	1	RPL24
AC007906.2.1	4.45443e-57	-0.947833	0.113	0.518	1.48226e-52	1	AC007906.2
GABRP	4.8819e-57	-0.334587	0.079	0.502	1.6245e-52	1	GABRP
RHOD	4.92241e-57	0.266175	0.788	0.477	1.63798e-52	1	RHOD
EGFR	5.34974e-57	0.344278	0.912	0.722	1.78018e-52	1	EGFR
NECTIN4	8.38176e-57	-0.299737	0.238	0.651	2.78912e-52	1	NECTIN4
GM2A	1.02288e-56	0.282639	0.843	0.534	3.40372e-52	1	GM2A
GDF15	1.16448e-56	-0.913322	0.554	0.843	3.87492e-52	1	GDF15
SERF2	1.21363e-56	-0.294366	1	0.982	4.03847e-52	1	SERF2
ZNF655	1.25753e-56	0.304199	0.873	0.635	4.18456e-52	1	ZNF655
SESN3	1.47383e-56	0.322897	0.864	0.553	4.9043e-52	1	SESN3
DNAH5.1	3.51211e-56	-1.04616	0.039	0.448	1.16869e-51	1	DNAH5
HSP90AA1	5.95302e-56	-0.757538	0.998	0.989	1.98093e-51	1	HSP90AA1
NEBL	8.49572e-56	-0.275347	0.129	0.54	2.82703e-51	1	NEBL
PERP	8.76634e-56	0.300298	1	0.977	2.91709e-51	1	PERP
RHOV	9.76568e-56	-0.368588	0.157	0.568	3.24963e-51	1	RHOV
WDR36	1.22519e-55	0.28235	0.774	0.469	4.07694e-51	1	WDR36
SPAG1.1	2.28077e-55	-0.500792	0.15	0.539	7.58948e-51	1	SPAG1
RPL36A	2.71505e-55	0.325948	0.993	0.907	9.03461e-51	1	RPL36A
SLC5A3	3.06829e-55	0.421911	0.82	0.513	1.021e-50	1	SLC5A3
C9orf116.1	5.93443e-55	-1.04597	0.081	0.482	1.97474e-50	1	C9orf116
PTMS.1	1.37835e-54	0.367646	1	0.866	4.58661e-50	1	PTMS
HS3ST1	1.6822e-54	-0.357043	0.166	0.565	5.59768e-50	1	HS3ST1
STRBP	3.07304e-54	-0.3792	0.538	0.774	1.02258e-49	1	STRBP
INPP4B	6.58017e-54	-0.261492	0.118	0.537	2.18962e-49	1	INPP4B
DGKH	1.20248e-53	0.3691	0.954	0.778	4.00137e-49	1	DGKH
IGFBP3.1	3.49379e-53	0.752664	0.938	0.708	1.16259e-48	1	IGFBP3
CD55	4.37531e-53	-0.601602	0.406	0.712	1.45593e-48	1	CD55
SMIM14.1	6.33101e-53	-0.446951	0.824	0.87	2.10671e-48	1	SMIM14
SLC27A2	1.19901e-52	-0.422041	0.307	0.644	3.98984e-48	1	SLC27A2
AGR3.1	1.62766e-52	-1.11288	0.085	0.472	5.4162e-48	1	AGR3
CLDN3.1	3.27715e-52	-0.386827	0.058	0.45	1.09051e-47	1	CLDN3
GSTA2.1	3.84839e-52	-0.941858	0.076	0.466	1.28059e-47	1	GSTA2
CTSC	4.07478e-52	-0.620699	0.799	0.846	1.35592e-47	1	CTSC
RSPH1.1	5.76988e-52	-1.44142	0.083	0.465	1.91998e-47	1	RSPH1
PCDH7	7.27021e-52	0.337706	0.878	0.644	2.41923e-47	1	PCDH7
MYH9	8.49194e-52	0.354408	0.956	0.782	2.82578e-47	1	MYH9
CHI3L1	9.47926e-52	0.315112	0.39	0.108	3.15432e-47	1	CHI3L1
TSPO.1	1.04014e-51	0.303366	0.995	0.917	3.46117e-47	1	TSPO
MUC4	1.05768e-51	-0.382741	0.275	0.662	3.51954e-47	1	MUC4
BLCAP	1.13408e-51	0.257422	0.852	0.59	3.77375e-47	1	BLCAP
CTSH	2.1821e-51	0.361662	0.991	0.891	7.26117e-47	1	CTSH
SRP14	5.91579e-51	-0.274386	1	0.964	1.96854e-46	1	SRP14
MS4A8.1	6.61257e-51	-0.629422	0.028	0.409	2.2004e-46	1	MS4A8
NPC2	6.61583e-51	0.310079	0.998	0.903	2.20148e-46	1	NPC2
GTF2F2	6.94937e-51	0.287526	0.887	0.642	2.31247e-46	1	GTF2F2
RPL22L1	8.19968e-51	0.385891	0.984	0.876	2.72852e-46	1	RPL22L1
RPS4Y1	1.7616e-50	0.37531	0.896	0.894	5.86191e-46	1	RPS4Y1
SERPINB6	2.13682e-50	-0.40129	0.684	0.839	7.11048e-46	1	SERPINB6
HEBP2	2.74263e-50	-0.355478	0.933	0.924	9.12638e-46	1	HEBP2
ATP5F1D.1	3.86651e-50	0.284808	0.998	0.916	1.28662e-45	1	ATP5F1D
LRRIQ1.1	4.4452e-50	-0.956419	0.06	0.435	1.47919e-45	1	LRRIQ1
PLEKHA5	5.85622e-50	-0.394345	0.727	0.881	1.94872e-45	1	PLEKHA5
EEF1D	7.13197e-50	0.281748	1	0.957	2.37323e-45	1	EEF1D
COX17.1	7.14805e-50	-0.44537	0.785	0.848	2.37858e-45	1	COX17
CCDC170.1	8.49421e-50	-0.982035	0.044	0.418	2.82653e-45	1	CCDC170
SPAG17.1	8.69206e-50	-0.777694	0.032	0.406	2.89237e-45	1	SPAG17
EPCAM	1.04912e-49	-0.410893	0.691	0.841	3.49106e-45	1	EPCAM
APIP	1.17723e-49	-0.426727	0.55	0.792	3.91735e-45	1	APIP
ANXA4	2.50389e-49	0.279794	0.993	0.897	8.33194e-45	1	ANXA4
CMPK1	4.10745e-49	-0.35768	0.801	0.894	1.36679e-44	1	CMPK1
HNMT	5.31758e-49	-0.250809	0.058	0.435	1.76948e-44	1	HNMT
EIF2S3	8.99259e-49	0.277148	0.961	0.811	2.99237e-44	1	EIF2S3
TAF1D	1.02269e-48	0.288719	0.919	0.726	3.4031e-44	1	TAF1D
C20orf85.1	1.82276e-48	-1.59277	0.079	0.443	6.06541e-44	1	C20orf85
HES4	2.10496e-48	-0.444658	0.506	0.766	7.00446e-44	1	HES4
HSPD1	2.3954e-48	0.310356	0.982	0.914	7.97095e-44	1	HSPD1
TSPAN6	2.59781e-48	-0.403583	0.635	0.79	8.64447e-44	1	TSPAN6
DNAAF1.1	3.11681e-48	-0.945743	0.055	0.423	1.03715e-43	1	DNAAF1
FAM81B.1	3.65697e-48	-0.648848	0.016	0.381	1.21689e-43	1	FAM81B
EIF3D	3.88859e-48	0.300642	0.979	0.857	1.29397e-43	1	EIF3D
GPX4	4.80555e-48	0.296818	1	0.978	1.5991e-43	1	GPX4
STEAP4	6.86417e-48	-0.391634	0.104	0.479	2.28412e-43	1	STEAP4
ERICH3.1	6.9604e-48	-0.90253	0.032	0.396	2.31614e-43	1	ERICH3
UAP1	7.83714e-48	-0.353217	0.395	0.693	2.60789e-43	1	UAP1
KIAA1211L.1	8.90059e-48	-0.39501	0.307	0.63	2.96176e-43	1	KIAA1211L
SRI.1	1.05627e-47	-0.459411	0.952	0.909	3.51485e-43	1	SRI
ENPP4	1.07827e-47	-0.273403	0.072	0.443	3.58804e-43	1	ENPP4
RDX	1.09185e-47	0.314295	0.979	0.851	3.63326e-43	1	RDX
FOXJ1.1	1.17164e-47	-0.634948	0.044	0.408	3.89874e-43	1	FOXJ1
MUC5B	1.17809e-47	-1.34592	0.081	0.447	3.92021e-43	1	MUC5B
C9orf24.1	1.31119e-47	-1.48514	0.081	0.441	4.36311e-43	1	C9orf24
DTHD1.1	1.69079e-47	-0.586177	0.03	0.395	5.62626e-43	1	DTHD1
DNAH12.1	2.14169e-47	-0.630743	0.042	0.405	7.12668e-43	1	DNAH12
CYBA	2.1491e-47	-0.462063	0.898	0.887	7.15136e-43	1	CYBA
WNT7B	2.4513e-47	0.368652	0.831	0.606	8.15695e-43	1	WNT7B
NEAT1	2.84063e-47	0.348407	0.998	0.991	9.45249e-43	1	NEAT1
ARMC3.1	3.4462e-47	-0.588969	0.025	0.385	1.14676e-42	1	ARMC3
RASSF6.1	5.0458e-47	0.281199	0.908	0.671	1.67904e-42	1	RASSF6
ABCD3	5.45445e-47	-0.33769	0.6	0.799	1.81502e-42	1	ABCD3
ACKR3	5.88898e-47	0.272547	0.619	0.279	1.95962e-42	1	ACKR3
KDSR	8.02921e-47	0.255629	0.894	0.658	2.6718e-42	1	KDSR
UGP2	8.8532e-47	-0.36295	0.82	0.858	2.94599e-42	1	UGP2
NDRG1	1.15898e-46	0.251018	0.674	0.348	3.85663e-42	1	NDRG1
EVA1C	1.41684e-46	0.289131	0.797	0.517	4.71467e-42	1	EVA1C
ADH5	1.48287e-46	0.284739	0.956	0.804	4.93438e-42	1	ADH5
ODF2L.1	1.49057e-46	-0.586659	0.642	0.797	4.96004e-42	1	ODF2L
HOMER3	1.49238e-46	0.252183	0.762	0.465	4.96604e-42	1	HOMER3
ROPN1L.1	1.67339e-46	-0.863545	0.03	0.388	5.56838e-42	1	ROPN1L
CFTR	1.74788e-46	-0.421425	0.217	0.57	5.81625e-42	1	CFTR
TMBIM6	1.98707e-46	-0.339294	0.995	0.955	6.61217e-42	1	TMBIM6
AGR2	2.65676e-46	-0.846967	0.861	0.906	8.84064e-42	1	AGR2
ARHGAP18.1	2.76099e-46	-0.708579	0.499	0.717	9.18746e-42	1	ARHGAP18
ERICH5	3.12883e-46	-0.254729	0.129	0.499	1.04115e-41	1	ERICH5
IQSEC1.1	3.50588e-46	-0.338646	0.296	0.611	1.16662e-41	1	IQSEC1
HCFC1R1	3.66363e-46	0.261635	0.785	0.497	1.21911e-41	1	HCFC1R1
C1orf194.1	4.67362e-46	-1.15724	0.053	0.407	1.55519e-41	1	C1orf194
SHROOM3.1	5.168e-46	-0.340245	0.185	0.538	1.7197e-41	1	SHROOM3
TSPAN3	5.20686e-46	-0.388156	0.764	0.845	1.73264e-41	1	TSPAN3
RSPH4A.1	5.21507e-46	-0.579084	0.016	0.369	1.73537e-41	1	RSPH4A
ATP5PO	5.35432e-46	0.329202	0.993	0.905	1.7817e-41	1	ATP5PO
DUSP1	6.3702e-46	-0.833	0.63	0.84	2.11975e-41	1	DUSP1
CCDC39.1	7.84595e-46	-0.559977	0.028	0.381	2.61082e-41	1	CCDC39
EIF3L	8.05258e-46	0.277146	0.995	0.918	2.67958e-41	1	EIF3L
DBI	9.58885e-46	-0.359017	0.984	0.938	3.19079e-41	1	DBI
IDH2	1.16937e-45	-0.347232	0.289	0.62	3.89119e-41	1	IDH2
SNTN.1	1.23392e-45	-0.9813	0.046	0.398	4.10599e-41	1	SNTN
KIF5B	1.64196e-45	-0.330429	0.942	0.943	5.46379e-41	1	KIF5B
EBPL	1.70752e-45	0.308624	0.926	0.746	5.68195e-41	1	EBPL
MAP3K19.1	1.74659e-45	-0.467878	0.016	0.366	5.81196e-41	1	MAP3K19
STOX1.1	1.86428e-45	-0.344092	0.035	0.388	6.20358e-41	1	STOX1
FTL	1.93299e-45	0.393303	1	0.985	6.43223e-41	1	FTL
EIF3M	2.07477e-45	0.258598	0.977	0.827	6.90401e-41	1	EIF3M
QSOX1	2.55834e-45	-0.272311	0.309	0.629	8.51313e-41	1	QSOX1
LDLRAD1.1	2.61491e-45	-0.618418	0.023	0.372	8.70136e-41	1	LDLRAD1
CCNO	2.75116e-45	-0.619521	0.379	0.664	9.15475e-41	1	CCNO
KIF13B	2.80743e-45	-0.289807	0.411	0.702	9.34201e-41	1	KIF13B
CFAP43.1	3.0166e-45	-0.648503	0.042	0.391	1.00381e-40	1	CFAP43
FAM84A	3.19637e-45	-0.425254	0.679	0.85	1.06362e-40	1	FAM84A
CAMK1D	4.02338e-45	-0.388016	0.642	0.815	1.33882e-40	1	CAMK1D
EIF3H	4.04439e-45	0.282534	0.993	0.888	1.34581e-40	1	EIF3H
LRRC46.1	5.08692e-45	-0.4696	0.025	0.374	1.69272e-40	1	LRRC46
EIF3K	5.51267e-45	0.261621	0.995	0.941	1.83439e-40	1	EIF3K
FHAD1.1	6.26925e-45	-0.402038	0.025	0.375	2.08615e-40	1	FHAD1
FAM216B.1	6.70326e-45	-0.706122	0.035	0.381	2.23058e-40	1	FAM216B
CDHR3.1	8.91552e-45	-0.576032	0.037	0.384	2.96673e-40	1	CDHR3
TUBA1A.1	9.33496e-45	-0.667509	0.166	0.515	3.1063e-40	1	TUBA1A
C11orf88.1	9.36121e-45	-0.697049	0.042	0.39	3.11503e-40	1	C11orf88
LMNA	1.07654e-44	0.284818	0.991	0.862	3.5823e-40	1	LMNA
CXXC5	1.11616e-44	-0.350442	0.607	0.807	3.71412e-40	1	CXXC5
CSTB	1.2167e-44	-0.350544	1	0.986	4.04868e-40	1	CSTB
TPPP3.1	1.35187e-44	-1.22072	0.09	0.432	4.49849e-40	1	TPPP3
C9orf135.1	1.58857e-44	-0.55217	0.025	0.371	5.28611e-40	1	C9orf135
FAM92B.1	1.67185e-44	-0.771965	0.046	0.391	5.56325e-40	1	FAM92B
C5orf49.1	1.71965e-44	-0.976066	0.06	0.405	5.7223e-40	1	C5orf49
EPS8L1	2.38216e-44	-0.279035	0.309	0.638	7.92688e-40	1	EPS8L1
CAMLG	2.98699e-44	0.280209	0.933	0.755	9.9395e-40	1	CAMLG
MAF	3.47985e-44	0.272676	0.619	0.319	1.15796e-39	1	MAF
OMG.1	3.97871e-44	-0.896131	0.051	0.395	1.32396e-39	1	OMG
CCDC173.1	5.17823e-44	-0.451418	0.025	0.369	1.72311e-39	1	CCDC173
HYDIN.1	6.20505e-44	-0.645495	0.076	0.418	2.06479e-39	1	HYDIN
LRRC10B.1	8.77366e-44	-0.4545	0.016	0.355	2.91952e-39	1	LRRC10B
SGMS2	8.93028e-44	-0.282921	0.275	0.592	2.97164e-39	1	SGMS2
MAPK10	1.02929e-43	-0.376827	0.386	0.692	3.42505e-39	1	MAPK10
TRIM29	1.12762e-43	0.271256	0.956	0.731	3.75228e-39	1	TRIM29
DDIT4.1	1.16464e-43	0.428953	0.875	0.614	3.87545e-39	1	DDIT4
TEKT1.1	1.39662e-43	-0.541025	0.028	0.368	4.64739e-39	1	TEKT1
SAMHD1.1	1.69348e-43	-0.519835	0.321	0.629	5.63524e-39	1	SAMHD1
DNAH11.1	1.76866e-43	-0.486344	0.039	0.38	5.88538e-39	1	DNAH11
ZBBX.1	1.77603e-43	-0.378764	0.018	0.356	5.90993e-39	1	ZBBX
YBX3	1.89332e-43	0.259731	1	0.958	6.30023e-39	1	YBX3
DNAH7.1	2.60205e-43	-0.419426	0.037	0.378	8.65859e-39	1	DNAH7
RP1.1	3.15359e-43	-0.59119	0.028	0.369	1.04939e-38	1	RP1
BBOF1.1	3.51259e-43	-0.435159	0.067	0.406	1.16885e-38	1	BBOF1
DNAH6.1	4.35202e-43	-0.396537	0.021	0.358	1.44818e-38	1	DNAH6
CFAP45.1	4.48533e-43	-0.487436	0.028	0.366	1.49254e-38	1	CFAP45
LXN	6.17058e-43	-0.340382	0.277	0.597	2.05332e-38	1	LXN
HSBP1.1	6.38819e-43	-0.475492	0.972	0.921	2.12574e-38	1	HSBP1
CPEB4	7.32949e-43	-0.331495	0.524	0.77	2.43896e-38	1	CPEB4
SNRPD2	1.24644e-42	0.269433	0.998	0.887	4.14765e-38	1	SNRPD2
NWD1.1	1.32018e-42	-0.517539	0.111	0.445	4.39303e-38	1	NWD1
ZMYND10.1	1.32158e-42	-0.601121	0.046	0.381	4.3977e-38	1	ZMYND10
STK33.1	1.58929e-42	-0.449979	0.053	0.388	5.28851e-38	1	STK33
ENKUR.1	1.6715e-42	-0.622479	0.048	0.381	5.56209e-38	1	ENKUR
UBXN10.1	2.00657e-42	-0.358744	0.018	0.351	6.67706e-38	1	UBXN10
FANK1.1	2.15399e-42	-0.510402	0.074	0.407	7.16763e-38	1	FANK1
TMEM190.1	2.27658e-42	-0.987389	0.058	0.39	7.57554e-38	1	TMEM190
HIPK1.1	2.60361e-42	-0.435973	0.457	0.695	8.66379e-38	1	HIPK1
CCDC17.1	2.62563e-42	-0.473025	0.051	0.385	8.73703e-38	1	CCDC17
CCDC78.1	2.64869e-42	-0.635378	0.053	0.386	8.81379e-38	1	CCDC78
CFAP126.1	2.93435e-42	-0.502198	0.023	0.356	9.76434e-38	1	CFAP126
ACTN4	3.11026e-42	0.287702	1	0.922	1.03497e-37	1	ACTN4
TSPAN19.1	3.38093e-42	-0.550664	0.023	0.354	1.12504e-37	1	TSPAN19
CLIC6	3.78698e-42	-0.318954	0.42	0.689	1.26016e-37	1	CLIC6
LYPD2.1	3.78718e-42	-1.12327	0.048	0.386	1.26022e-37	1	LYPD2
VWA3B.1	4.96097e-42	-0.348236	0.016	0.345	1.65081e-37	1	VWA3B
APEX1	5.07783e-42	0.277982	0.935	0.799	1.6897e-37	1	APEX1
MORN5.1	6.10926e-42	-0.610226	0.035	0.366	2.03292e-37	1	MORN5
TMEM125	6.18278e-42	-0.25807	0.247	0.568	2.05738e-37	1	TMEM125
EFCAB1.1	1.03466e-41	-0.634345	0.042	0.371	3.44295e-37	1	EFCAB1
CCDC190.1	1.14443e-41	-0.386829	0.028	0.358	3.80822e-37	1	CCDC190
TEKT2.1	1.15143e-41	-0.389436	0.025	0.353	3.8315e-37	1	TEKT2
CFAP221.1	1.30078e-41	-0.36756	0.018	0.346	4.32847e-37	1	CFAP221
PIFO.1	1.32174e-41	-1.07249	0.127	0.447	4.39821e-37	1	PIFO
SRGAP3-AS2.1	1.4204e-41	-0.676527	0.042	0.37	4.72651e-37	1	SRGAP3-AS2
DRC1.1	1.5695e-41	-0.374432	0.018	0.345	5.22268e-37	1	DRC1
MUC20	2.20279e-41	-0.27436	0.273	0.611	7.33001e-37	1	MUC20
CFAP52.1	2.28901e-41	-0.347425	0.018	0.344	7.6169e-37	1	CFAP52
TMEM213	2.35611e-41	-0.291455	0.023	0.358	7.84021e-37	1	TMEM213
AC013264.1.1	3.54594e-41	-0.56761	0.018	0.342	1.17995e-36	1	AC013264.1
TSC22D1	3.87662e-41	0.365408	0.963	0.853	1.28998e-36	1	TSC22D1
SPAG6.1	8.05437e-41	-0.402673	0.012	0.332	2.68017e-36	1	SPAG6
DNAH10.1	8.59726e-41	-0.339347	0.014	0.336	2.86082e-36	1	DNAH10
CTXN1.1	9.21771e-41	-0.503306	0.053	0.378	3.06728e-36	1	CTXN1
DNALI1.1	9.4286e-41	-0.674201	0.127	0.443	3.13746e-36	1	DNALI1
NEK5.1	9.56446e-41	-0.398568	0.067	0.395	3.18267e-36	1	NEK5
SEC14L1.1	9.79796e-41	-0.391606	0.52	0.724	3.26037e-36	1	SEC14L1
RAB11A	1.07606e-40	-0.310434	0.861	0.889	3.5807e-36	1	RAB11A
ROMO1	1.16001e-40	-0.351138	0.915	0.879	3.86006e-36	1	ROMO1
CAPN2	1.54937e-40	-0.330088	0.88	0.893	5.15568e-36	1	CAPN2
STOML3.1	1.56382e-40	-0.399148	0.025	0.346	5.20377e-36	1	STOML3
ARPC3	1.78709e-40	-0.288577	0.984	0.947	5.94671e-36	1	ARPC3
DNAH9.1	2.15048e-40	-0.439552	0.035	0.355	7.15593e-36	1	DNAH9
cov2-orf10.1	2.25581e-40	-3.56096	0.307	0.599	7.50644e-36	1	cov2-orf10
ERBB3	2.28848e-40	-0.332922	0.711	0.826	7.61514e-36	1	ERBB3
CAPSL.1	2.38077e-40	-0.762615	0.037	0.359	7.92226e-36	1	CAPSL
CYB561A3	2.43439e-40	0.29428	0.813	0.572	8.10066e-36	1	CYB561A3
CDK6	2.53633e-40	0.258136	0.852	0.614	8.43988e-36	1	CDK6
SSR4	2.95601e-40	-0.292229	0.991	0.934	9.83642e-36	1	SSR4
RRAD.1	3.2835e-40	-0.657764	0.067	0.392	1.09262e-35	1	RRAD
CYP26A1	3.35345e-40	0.532343	0.376	0.119	1.1159e-35	1	CYP26A1
WDR63.1	3.54995e-40	-0.355777	0.028	0.348	1.18128e-35	1	WDR63
PPIL6.1	4.20806e-40	-0.619552	0.079	0.397	1.40027e-35	1	PPIL6
TGM2	4.77848e-40	-0.511801	0.152	0.474	1.59009e-35	1	TGM2
SHISA2	5.04733e-40	-0.257592	0.035	0.36	1.67955e-35	1	SHISA2
WDR78.1	5.16737e-40	-0.578451	0.081	0.4	1.71949e-35	1	WDR78
SCNN1A	5.81653e-40	-0.291978	0.462	0.732	1.93551e-35	1	SCNN1A
RFX3.1	6.09239e-40	-0.509492	0.222	0.52	2.0273e-35	1	RFX3
ENO1.1	6.61772e-40	0.277793	0.984	0.876	2.20211e-35	1	ENO1
CFAP157.1	7.04192e-40	-0.420785	0.074	0.394	2.34327e-35	1	CFAP157
DYNLL1.1	7.81842e-40	-0.714471	0.991	0.96	2.60166e-35	1	DYNLL1
NR2F2	7.88311e-40	0.319427	0.979	0.889	2.62318e-35	1	NR2F2
DNAJA4.1	8.84553e-40	-0.559266	0.418	0.649	2.94344e-35	1	DNAJA4
SPATA18.1	1.00814e-39	-0.405182	0.102	0.419	3.3547e-35	1	SPATA18
SH3BGRL3	1.247e-39	0.29999	0.982	0.888	4.14952e-35	1	SH3BGRL3
TMEM238	1.37417e-39	-0.30583	0.769	0.847	4.57269e-35	1	TMEM238
ATP9A	1.38489e-39	-0.26561	0.36	0.647	4.60835e-35	1	ATP9A
SYNE1.1	1.48472e-39	-0.610935	0.083	0.401	4.94056e-35	1	SYNE1
WDR38.1	1.60951e-39	-0.484871	0.03	0.345	5.3558e-35	1	WDR38
CFAP73.1	1.78831e-39	-0.342838	0.042	0.361	5.95077e-35	1	CFAP73
CASC1	1.9887e-39	-0.321959	0.021	0.335	6.61761e-35	1	CASC1
CRIP1.1	2.19609e-39	-0.437533	0.037	0.353	7.30771e-35	1	CRIP1
AL357093.2.1	2.29561e-39	-0.519037	0.028	0.345	7.63886e-35	1	AL357093.2
SORD	2.59774e-39	-0.270933	0.367	0.66	8.64425e-35	1	SORD
PI3	3.35781e-39	-0.429256	0.088	0.426	1.11734e-34	1	PI3
DRC3.1	5.53295e-39	-0.525398	0.079	0.395	1.84114e-34	1	DRC3
ANKUB1.1	5.57387e-39	-0.563888	0.069	0.388	1.85476e-34	1	ANKUB1
C6orf118	5.7362e-39	-0.294267	0.014	0.324	1.90878e-34	1	C6orf118
RALGAPA2	5.84578e-39	-0.321898	0.718	0.824	1.94524e-34	1	RALGAPA2
B4GALT1	6.07174e-39	0.27253	0.917	0.75	2.02043e-34	1	B4GALT1
CCDC65.1	7.55901e-39	-0.315315	0.018	0.329	2.51534e-34	1	CCDC65
MNS1.1	8.61067e-39	-0.462236	0.046	0.359	2.86529e-34	1	MNS1
EZR.1	8.8518e-39	-0.64562	0.901	0.928	2.94552e-34	1	EZR
TCTEX1D1.1	1.00096e-38	-0.288673	0.014	0.322	3.3308e-34	1	TCTEX1D1
CFAP53.1	1.01115e-38	-0.730778	0.092	0.4	3.36471e-34	1	CFAP53
FAM227A.1	1.11953e-38	-0.397776	0.055	0.373	3.72535e-34	1	FAM227A
BMPR1B	1.21511e-38	-0.294741	0.372	0.651	4.04341e-34	1	BMPR1B
NFIB	1.24811e-38	0.286408	0.926	0.789	4.15321e-34	1	NFIB
MAP1A	1.42588e-38	-0.29881	0.014	0.321	4.74475e-34	1	MAP1A
AC004832.1.1	1.43417e-38	-0.36495	0.03	0.339	4.77233e-34	1	AC004832.1
ERP29	1.52492e-38	0.252724	0.979	0.864	5.07431e-34	1	ERP29
LYN	1.69906e-38	-0.29887	0.443	0.704	5.65379e-34	1	LYN
CAPN13	1.7865e-38	-0.326633	0.025	0.338	5.94477e-34	1	CAPN13
CCDC153.1	2.20914e-38	-0.451147	0.083	0.397	7.35114e-34	1	CCDC153
ARHGAP32	2.28189e-38	-0.290623	0.575	0.763	7.59322e-34	1	ARHGAP32
SPEF2.1	2.47972e-38	-0.50697	0.079	0.39	8.25152e-34	1	SPEF2
CABCOCO1.1	2.49345e-38	-0.295448	0.012	0.317	8.29719e-34	1	CABCOCO1
INSR	3.20434e-38	-0.355226	0.755	0.858	1.06628e-33	1	INSR
DNAH3.1	3.51426e-38	-0.286508	0.03	0.338	1.1694e-33	1	DNAH3
TUBA4B.1	4.16398e-38	-0.274008	0.016	0.321	1.38561e-33	1	TUBA4B
ANKRD66	4.79551e-38	-0.290269	0.007	0.309	1.59575e-33	1	ANKRD66
TJP3	5.46407e-38	-0.271145	0.353	0.635	1.81823e-33	1	TJP3
IFT172.1	6.59233e-38	-0.337645	0.15	0.459	2.19366e-33	1	IFT172
PKM	7.4696e-38	0.250946	1	0.942	2.48558e-33	1	PKM
GADD45A	1.13128e-37	0.303409	0.811	0.541	3.76444e-33	1	GADD45A
RIBC2.1	1.3291e-37	-0.303599	0.016	0.319	4.42271e-33	1	RIBC2
DYNLRB2.1	1.71831e-37	-0.837456	0.09	0.393	5.71786e-33	1	DYNLRB2
FBL	1.9252e-37	0.255765	0.933	0.742	6.4063e-33	1	FBL
CCDC114	2.0711e-37	-0.313876	0.039	0.345	6.89178e-33	1	CCDC114
FAM183A.1	2.69479e-37	-0.929482	0.139	0.436	8.96718e-33	1	FAM183A
ARMC4	3.33105e-37	-0.255198	0.012	0.309	1.10844e-32	1	ARMC4
CYTOR	4.09822e-37	-0.281255	0.217	0.55	1.36372e-32	1	CYTOR
CFAP46.1	4.18073e-37	-0.306201	0.035	0.339	1.39118e-32	1	CFAP46
EIF1AX	4.25365e-37	0.250539	0.963	0.837	1.41544e-32	1	EIF1AX
ADGB.1	4.96761e-37	-0.257284	0.014	0.311	1.65302e-32	1	ADGB
TMEM232.1	6.31496e-37	-0.365249	0.055	0.359	2.10136e-32	1	TMEM232
C11orf97.1	6.33791e-37	-0.397876	0.023	0.322	2.109e-32	1	C11orf97
CFAP54.1	7.3818e-37	-0.30388	0.028	0.328	2.45637e-32	1	CFAP54
GFPT1	8.39387e-37	-0.291892	0.432	0.675	2.79314e-32	1	GFPT1
TXN	1.12986e-36	-0.426906	0.998	0.964	3.75971e-32	1	TXN
LUC7L3	1.31666e-36	0.256701	0.975	0.875	4.38131e-32	1	LUC7L3
EFCAB10.1	1.44651e-36	-0.305756	0.023	0.322	4.8134e-32	1	EFCAB10
IQUB	1.44651e-36	-0.283214	0.023	0.322	4.8134e-32	1	IQUB
TAX1BP1	1.5959e-36	-0.367144	0.961	0.942	5.31052e-32	1	TAX1BP1
SAXO2.1	1.71901e-36	-0.493892	0.065	0.363	5.72018e-32	1	SAXO2
HECTD1	1.9277e-36	-0.351203	0.919	0.931	6.41463e-32	1	HECTD1
HMGA1	2.25703e-36	0.251001	0.928	0.738	7.5105e-32	1	HMGA1
CCDC33.1	2.28488e-36	-0.33527	0.046	0.344	7.60316e-32	1	CCDC33
PALMD	2.43896e-36	0.251708	0.725	0.412	8.11588e-32	1	PALMD
ALDH3B1.1	2.89315e-36	-0.640199	0.173	0.457	9.62724e-32	1	ALDH3B1
RIPOR2.1	3.52609e-36	-0.295219	0.032	0.328	1.17334e-31	1	RIPOR2
CDS1.1	3.69772e-36	-0.566369	0.55	0.711	1.23045e-31	1	CDS1
SOX2	3.70721e-36	-0.370105	0.882	0.898	1.23361e-31	1	SOX2
STMND1.1	5.2446e-36	-0.272059	0.021	0.314	1.74519e-31	1	STMND1
TTC25	8.23532e-36	-0.271139	0.025	0.32	2.74039e-31	1	TTC25
RBM47.1	9.19995e-36	-0.316173	0.813	0.873	3.06137e-31	1	RBM47
TUBB4B.1	9.69625e-36	-0.928287	0.896	0.901	3.22652e-31	1	TUBB4B
SPATA17.1	1.13343e-35	-0.34344	0.048	0.346	3.77161e-31	1	SPATA17
CFAP299	1.25407e-35	-0.254728	0.018	0.308	4.17303e-31	1	CFAP299
S100A9	1.37096e-35	-1.0564	0.61	0.806	4.56202e-31	1	S100A9
GNG5	1.70435e-35	-0.29187	0.993	0.935	5.67138e-31	1	GNG5
TUBA1B	1.94901e-35	-0.439172	0.677	0.797	6.48553e-31	1	TUBA1B
CDHR4	2.05582e-35	-0.27705	0.021	0.311	6.84093e-31	1	CDHR4
SH3PXD2A	2.19934e-35	0.267283	0.915	0.739	7.31852e-31	1	SH3PXD2A
AK7.1	2.255e-35	-0.333231	0.044	0.336	7.50374e-31	1	AK7
AKAP14.1	2.70642e-35	-0.349573	0.03	0.321	9.00587e-31	1	AKAP14
FBXO2	2.80025e-35	0.266601	0.857	0.641	9.3181e-31	1	FBXO2
TTLL10	3.14899e-35	-0.253682	0.042	0.336	1.04786e-30	1	TTLL10
LIMA1.1	3.34588e-35	0.268017	0.961	0.82	1.11338e-30	1	LIMA1
TCTEX1D4	3.50893e-35	-0.280588	0.021	0.308	1.16763e-30	1	TCTEX1D4
RGS22.1	3.57861e-35	-0.273422	0.014	0.299	1.19082e-30	1	RGS22
SPA17.1	3.88298e-35	-0.571982	0.18	0.459	1.2921e-30	1	SPA17
CSTA.1	4.80055e-35	0.328698	0.986	0.793	1.59743e-30	1	CSTA
ZBTB38	5.74994e-35	0.262971	0.935	0.816	1.91335e-30	1	ZBTB38
CXCL1	6.39641e-35	-0.949138	0.575	0.812	2.12847e-30	1	CXCL1
ECT2L.1	7.57095e-35	-0.272624	0.03	0.32	2.51931e-30	1	ECT2L
SARAF	8.25389e-35	-0.319927	0.949	0.923	2.74656e-30	1	SARAF
DYDC2.1	9.25784e-35	-0.278031	0.021	0.306	3.08064e-30	1	DYDC2
METTL7A.1	9.35795e-35	-0.474441	0.771	0.839	3.11395e-30	1	METTL7A
CCDC96.1	1.32543e-34	-0.285357	0.055	0.348	4.4105e-30	1	CCDC96
LYZ	1.41354e-34	-0.304748	0.023	0.311	4.7037e-30	1	LYZ
NEK10.1	1.68275e-34	-0.359544	0.058	0.349	5.59952e-30	1	NEK10
ACBD3-AS1.1	2.35519e-34	-0.273459	0.025	0.308	7.83713e-30	1	ACBD3-AS1
TRAF4	2.53009e-34	-0.293644	0.538	0.753	8.41911e-30	1	TRAF4
cov2-N.1	2.65677e-34	-3.43313	0.506	0.71	8.84066e-30	1	cov2-N
CES1.1	3.73464e-34	-0.373536	0.018	0.299	1.24274e-29	1	CES1
TMEM231.1	3.91425e-34	-0.39845	0.097	0.386	1.30251e-29	1	TMEM231
RSPH9.1	4.541e-34	-0.403711	0.035	0.319	1.51106e-29	1	RSPH9
CCDC30.1	5.14297e-34	-0.328244	0.09	0.384	1.71138e-29	1	CCDC30
SYAP1	5.20727e-34	-0.31533	0.707	0.812	1.73277e-29	1	SYAP1
CDC42EP5	1.12114e-33	-0.393273	0.605	0.719	3.73072e-29	1	CDC42EP5
MAPK15	1.18727e-33	-0.261851	0.046	0.332	3.95076e-29	1	MAPK15
CFDP1.1	1.47199e-33	-0.314282	0.882	0.887	4.89818e-29	1	CFDP1
IQCG.1	1.50528e-33	-0.458477	0.166	0.439	5.00898e-29	1	IQCG
CCDC113.1	1.69047e-33	-0.500592	0.115	0.396	5.62522e-29	1	CCDC113
CMTM6	1.8282e-33	-0.268271	0.857	0.867	6.08353e-29	1	CMTM6
ATP5IF1.1	1.87321e-33	-0.545915	0.991	0.932	6.2333e-29	1	ATP5IF1
NDUFAF3	2.71926e-33	-0.340319	0.642	0.773	9.04861e-29	1	NDUFAF3
ASS1	3.5041e-33	0.283446	0.933	0.729	1.16602e-28	1	ASS1
CLMN.1	3.75228e-33	-0.452638	0.254	0.504	1.24861e-28	1	CLMN
FAM229B.1	4.40691e-33	-0.673784	0.293	0.54	1.46644e-28	1	FAM229B
TMEM258	4.52464e-33	-0.276486	0.97	0.911	1.50562e-28	1	TMEM258
TMEM59	4.60123e-33	-0.303076	0.991	0.942	1.53111e-28	1	TMEM59
NEK11	4.70702e-33	-0.269566	0.092	0.379	1.56631e-28	1	NEK11
SYNE2	6.77764e-33	0.262385	0.995	0.928	2.25533e-28	1	SYNE2
SLC26A2	7.0899e-33	-0.321268	0.314	0.584	2.35924e-28	1	SLC26A2
SEC61B	7.30782e-33	-0.274713	0.975	0.925	2.43175e-28	1	SEC61B
TNFAIP8L1.1	7.6155e-33	-0.42417	0.099	0.376	2.53413e-28	1	TNFAIP8L1
CDC14A	9.15111e-33	-0.250902	0.104	0.4	3.04512e-28	1	CDC14A
C17orf97.1	1.1293e-32	-0.337084	0.132	0.409	3.75785e-28	1	C17orf97
LRRC6.1	1.7821e-32	-0.325571	0.088	0.37	5.93013e-28	1	LRRC6
OSCP1.1	2.46267e-32	-0.315356	0.092	0.371	8.19476e-28	1	OSCP1
UQCR10	2.58385e-32	-0.270959	0.988	0.914	8.59802e-28	1	UQCR10
SOX4	2.92476e-32	-0.620983	0.984	0.977	9.73244e-28	1	SOX4
SLC9A3R1	3.57874e-32	-0.325821	0.831	0.898	1.19086e-27	1	SLC9A3R1
UBL5	4.41786e-32	-0.275257	0.991	0.926	1.47009e-27	1	UBL5
DSP	4.70699e-32	0.299095	0.993	0.928	1.5663e-27	1	DSP
LRRC23.1	4.98969e-32	-0.549634	0.252	0.496	1.66037e-27	1	LRRC23
PLPP2	6.69815e-32	-0.276444	0.898	0.912	2.22888e-27	1	PLPP2
RUNX1	6.7892e-32	-0.3021	0.797	0.882	2.25917e-27	1	RUNX1
NME5.1	7.88583e-32	-0.427162	0.122	0.398	2.62409e-27	1	NME5
ZKSCAN1.1	8.49289e-32	-0.380107	0.954	0.938	2.82609e-27	1	ZKSCAN1
CATSPERD.1	1.06218e-31	-0.270306	0.016	0.279	3.53452e-27	1	CATSPERD
SRP9	1.10232e-31	-0.273878	0.921	0.889	3.66809e-27	1	SRP9
THUMPD3-AS1	1.13355e-31	-0.309937	0.693	0.82	3.77202e-27	1	THUMPD3-AS1
FGGY	1.23974e-31	-0.255592	0.291	0.548	4.12535e-27	1	FGGY
C22orf15	1.52738e-31	-0.26176	0.014	0.276	5.0825e-27	1	C22orf15
LRTOMT.1	1.60271e-31	-0.294424	0.083	0.359	5.33319e-27	1	LRTOMT
CEACAM5	2.65574e-31	-0.261747	0.048	0.326	8.83725e-27	1	CEACAM5
PLA2G16	4.22635e-31	-0.298043	0.538	0.726	1.40636e-26	1	PLA2G16
NDUFA3	7.70014e-31	-0.273573	0.836	0.858	2.5623e-26	1	NDUFA3
ELOB	1.09706e-30	-0.251901	0.998	0.958	3.65059e-26	1	ELOB
cov2-orf7a.1	1.14975e-30	-1.57478	0.044	0.308	3.82592e-26	1	cov2-orf7a
MYCBP	1.21715e-30	-0.267189	0.263	0.52	4.05019e-26	1	MYCBP
MRPS6	1.46328e-30	0.306484	0.921	0.743	4.86921e-26	1	MRPS6
SNRNP25	1.56562e-30	-0.251475	0.443	0.666	5.20975e-26	1	SNRNP25
C21orf58	1.61352e-30	-0.291749	0.099	0.373	5.36913e-26	1	C21orf58
CNDP2	1.86278e-30	-0.272803	0.723	0.812	6.19858e-26	1	CNDP2
TTC3	1.91707e-30	-0.252177	0.961	0.937	6.37923e-26	1	TTC3
NANS	1.92485e-30	-0.273238	0.651	0.786	6.40513e-26	1	NANS
B3GNT5.1	2.41308e-30	-0.337975	0.305	0.548	8.02977e-26	1	B3GNT5
MMP24OS	2.62042e-30	-0.28246	0.751	0.822	8.7197e-26	1	MMP24OS
SPACA9.1	3.10916e-30	-0.444469	0.118	0.379	1.0346e-25	1	SPACA9
BLOC1S1	3.35002e-30	-0.282309	0.912	0.897	1.11475e-25	1	BLOC1S1
NQO1.1	3.61481e-30	-0.646823	0.564	0.692	1.20287e-25	1	NQO1
ATOX1	4.57625e-30	-0.285253	0.845	0.864	1.52279e-25	1	ATOX1
TEX9	4.66069e-30	-0.302029	0.284	0.527	1.55089e-25	1	TEX9
MFSD6	4.96545e-30	-0.288747	0.605	0.749	1.6523e-25	1	MFSD6
DNAJC3	7.08151e-30	-0.27549	0.801	0.858	2.35644e-25	1	DNAJC3
ST6GAL1	8.02145e-30	-0.329321	0.843	0.882	2.66922e-25	1	ST6GAL1
PACRG	1.09757e-29	-0.322086	0.067	0.328	3.65226e-25	1	PACRG
HLA-B	1.18997e-29	0.301684	0.993	0.93	3.95974e-25	1	HLA-B
FARP1	1.22372e-29	-0.254648	0.508	0.726	4.07205e-25	1	FARP1
SPINK5.1	1.98276e-29	0.304328	0.621	0.38	6.59783e-25	1	SPINK5
LAYN	2.2305e-29	-0.316237	0.441	0.667	7.42221e-25	1	LAYN
CYB561	2.2581e-29	-0.255468	0.376	0.595	7.51405e-25	1	CYB561
TEX26.1	3.03442e-29	-0.295288	0.009	0.253	1.00973e-24	1	TEX26
MORN2.1	3.2257e-29	-1.05176	0.441	0.614	1.07338e-24	1	MORN2
DHX32	4.21772e-29	-0.29521	0.48	0.667	1.40349e-24	1	DHX32
MSI2.1	5.87284e-29	-0.354574	0.864	0.873	1.95425e-24	1	MSI2
CST6.1	9.51776e-29	-0.264343	0.046	0.305	3.16713e-24	1	CST6
CFAP300.1	1.05286e-28	-0.440205	0.127	0.382	3.50349e-24	1	CFAP300
CXCL8.1	1.41646e-28	-0.473005	0.323	0.621	4.71341e-24	1	CXCL8
NDUFB1	2.1172e-28	-0.296296	0.954	0.895	7.0452e-24	1	NDUFB1
DZIP3.1	4.93435e-28	-0.379624	0.208	0.455	1.64195e-23	1	DZIP3
REEP3	5.73418e-28	-0.261447	0.681	0.789	1.90811e-23	1	REEP3
UBB	1.05435e-27	-0.358888	0.993	0.958	3.50845e-23	1	UBB
CFAP70.1	1.14397e-27	-0.510747	0.192	0.44	3.80667e-23	1	CFAP70
CLTB	1.22392e-27	0.292194	0.956	0.855	4.07273e-23	1	CLTB
LCA5.1	1.48272e-27	-0.336717	0.282	0.517	4.93389e-23	1	LCA5
ACSL3	1.55801e-27	-0.269491	0.697	0.836	5.18442e-23	1	ACSL3
ST3GAL6	1.58331e-27	-0.259061	0.095	0.346	5.26864e-23	1	ST3GAL6
CHMP2A	2.01187e-27	-0.27055	0.935	0.905	6.69471e-23	1	CHMP2A
TSGA10.1	3.10564e-27	-0.311992	0.337	0.567	1.03343e-22	1	TSGA10
AC244090.1.1	3.20071e-27	-0.291543	0.189	0.441	1.06507e-22	1	AC244090.1
GABARAPL2	3.96283e-27	-0.258552	0.961	0.916	1.31867e-22	1	GABARAPL2
C2orf40.1	5.49881e-27	-0.422524	0.067	0.31	1.82978e-22	1	C2orf40
DNAAF4	9.03693e-27	-0.305004	0.102	0.348	3.00713e-22	1	DNAAF4
CFAP44.1	1.10639e-26	-0.301788	0.187	0.443	3.68162e-22	1	CFAP44
SEC61G	1.18234e-26	-0.259373	0.942	0.883	3.93434e-22	1	SEC61G
IRX3	1.61359e-26	-0.293277	0.725	0.786	5.36939e-22	1	IRX3
UBXN11	2.15512e-26	-0.265046	0.139	0.386	7.17138e-22	1	UBXN11
EFCAB2.1	2.76233e-26	-0.253081	0.139	0.386	9.19192e-22	1	EFCAB2
CLCA2	4.22277e-26	-0.472038	0.363	0.583	1.40517e-21	1	CLCA2
UFC1.1	5.44228e-26	-0.558908	0.961	0.92	1.81097e-21	1	UFC1
ID1.1	5.87873e-26	0.310538	0.993	0.879	1.95621e-21	1	ID1
RHOB	6.42383e-26	-0.275208	0.33	0.577	2.13759e-21	1	RHOB
CARHSP1	7.3566e-26	-0.267267	0.721	0.782	2.44798e-21	1	CARHSP1
C9orf16	9.89263e-26	-0.253618	0.977	0.934	3.29187e-21	1	C9orf16
cov2-M.1	1.4367e-25	-1.39807	0.044	0.274	4.78076e-21	1	cov2-M
AK9.1	1.58378e-25	-0.312575	0.3	0.526	5.27019e-21	1	AK9
MDM2.1	1.64482e-25	-0.391273	0.797	0.857	5.47332e-21	1	MDM2
FILIP1.1	1.83228e-25	-0.285971	0.111	0.353	6.09711e-21	1	FILIP1
BPIFA2	1.86085e-25	-0.354824	0.15	0.407	6.19215e-21	1	BPIFA2
CCDC74A.1	1.94045e-25	-0.307917	0.099	0.336	6.45705e-21	1	CCDC74A
CSPP1.1	2.07355e-25	-0.389933	0.314	0.521	6.89993e-21	1	CSPP1
SLC34A2	2.13067e-25	-0.524467	0.607	0.741	7.09002e-21	1	SLC34A2
HSPA8	2.64022e-25	-0.311714	0.965	0.961	8.78559e-21	1	HSPA8
HIPK2	2.67223e-25	-0.258183	0.633	0.767	8.89211e-21	1	HIPK2
B9D1	4.1424e-25	-0.288752	0.141	0.379	1.37843e-20	1	B9D1
SLFN13.1	4.59105e-25	-0.264232	0.203	0.443	1.52772e-20	1	SLFN13
HLA-DRA	5.20002e-25	-0.388868	0.413	0.626	1.73036e-20	1	HLA-DRA
ZNF428	5.48041e-25	-0.251929	0.852	0.86	1.82366e-20	1	ZNF428
MECOM	5.97691e-25	-0.26591	0.725	0.81	1.98888e-20	1	MECOM
NPHP1.1	6.37957e-25	-0.338243	0.171	0.406	2.12286e-20	1	NPHP1
NDUFB3	6.58808e-25	-0.254928	0.919	0.882	2.19225e-20	1	NDUFB3
SLC35A3	8.65419e-25	-0.257353	0.654	0.772	2.87977e-20	1	SLC35A3
LAMTOR2	9.62947e-25	-0.26285	0.794	0.819	3.2043e-20	1	LAMTOR2
IFT27	1.25471e-24	-0.320973	0.36	0.561	4.17518e-20	1	IFT27
SEC11C	1.37156e-24	-0.387041	0.693	0.757	4.56401e-20	1	SEC11C
SERPINB2	1.56602e-24	0.282063	0.303	0.109	5.2111e-20	1	SERPINB2
OSBPL6.1	1.97472e-24	-0.286025	0.132	0.365	6.57107e-20	1	OSBPL6
PMEPA1	2.24789e-24	0.272792	0.691	0.47	7.48006e-20	1	PMEPA1
C12orf75.1	4.92732e-24	-0.702036	0.252	0.44	1.63962e-19	1	C12orf75
SMIM19.1	6.05114e-24	-0.267688	0.63	0.734	2.01358e-19	1	SMIM19
MPC2	6.60333e-24	-0.250963	0.857	0.855	2.19732e-19	1	MPC2
CRNDE.1	8.54033e-24	-0.348139	0.905	0.861	2.84188e-19	1	CRNDE
EFHC1.1	9.25235e-24	-0.720802	0.406	0.564	3.07881e-19	1	EFHC1
cov2-orf6.1	1.02361e-23	-1.10984	0.042	0.258	3.40615e-19	1	cov2-orf6
C3	1.06517e-23	-0.596918	0.356	0.548	3.54446e-19	1	C3
SOX21	1.11535e-23	-0.315734	0.275	0.518	3.71144e-19	1	SOX21
MLF1.1	1.33223e-23	-0.532804	0.356	0.523	4.43314e-19	1	MLF1
DPCD.1	1.73035e-23	-0.407237	0.263	0.462	5.75792e-19	1	DPCD
cov2-S.1	2.03194e-23	-1.96666	0.155	0.379	6.76147e-19	1	cov2-S
NFKBIZ	2.17279e-23	-0.344424	0.469	0.689	7.23018e-19	1	NFKBIZ
PPP1R7	2.19891e-23	-0.320344	0.693	0.756	7.31709e-19	1	PPP1R7
PSENEN.1	2.73949e-23	-0.625843	0.538	0.666	9.11594e-19	1	PSENEN
KRT19.1	2.89428e-23	0.255998	1	0.985	9.63101e-19	1	KRT19
GCC2.1	3.72338e-23	-0.385907	0.889	0.887	1.23899e-18	1	GCC2
RASEF	3.81303e-23	-0.320004	0.492	0.678	1.26882e-18	1	RASEF
DNAL1.1	5.4268e-23	-0.342003	0.279	0.476	1.80582e-18	1	DNAL1
KIF9.1	6.72411e-23	-0.6218	0.275	0.459	2.23751e-18	1	KIF9
RABGAP1L	1.00633e-22	-0.264655	0.577	0.736	3.34867e-18	1	RABGAP1L
HSPH1.1	1.15214e-22	-0.485544	0.813	0.84	3.83388e-18	1	HSPH1
DPY30.1	1.16625e-22	-0.369684	0.774	0.794	3.8808e-18	1	DPY30
TSTD1.1	1.49751e-22	-0.358971	0.938	0.883	4.98312e-18	1	TSTD1
CEP126.1	1.67247e-22	-0.551017	0.388	0.544	5.56532e-18	1	CEP126
FABP5.1	3.3471e-22	0.515508	0.861	0.708	1.11378e-17	1	FABP5
FOXP1	3.81741e-22	-0.302811	0.755	0.832	1.27028e-17	1	FOXP1
NAA38	7.3999e-22	-0.25624	0.926	0.873	2.46239e-17	1	NAA38
SPAG16.1	9.31468e-22	-0.384831	0.584	0.679	3.09955e-17	1	SPAG16
CETN2.1	1.0518e-21	-0.819668	0.545	0.637	3.49997e-17	1	CETN2
MT-ND4L	1.10552e-21	-0.277431	0.949	0.943	3.67872e-17	1	MT-ND4L
TMEM45A	1.12013e-21	-0.530248	0.203	0.408	3.72736e-17	1	TMEM45A
IFT57.1	1.17429e-21	-0.697234	0.494	0.608	3.90758e-17	1	IFT57
RFX2.1	1.17497e-21	-0.258318	0.178	0.386	3.90984e-17	1	RFX2
MOK.1	1.24613e-21	-0.294144	0.178	0.386	4.14663e-17	1	MOK
GIHCG.1	1.65695e-21	-0.35196	0.185	0.392	5.51368e-17	1	GIHCG
TRAF3IP1.1	2.13182e-21	-0.419013	0.467	0.609	7.09383e-17	1	TRAF3IP1
SLC12A2	3.55299e-21	-0.280242	0.455	0.621	1.18229e-16	1	SLC12A2
DNAJA1	4.43468e-21	-0.267386	0.945	0.916	1.47568e-16	1	DNAJA1
DHCR24	5.67059e-21	-0.252714	0.845	0.855	1.88695e-16	1	DHCR24
JUND	8.15341e-21	-0.297564	0.97	0.934	2.71313e-16	1	JUND
STARD10	8.18458e-21	-0.271831	0.912	0.87	2.7235e-16	1	STARD10
AFDN	1.0189e-20	-0.263101	0.727	0.799	3.39048e-16	1	AFDN
POLR2I.1	1.6959e-20	-0.495725	0.875	0.826	5.64328e-16	1	POLR2I
CARS.1	1.99603e-20	-0.381002	0.46	0.607	6.64199e-16	1	CARS
GON7.1	6.73683e-20	-0.380275	0.289	0.464	2.24175e-15	1	GON7
BCL6	8.19493e-20	-0.262651	0.753	0.823	2.72695e-15	1	BCL6
PFN2.1	1.14754e-19	-0.258326	0.681	0.755	3.81856e-15	1	PFN2
BASP1.1	1.34251e-19	-0.762478	0.557	0.637	4.46735e-15	1	BASP1
FTO.1	1.41139e-19	-0.418338	0.411	0.545	4.69653e-15	1	FTO
ANK3	3.40232e-19	-0.263171	0.79	0.844	1.13215e-14	1	ANK3
cov2-orf8.1	4.20558e-19	-0.807647	0.113	0.311	1.39945e-14	1	cov2-orf8
IK.1	4.48554e-19	-0.541236	0.887	0.856	1.49261e-14	1	IK
IFT88	9.94052e-19	-0.260817	0.266	0.458	3.30781e-14	1	IFT88
cov2-orf1.1	2.04795e-18	-2.37464	0.349	0.513	6.81475e-14	1	cov2-orf1
C11orf74.1	2.7029e-18	-0.333518	0.358	0.505	8.99416e-14	1	C11orf74
RCAN3.1	2.77579e-18	-0.270452	0.395	0.541	9.23672e-14	1	RCAN3
CYSTM1.1	4.46975e-18	-0.483871	0.808	0.817	1.48736e-13	1	CYSTM1
RABL2B.1	4.8575e-18	-0.28631	0.275	0.445	1.61638e-13	1	RABL2B
PRKAR1A.1	8.89346e-18	-0.297658	0.931	0.907	2.95939e-13	1	PRKAR1A
KIF3B.1	1.30025e-17	-0.273328	0.517	0.622	4.32671e-13	1	KIF3B
SOD1	3.38578e-17	-0.305594	0.984	0.924	1.12665e-12	1	SOD1
KLF6	3.41748e-17	-0.587068	0.552	0.694	1.1372e-12	1	KLF6
RPA3	4.63787e-17	-0.339633	0.57	0.648	1.5433e-12	1	RPA3
TMEM14B.1	7.0349e-17	-0.269498	0.885	0.844	2.34093e-12	1	TMEM14B
CFAP298.1	1.83368e-16	-0.446481	0.656	0.687	6.10176e-12	1	CFAP298
CNTRL.1	1.83572e-16	-0.26423	0.296	0.465	6.10854e-12	1	CNTRL
WDR54.1	1.98161e-16	-0.498436	0.256	0.403	6.59402e-12	1	WDR54
FAM174A.1	2.06357e-16	-0.27559	0.561	0.644	6.86674e-12	1	FAM174A
ORAI2.1	2.31096e-16	-0.25062	0.275	0.438	7.68995e-12	1	ORAI2
CCDC146.1	2.52604e-16	-0.736782	0.547	0.613	8.40564e-12	1	CCDC146
TPM1	3.09767e-16	0.347253	0.753	0.598	1.03078e-11	1	TPM1
ANKRD36C	3.57652e-16	-0.331499	0.266	0.453	1.19012e-11	1	ANKRD36C
MT-ND2	3.74799e-16	-0.280326	0.998	0.991	1.24718e-11	1	MT-ND2
ATF3.1	4.22323e-16	-1.20132	0.141	0.329	1.40532e-11	1	ATF3
RSPH3.1	9.04245e-16	-0.274956	0.413	0.538	3.00896e-11	1	RSPH3
HERPUD1	1.57654e-15	-0.258361	0.781	0.824	5.24608e-11	1	HERPUD1
CD59.1	1.57703e-15	-0.356862	0.938	0.883	5.24772e-11	1	CD59
WDR60.1	1.86475e-15	-0.353831	0.49	0.588	6.20514e-11	1	WDR60
MACC1.1	2.54017e-15	-0.276858	0.404	0.575	8.45267e-11	1	MACC1
ADH1C	3.19517e-15	-0.451257	0.594	0.698	1.06323e-10	1	ADH1C
TMEM165	4.60261e-15	-0.263026	0.926	0.911	1.53156e-10	1	TMEM165
RARRES3	7.31234e-15	-0.330742	0.811	0.806	2.43325e-10	1	RARRES3
KRT8	9.58074e-15	-0.275271	0.982	0.958	3.18809e-10	1	KRT8
AZIN1	9.99681e-15	-0.26274	0.637	0.688	3.32654e-10	1	AZIN1
MAP9	1.14997e-14	-0.299822	0.499	0.601	3.82662e-10	1	MAP9
KLK11	1.56183e-14	-0.378301	0.711	0.718	5.19716e-10	1	KLK11
TIMP1.1	2.36093e-14	0.281775	0.919	0.722	7.85622e-10	1	TIMP1
AKAP9.1	2.96569e-14	-0.314198	0.972	0.951	9.86863e-10	1	AKAP9
SAA2.1	5.23024e-14	-0.350765	0.09	0.255	1.74042e-09	1	SAA2
PRDX5.1	8.89411e-14	-0.520167	1	0.968	2.9596e-09	1	PRDX5
NUDC.1	1.38072e-13	-0.490243	0.901	0.857	4.59448e-09	1	NUDC
KIF21A.1	5.08786e-13	-0.353037	0.804	0.816	1.69304e-08	1	KIF21A
UPK1B	6.48854e-13	-0.461401	0.395	0.522	2.15913e-08	1	UPK1B
ALDH1A3	7.02402e-13	-0.299638	0.557	0.676	2.33731e-08	1	ALDH1A3
RUVBL2	7.30978e-13	-0.318265	0.448	0.551	2.4324e-08	1	RUVBL2
IFT43	8.84699e-13	-0.287556	0.473	0.565	2.94392e-08	1	IFT43
cov2-orf1ab.1	1.30361e-12	-1.43306	0.351	0.482	4.3379e-08	1	cov2-orf1ab
IFT22.1	1.65933e-12	-0.376337	0.469	0.543	5.5216e-08	1	IFT22
MRPS31.1	4.94498e-12	-0.524013	0.656	0.662	1.64549e-07	1	MRPS31
ENDOG.1	5.5311e-12	-0.31781	0.64	0.655	1.84053e-07	1	ENDOG
JUN.1	1.7716e-11	-0.334731	0.986	0.92	5.89517e-07	1	JUN
HSPB11.1	1.90543e-11	-0.366519	0.723	0.713	6.34051e-07	1	HSPB11
HMGN3.1	5.70812e-11	-0.364762	0.984	0.927	1.89944e-06	1	HMGN3
TCTEX1D2.1	6.27784e-11	-0.746436	0.52	0.541	2.08901e-06	1	TCTEX1D2
RUVBL1	7.44364e-11	-0.316732	0.448	0.531	2.47694e-06	1	RUVBL1
TCTN1	2.20953e-10	-0.256515	0.358	0.461	7.35243e-06	1	TCTN1
ODF3B.1	3.90543e-10	-0.927768	0.536	0.542	1.29957e-05	1	ODF3B
PCM1.1	4.81375e-10	-0.330526	0.903	0.87	1.60182e-05	1	PCM1
SOD2	3.31514e-09	0.536557	0.718	0.637	0.000110315	1	SOD2
DIAPH2.1	1.50475e-08	-0.322393	0.42	0.48	0.000500721	1	DIAPH2
FOS	6.8653e-08	-0.561278	0.901	0.901	0.0022845	1	FOS
NCOA7	1.97266e-07	-0.425035	0.709	0.728	0.00656422	1	NCOA7
ZFP36	1.19538e-06	-0.322544	0.667	0.73	0.0397773	1	ZFP36
LAMC2	1.28571e-06	0.312019	0.446	0.336	0.0427833	1	LAMC2
CLUAP1.1	1.91532e-06	-0.347114	0.649	0.628	0.0637342	1	CLUAP1
S100A8	1.95635e-06	-0.334852	0.363	0.477	0.0650996	1	S100A8
DNPH1.1	2.43325e-05	-0.277565	0.813	0.727	0.809689	1	DNPH1
CD74	4.25889e-05	-0.278701	0.873	0.813	1	1	CD74
IFIT1	4.31909e-05	0.437156	0.432	0.348	1	1	IFIT1
IER2	5.47456e-05	-0.386254	0.935	0.935	1	1	IER2
HES1	6.2628e-05	-0.477774	0.797	0.796	1	1	HES1
MX1	0.000109729	0.319698	0.7	0.668	1	1	MX1
NR4A1	0.000903499	-0.330556	0.323	0.393	1	1	NR4A1
IFIT3	0.00145081	0.478175	0.501	0.436	1	1	IFIT3
DYNC2H1.1	0.00175618	-0.27556	0.589	0.558	1	1	DYNC2H1
FAM3D.1	2.24468e-153	1.10263	0.985	0.515	7.46939e-149	2	FAM3D
SERPINB3.1	1.42418e-135	1.29348	0.992	0.872	4.73911e-131	2	SERPINB3
S100A6.1	6.85164e-132	0.699747	1	0.998	2.27995e-127	2	S100A6
CXCL17.1	1.75996e-102	0.72984	1	0.855	5.85643e-98	2	CXCL17
RDH10.1	1.39181e-99	0.711207	0.997	0.865	4.63138e-95	2	RDH10
TCN1.1	5.68303e-99	0.775387	0.83	0.371	1.89109e-94	2	TCN1
MDK.1	4.16394e-96	0.705833	0.997	0.815	1.38559e-91	2	MDK
CD63.1	4.64382e-86	0.451793	0.997	0.957	1.54528e-81	2	CD63
CDC42EP5.1	6.79924e-80	0.482888	0.959	0.636	2.26251e-75	2	CDC42EP5
CTSC.1	7.25892e-78	0.593843	1	0.799	2.41548e-73	2	CTSC
AQP5.1	5.57211e-77	0.759075	0.939	0.581	1.85418e-72	2	AQP5
CFTR.1	6.75051e-76	0.404449	0.82	0.426	2.2463e-71	2	CFTR
CLCA2.1	7.39181e-75	0.692381	0.841	0.47	2.4597e-70	2	CLCA2
LY6E	8.17108e-74	0.442938	0.997	0.898	2.71901e-69	2	LY6E
TMEM165.1	3.30708e-72	0.448921	0.985	0.898	1.10046e-67	2	TMEM165
VSIG2.1	1.04182e-70	0.430593	0.891	0.535	3.46677e-66	2	VSIG2
CYP1B1.1	2.86846e-70	0.759504	0.977	0.751	9.54509e-66	2	CYP1B1
WFDC2.1	2.98412e-70	0.578158	1	0.978	9.92997e-66	2	WFDC2
S100P.1	3.40407e-70	0.799737	0.985	0.76	1.13274e-65	2	S100P
S100A10.1	6.16372e-70	-0.958494	0.458	0.78	2.05104e-65	2	S100A10
CKB.1	1.54218e-69	-0.860797	0.562	0.82	5.13174e-65	2	CKB
NDRG2.1	1.51902e-68	0.414532	0.932	0.697	5.05468e-64	2	NDRG2
EHF	8.23175e-68	0.431381	0.997	0.926	2.7392e-63	2	EHF
TMSB4X.1	7.28292e-67	0.40305	1	0.971	2.42346e-62	2	TMSB4X
C9orf16.1	7.72262e-66	0.381199	0.997	0.93	2.56978e-61	2	C9orf16
APIP.1	1.58213e-65	0.492961	0.927	0.701	5.26471e-61	2	APIP
CAMK1D.1	1.91949e-65	0.41183	0.954	0.74	6.3873e-61	2	CAMK1D
LAYN.1	1.55838e-63	0.435902	0.851	0.569	5.18567e-59	2	LAYN
ODF3B.2	5.85166e-63	-1.1143	0.172	0.624	1.9472e-58	2	ODF3B
DHRS9.1	4.35402e-62	0.506444	0.977	0.685	1.44884e-57	2	DHRS9
S100A9.1	4.96819e-62	0.939943	0.949	0.725	1.65321e-57	2	S100A9
EPAS1	9.85409e-62	0.506343	0.995	0.841	3.27905e-57	2	EPAS1
MARCKSL1.1	2.0781e-61	0.487505	0.914	0.561	6.91507e-57	2	MARCKSL1
TNFSF10.1	4.95055e-59	0.351089	0.997	0.87	1.64734e-54	2	TNFSF10
H3F3A	5.65046e-59	0.28706	1	0.99	1.88025e-54	2	H3F3A
TMPRSS4	5.81142e-58	0.379085	0.97	0.813	1.93381e-53	2	TMPRSS4
IGFBP7.1	9.35488e-58	-0.90317	0.152	0.58	3.11293e-53	2	IGFBP7
SLPI.1	1.26788e-57	0.440417	1	0.99	4.21898e-53	2	SLPI
AQP3.1	1.63242e-57	0.495857	1	0.961	5.43204e-53	2	AQP3
CLDN10.1	2.6728e-57	0.502831	0.724	0.367	8.894e-53	2	CLDN10
B4GALT5.1	5.93906e-57	0.39182	0.949	0.692	1.97628e-52	2	B4GALT5
WDR66.1	1.48592e-56	-0.435471	0.063	0.505	4.94454e-52	2	WDR66
ELF3.1	2.64359e-56	0.384298	1	0.972	8.79679e-52	2	ELF3
KRT7.1	7.01811e-56	0.546127	0.959	0.665	2.33535e-51	2	KRT7
KLK11.1	2.0985e-55	0.560619	0.916	0.671	6.98297e-51	2	KLK11
TSPAN8.1	1.02462e-54	0.418419	0.866	0.426	3.40954e-50	2	TSPAN8
GLUL.1	1.82492e-54	0.449677	1	0.945	6.07261e-50	2	GLUL
NCOA4	1.46215e-53	0.367549	0.967	0.789	4.86546e-49	2	NCOA4
SLC15A2	2.10701e-53	0.370175	0.856	0.64	7.01128e-49	2	SLC15A2
ARPC3.1	4.7763e-53	0.29792	1	0.944	1.58936e-48	2	ARPC3
SELENBP1.1	3.72846e-52	0.377484	0.942	0.689	1.24068e-47	2	SELENBP1
AC025154.2	6.31812e-52	0.253632	0.643	0.305	2.10242e-47	2	AC025154.2
FER1L6	4.17758e-51	0.270403	0.557	0.226	1.39013e-46	2	FER1L6
CD24.1	6.90819e-50	-1.03792	0.858	0.918	2.29877e-45	2	CD24
CRACR2B.1	8.52483e-50	0.330136	0.83	0.547	2.83672e-45	2	CRACR2B
BZW1	3.54899e-48	0.321911	0.982	0.893	1.18096e-43	2	BZW1
C12orf75.2	5.00463e-48	-0.775915	0.089	0.473	1.66534e-43	2	C12orf75
CPD.1	1.21483e-47	0.343144	0.97	0.774	4.04246e-43	2	CPD
FOXN3	2.76527e-47	0.361497	0.965	0.829	9.20173e-43	2	FOXN3
SELENOP	3.61901e-47	0.334348	0.944	0.742	1.20426e-42	2	SELENOP
F3	4.45542e-47	0.328624	0.858	0.581	1.48259e-42	2	F3
SGK1	1.03049e-46	0.407606	0.838	0.585	3.42906e-42	2	SGK1
CCDC170.2	2.7171e-46	-0.974239	0.035	0.412	9.04142e-42	2	CCDC170
C20orf85.2	2.86594e-46	-1.61312	0.063	0.439	9.53672e-42	2	C20orf85
LRRIQ1.2	3.91965e-46	-0.94401	0.053	0.428	1.3043e-41	2	LRRIQ1
SLC9A3R2.1	8.06678e-46	0.35123	0.947	0.698	2.6843e-41	2	SLC9A3R2
STARD10.1	2.35094e-45	0.362724	0.977	0.856	7.82299e-41	2	STARD10
TMEM190.2	2.69256e-45	-0.987975	0.02	0.392	8.95976e-41	2	TMEM190
CCN2.1	2.91709e-45	-0.654432	0.192	0.574	9.70692e-41	2	CCN2
CREB3L1.1	4.90536e-45	0.297683	0.691	0.372	1.63231e-40	2	CREB3L1
APLP2	1.44442e-44	0.271792	0.992	0.901	4.80646e-40	2	APLP2
TPPP3.2	1.55416e-44	-1.22527	0.066	0.43	5.17161e-40	2	TPPP3
VMO1.1	2.3942e-44	0.399824	0.861	0.519	7.96693e-40	2	VMO1
KLF5	3.24977e-44	0.304922	0.997	0.969	1.08139e-39	2	KLF5
C5orf49.2	3.41043e-44	-0.978805	0.038	0.402	1.13485e-39	2	C5orf49
PNPLA2	4.20215e-44	0.260699	0.843	0.627	1.39831e-39	2	PNPLA2
KIAA1324.1	5.3062e-44	0.295422	0.787	0.462	1.76569e-39	2	KIAA1324
SLC4A4.1	6.78855e-44	0.389529	0.863	0.552	2.25896e-39	2	SLC4A4
RSPH1.2	1.08307e-43	-1.4297	0.096	0.454	3.60403e-39	2	RSPH1
ID1.2	2.73871e-43	0.521592	0.987	0.883	9.11334e-39	2	ID1
C1orf194.2	3.11027e-43	-1.15098	0.043	0.401	1.03497e-38	2	C1orf194
PIFO.2	4.1629e-43	-1.07861	0.094	0.447	1.38525e-38	2	PIFO
SNTN.2	4.33733e-43	-0.9775	0.035	0.392	1.44329e-38	2	SNTN
DNAH11.2	4.86002e-43	-0.479125	0.018	0.377	1.61722e-38	2	DNAH11
SPAG17.2	5.35751e-43	-0.761579	0.041	0.396	1.78276e-38	2	SPAG17
DNAAF1.2	5.43623e-43	-0.916128	0.053	0.416	1.80896e-38	2	DNAAF1
C19orf33	5.77937e-43	0.319426	0.99	0.89	1.92314e-38	2	C19orf33
ST6GAL1.1	6.36224e-43	0.33672	0.98	0.85	2.1171e-38	2	ST6GAL1
ARMC3.2	1.03364e-42	-0.577912	0.023	0.378	3.43955e-38	2	ARMC3
MNS1.2	1.41741e-42	-0.46822	0.008	0.361	4.71658e-38	2	MNS1
PPP1R14C	1.96002e-42	-0.255187	0.089	0.465	6.52217e-38	2	PPP1R14C
DNAH12.2	2.78906e-42	-0.614051	0.041	0.397	9.28088e-38	2	DNAH12
CLINT1.1	3.77192e-42	0.295676	0.99	0.918	1.25514e-37	2	CLINT1
EPHX1.1	4.7015e-42	0.337098	0.985	0.835	1.56447e-37	2	EPHX1
COL4A3BP	5.02391e-42	0.274318	0.952	0.785	1.67176e-37	2	COL4A3BP
CCDC39.2	5.11319e-42	-0.55126	0.023	0.374	1.70147e-37	2	CCDC39
ENKUR.2	6.25127e-42	-0.614897	0.028	0.379	2.08017e-37	2	ENKUR
ROPN1L.2	7.04189e-42	-0.860037	0.03	0.38	2.34326e-37	2	ROPN1L
C9orf135.2	1.0086e-41	-0.551411	0.018	0.365	3.3562e-37	2	C9orf135
PALMD.1	1.05873e-41	-0.291213	0.165	0.546	3.52304e-37	2	PALMD
RP1.2	1.16155e-41	-0.590338	0.015	0.365	3.86517e-37	2	RP1
CFAP53.2	1.18897e-41	-0.73057	0.053	0.403	3.9564e-37	2	CFAP53
SPEF2.2	1.33561e-41	-0.512202	0.041	0.392	4.44436e-37	2	SPEF2
DNAH5.2	1.34104e-41	-1.00583	0.084	0.429	4.46243e-37	2	DNAH5
PPIL6.2	1.49832e-41	-0.619658	0.048	0.397	4.9858e-37	2	PPIL6
C9orf24.2	1.62465e-41	-1.48215	0.086	0.432	5.40618e-37	2	C9orf24
CDHR3.2	1.92382e-41	-0.568434	0.03	0.378	6.4017e-37	2	CDHR3
DRC3.2	2.25138e-41	-0.530378	0.046	0.396	7.4917e-37	2	DRC3
KRT18.1	2.785e-41	0.320113	1	0.949	9.26736e-37	2	KRT18
ASPH	3.02051e-41	0.286127	0.939	0.831	1.0051e-36	2	ASPH
IGFBP2.1	3.05997e-41	-0.576102	0.934	0.885	1.01824e-36	2	IGFBP2
DTHD1.2	3.29705e-41	-0.575921	0.035	0.386	1.09713e-36	2	DTHD1
MAP3K19.2	5.23291e-41	-0.460475	0.015	0.359	1.7413e-36	2	MAP3K19
A4GALT	6.26491e-41	0.269883	0.853	0.655	2.08471e-36	2	A4GALT
TEKT1.2	8.88726e-41	-0.538042	0.02	0.362	2.95732e-36	2	TEKT1
FAM92B.2	8.98257e-41	-0.755975	0.041	0.385	2.98904e-36	2	FAM92B
SLC7A2.1	9.79283e-41	-0.493721	0.246	0.582	3.25866e-36	2	SLC7A2
FAM216B.2	1.6901e-40	-0.693444	0.033	0.374	5.62398e-36	2	FAM216B
GCHFR.1	1.77926e-40	0.364649	0.886	0.678	5.92068e-36	2	GCHFR
RRAD.2	2.15807e-40	-0.644068	0.041	0.391	7.18119e-36	2	RRAD
EFCAB1.2	3.16444e-40	-0.632904	0.028	0.367	1.053e-35	2	EFCAB1
FAM81B.2	3.24177e-40	-0.628805	0.03	0.37	1.07873e-35	2	FAM81B
SRGAP3-AS2.2	3.80367e-40	-0.676532	0.028	0.366	1.26571e-35	2	SRGAP3-AS2
AGR3.2	4.95404e-40	-1.07628	0.122	0.455	1.64851e-35	2	AGR3
LRRC46.2	5.28314e-40	-0.462405	0.028	0.366	1.75802e-35	2	LRRC46
MOK.2	6.92506e-40	-0.328865	0.058	0.409	2.30438e-35	2	MOK
CAPSL.2	7.24007e-40	-0.768495	0.02	0.356	2.4092e-35	2	CAPSL
DNAH6.2	7.56669e-40	-0.391345	0.015	0.352	2.51789e-35	2	DNAH6
MS4A8.2	7.62894e-40	-0.601593	0.056	0.394	2.53861e-35	2	MS4A8
ERICH3.2	7.95412e-40	-0.880841	0.048	0.385	2.64681e-35	2	ERICH3
UPK1B.1	1.3788e-39	0.674138	0.684	0.454	4.58808e-35	2	UPK1B
CFAP43.2	1.44674e-39	-0.632073	0.046	0.383	4.81417e-35	2	CFAP43
ZBBX.2	1.85932e-39	-0.370111	0.015	0.349	6.18709e-35	2	ZBBX
DNAH9.2	1.86922e-39	-0.433726	0.018	0.352	6.22002e-35	2	DNAH9
SAXO2.2	2.62499e-39	-0.497692	0.03	0.365	8.73492e-35	2	SAXO2
KRT19.2	2.72698e-39	0.370365	1	0.985	9.07431e-35	2	KRT19
LDLRAD1.2	4.27257e-39	-0.603003	0.03	0.363	1.42174e-34	2	LDLRAD1
WDR54.2	5.05039e-39	-0.554713	0.096	0.436	1.68057e-34	2	WDR54
HAGHL	5.38041e-39	-0.273145	0.058	0.404	1.79039e-34	2	HAGHL
CFAP45.2	8.39381e-39	-0.482654	0.028	0.359	2.79312e-34	2	CFAP45
HYDIN.2	1.2134e-38	-0.629106	0.078	0.41	4.0377e-34	2	HYDIN
CCDC173.2	1.2612e-38	-0.444187	0.03	0.36	4.19677e-34	2	CCDC173
CFAP126.2	1.31188e-38	-0.497265	0.02	0.349	4.36542e-34	2	CFAP126
AKAP13	1.42873e-38	0.301233	0.934	0.81	4.75425e-34	2	AKAP13
STOX1.2	1.49698e-38	-0.329942	0.043	0.379	4.98136e-34	2	STOX1
LIPH.1	2.02122e-38	0.266316	0.749	0.478	6.7258e-34	2	LIPH
PLP2.1	2.32977e-38	-0.385758	0.344	0.666	7.75256e-34	2	PLP2
FOXJ1.2	3.27311e-38	-0.600386	0.063	0.395	1.08916e-33	2	FOXJ1
AL357093.2.2	3.3827e-38	-0.526753	0.015	0.341	1.12563e-33	2	AL357093.2
MORN5.2	3.62037e-38	-0.606658	0.033	0.359	1.20471e-33	2	MORN5
CCDC113.2	3.72511e-38	-0.511935	0.071	0.4	1.23957e-33	2	CCDC113
TMEM54	4.13556e-38	0.274275	0.932	0.809	1.37615e-33	2	TMEM54
AHNAK2.1	4.38416e-38	-0.48628	0.615	0.779	1.45887e-33	2	AHNAK2
CFAP221.2	4.72734e-38	-0.362602	0.015	0.34	1.57307e-33	2	CFAP221
WDR63.2	6.18106e-38	-0.350397	0.018	0.343	2.05681e-33	2	WDR63
TSPAN19.2	6.43561e-38	-0.541692	0.023	0.347	2.14151e-33	2	TSPAN19
RSPH4A.2	8.22903e-38	-0.561999	0.033	0.357	2.73829e-33	2	RSPH4A
CCDC74A.2	8.34295e-38	-0.339031	0.023	0.349	2.7762e-33	2	CCDC74A
SPATA17.2	8.92847e-38	-0.347238	0.02	0.346	2.97104e-33	2	SPATA17
UBXN10.2	1.13903e-37	-0.351337	0.02	0.343	3.79023e-33	2	UBXN10
IDH1	1.22314e-37	0.288221	0.777	0.58	4.07012e-33	2	IDH1
ALDH3B1.2	1.28529e-37	-0.63558	0.137	0.46	4.27692e-33	2	ALDH3B1
SYNE1.2	1.43237e-37	-0.596074	0.068	0.397	4.76634e-33	2	SYNE1
C11orf97.2	1.55273e-37	-0.400869	0.003	0.321	5.16686e-33	2	C11orf97
NAP1L1.1	1.60581e-37	-0.349752	0.997	0.964	5.34348e-33	2	NAP1L1
FANK1.2	1.73917e-37	-0.498857	0.076	0.399	5.78728e-33	2	FANK1
SCGB3A1.2	1.8545e-37	0.263516	1	0.99	6.17104e-33	2	SCGB3A1
PRSS23.1	1.96531e-37	0.384787	0.962	0.766	6.53977e-33	2	PRSS23
CTXN1.2	2.00025e-37	-0.494852	0.048	0.372	6.65605e-33	2	CTXN1
OMG.2	3.78824e-37	-0.880147	0.063	0.385	1.26057e-32	2	OMG
AC013264.1.2	3.95679e-37	-0.559372	0.018	0.335	1.31666e-32	2	AC013264.1
LGALS3.1	4.12884e-37	0.343979	1	0.991	1.37391e-32	2	LGALS3
TCTEX1D2.2	4.13485e-37	-0.849384	0.294	0.592	1.37591e-32	2	TCTEX1D2
PACRG.1	4.33708e-37	-0.336162	0.015	0.334	1.44321e-32	2	PACRG
DNAH7.2	5.29905e-37	-0.400999	0.043	0.369	1.76331e-32	2	DNAH7
LRRC10B.2	5.43789e-37	-0.435984	0.025	0.346	1.80951e-32	2	LRRC10B
NUDT4.2	5.56705e-37	0.314818	0.922	0.729	1.85249e-32	2	NUDT4
CFAP157.2	6.5038e-37	-0.40556	0.063	0.389	2.16421e-32	2	CFAP157
AC004832.1.2	7.12135e-37	-0.35919	0.018	0.335	2.3697e-32	2	AC004832.1
STOML3.2	9.81895e-37	-0.390051	0.023	0.34	3.26735e-32	2	STOML3
STK33.2	1.02008e-36	-0.433705	0.058	0.38	3.39443e-32	2	STK33
AKR1A1	1.17109e-36	0.277696	0.975	0.852	3.8969e-32	2	AKR1A1
BTG1	1.325e-36	0.302979	0.995	0.941	4.40906e-32	2	BTG1
WDR78.2	2.04728e-36	-0.564654	0.076	0.395	6.81252e-32	2	WDR78
ANKUB1.2	2.10642e-36	-0.550584	0.058	0.384	7.00932e-32	2	ANKUB1
TNFAIP8L1.2	2.17755e-36	-0.425472	0.058	0.38	7.24601e-32	2	TNFAIP8L1
TEKT2.2	3.07779e-36	-0.378532	0.03	0.345	1.02416e-31	2	TEKT2
ASAH1	3.465e-36	0.258371	0.959	0.848	1.15301e-31	2	ASAH1
CCDC114.1	4.10022e-36	-0.309058	0.025	0.342	1.36439e-31	2	CCDC114
ZMYND10.2	4.67112e-36	-0.579603	0.056	0.372	1.55436e-31	2	ZMYND10
TMEM232.2	5.60548e-36	-0.358149	0.038	0.356	1.86528e-31	2	TMEM232
CFAP52.2	6.53827e-36	-0.335999	0.023	0.336	2.17567e-31	2	CFAP52
CFAP73.2	6.94666e-36	-0.334951	0.038	0.354	2.31157e-31	2	CFAP73
AGR2.1	7.12442e-36	0.253918	0.99	0.876	2.37072e-31	2	AGR2
WDR38.2	7.37669e-36	-0.477114	0.028	0.339	2.45467e-31	2	WDR38
DNAH10.2	8.05878e-36	-0.332334	0.018	0.328	2.68164e-31	2	DNAH10
GDF15.1	8.51255e-36	0.422662	0.916	0.755	2.83263e-31	2	GDF15
NEK10.2	9.20052e-36	-0.360624	0.033	0.349	3.06157e-31	2	NEK10
C2orf40.2	9.73138e-36	-0.444155	0.01	0.318	3.23821e-31	2	C2orf40
CCDC17.2	1.20974e-35	-0.454189	0.061	0.376	4.02554e-31	2	CCDC17
AK7.2	1.23776e-35	-0.330374	0.023	0.335	4.11877e-31	2	AK7
DIAPH2.2	1.36534e-35	-0.414776	0.203	0.528	4.54329e-31	2	DIAPH2
CCDC65.2	1.44611e-35	-0.310572	0.015	0.323	4.81209e-31	2	CCDC65
VWA3B.2	1.51187e-35	-0.335478	0.025	0.335	5.03091e-31	2	VWA3B
SPACA9.2	1.59596e-35	-0.450868	0.068	0.384	5.31071e-31	2	SPACA9
KIF9.2	1.62624e-35	-0.65426	0.17	0.479	5.41146e-31	2	KIF9
CCDC78.2	1.63755e-35	-0.619052	0.066	0.376	5.4491e-31	2	CCDC78
LRRC6.2	1.77413e-35	-0.328277	0.053	0.372	5.90361e-31	2	LRRC6
CFAP36.1	2.08359e-35	-0.385867	0.392	0.676	6.93336e-31	2	CFAP36
CABCOCO1.2	2.87497e-35	-0.291925	0.008	0.311	9.56674e-31	2	CABCOCO1
C6orf118.1	4.01145e-35	-0.288127	0.013	0.318	1.33485e-30	2	C6orf118
RAB25	4.09466e-35	0.267624	0.985	0.891	1.36254e-30	2	RAB25
HACD4	4.73115e-35	-0.269826	0.051	0.367	1.57434e-30	2	HACD4
TTC25.1	6.58865e-35	-0.270803	0.013	0.316	2.19244e-30	2	TTC25
VAMP8.1	9.04253e-35	0.261411	1	0.942	3.00899e-30	2	VAMP8
RSPH9.2	9.27738e-35	-0.408234	0.015	0.317	3.08714e-30	2	RSPH9
CFAP300.2	9.50523e-35	-0.454226	0.076	0.388	3.16296e-30	2	CFAP300
AKAP14.2	1.02325e-34	-0.347785	0.015	0.318	3.40495e-30	2	AKAP14
SPAG6.2	1.05035e-34	-0.390722	0.02	0.323	3.49515e-30	2	SPAG6
MAP1A.1	1.15869e-34	-0.291082	0.013	0.314	3.85567e-30	2	MAP1A
DYNLRB2.2	1.16229e-34	-0.828543	0.084	0.388	3.86762e-30	2	DYNLRB2
TMEM231.2	1.26366e-34	-0.397595	0.073	0.385	4.20495e-30	2	TMEM231
DYDC2.2	1.5968e-34	-0.277418	0.005	0.303	5.31352e-30	2	DYDC2
DRC1.2	1.68619e-34	-0.359522	0.03	0.335	5.61097e-30	2	DRC1
TUBA4B.2	2.02148e-34	-0.269139	0.015	0.315	6.72669e-30	2	TUBA4B
CASC1.1	2.19532e-34	-0.308917	0.023	0.327	7.30516e-30	2	CASC1
IFT57.2	2.34695e-34	-0.73032	0.365	0.635	7.80972e-30	2	IFT57
CFAP46.2	2.67104e-34	-0.297065	0.028	0.334	8.88817e-30	2	CFAP46
CEACAM6.2	3.03507e-34	0.461251	0.78	0.44	1.00995e-29	2	CEACAM6
B4GALT4	3.84751e-34	0.287292	0.868	0.695	1.2803e-29	2	B4GALT4
TCTEX1D1.2	4.40066e-34	-0.278388	0.015	0.315	1.46436e-29	2	TCTEX1D1
ANKRD66.1	4.93141e-34	-0.285063	0.008	0.302	1.64098e-29	2	ANKRD66
CDHR4.1	4.96195e-34	-0.274599	0.01	0.307	1.65114e-29	2	CDHR4
AKR1C2.1	5.14911e-34	0.316709	0.992	0.864	1.71342e-29	2	AKR1C2
FAM227A.2	6.00259e-34	-0.383007	0.056	0.366	1.99742e-29	2	FAM227A
TST	6.42234e-34	0.261981	0.833	0.698	2.1371e-29	2	TST
FAM183A.2	1.31934e-33	-0.915741	0.134	0.43	4.39024e-29	2	FAM183A
CFAP299.1	1.41239e-33	-0.250201	0.01	0.303	4.69985e-29	2	CFAP299
BBOF1.2	1.50679e-33	-0.404158	0.089	0.393	5.01399e-29	2	BBOF1
DNAH3.2	1.82788e-33	-0.274278	0.03	0.331	6.08245e-29	2	DNAH3
EFCAB10.2	1.85674e-33	-0.301635	0.02	0.316	6.17847e-29	2	EFCAB10
STMND1.2	1.87542e-33	-0.267699	0.015	0.309	6.24064e-29	2	STMND1
ALDH1A3.1	2.24756e-33	0.46915	0.805	0.617	7.47897e-29	2	ALDH1A3
EFHC1.2	2.3278e-33	-0.724428	0.289	0.587	7.74598e-29	2	EFHC1
SPINT2	2.36652e-33	0.252404	1	0.941	7.87484e-29	2	SPINT2
CLDN4.1	2.53801e-33	0.378766	0.972	0.798	8.44549e-29	2	CLDN4
IQUB.1	2.65784e-33	-0.277213	0.02	0.316	8.84424e-29	2	IQUB
CST3.1	2.72029e-33	0.30246	1	0.928	9.05202e-29	2	CST3
RIBC2.2	3.03483e-33	-0.29573	0.018	0.312	1.00987e-28	2	RIBC2
CCDC33.2	3.16892e-33	-0.324686	0.041	0.338	1.05449e-28	2	CCDC33
RFX2.2	3.94815e-33	-0.284898	0.091	0.401	1.31379e-28	2	RFX2
IL18.1	4.59887e-33	-0.362235	0.319	0.638	1.53032e-28	2	IL18
CFAP54.2	4.66387e-33	-0.292172	0.025	0.322	1.55195e-28	2	CFAP54
FILIP1.2	6.12257e-33	-0.304923	0.056	0.361	2.03735e-28	2	FILIP1
CCDC30.2	1.02192e-32	-0.3229	0.076	0.381	3.40055e-28	2	CCDC30
NPHP1.2	1.07776e-32	-0.359446	0.109	0.415	3.58635e-28	2	NPHP1
PROS1.1	1.20988e-32	-0.280559	0.043	0.345	4.026e-28	2	PROS1
ORAI2.2	1.27932e-32	-0.293806	0.149	0.463	4.25706e-28	2	ORAI2
TCTEX1D4.1	1.58739e-32	-0.274149	0.015	0.303	5.28219e-28	2	TCTEX1D4
CEP126.2	1.62414e-32	-0.569273	0.281	0.565	5.40448e-28	2	CEP126
PDLIM1.1	2.22898e-32	-0.398073	0.959	0.915	7.41714e-28	2	PDLIM1
GSTA1.1	2.40182e-32	0.381514	0.957	0.679	7.99231e-28	2	GSTA1
FAM84A.1	2.42409e-32	0.306589	0.949	0.785	8.06641e-28	2	FAM84A
IQCG.2	2.54997e-32	-0.445322	0.144	0.438	8.48529e-28	2	IQCG
HEBP2.1	2.68182e-32	0.25018	0.995	0.91	8.92404e-28	2	HEBP2
CST6.2	2.90703e-32	-0.325922	0.018	0.306	9.67345e-28	2	CST6
NEK5.2	2.99208e-32	-0.371088	0.084	0.384	9.95644e-28	2	NEK5
XBP1.1	3.18038e-32	0.303755	0.985	0.81	1.0583e-27	2	XBP1
KLF3	3.58612e-32	0.287993	0.962	0.889	1.19332e-27	2	KLF3
ECT2L.2	4.05786e-32	-0.26752	0.025	0.315	1.35029e-27	2	ECT2L
CCDC146.2	4.22819e-32	-0.797852	0.405	0.644	1.40697e-27	2	CCDC146
IER5L	4.24798e-32	0.272529	0.871	0.688	1.41356e-27	2	IER5L
DNALI1.2	6.17488e-32	-0.635963	0.144	0.432	2.05475e-27	2	DNALI1
KCTD12	7.47263e-32	-0.282545	0.129	0.439	2.48659e-27	2	KCTD12
C21orf58.1	8.65392e-32	-0.299364	0.076	0.372	2.87968e-27	2	C21orf58
CC2D2A.1	1.09987e-31	-0.316667	0.127	0.43	3.65993e-27	2	CC2D2A
CES1.2	1.12711e-31	-0.365875	0.013	0.294	3.75058e-27	2	CES1
RGS22.2	1.23313e-31	-0.266159	0.013	0.294	4.10335e-27	2	RGS22
MGST1.1	1.49732e-31	0.292844	1	0.923	4.98248e-27	2	MGST1
UBXN11.1	1.84377e-31	-0.268527	0.086	0.392	6.13534e-27	2	UBXN11
BPIFB1.1	1.88562e-31	0.35588	0.927	0.764	6.2746e-27	2	BPIFB1
CATSPERD.2	2.48645e-31	-0.269001	0.003	0.276	8.2739e-27	2	CATSPERD
SAA1.1	2.49472e-31	-0.682697	0.091	0.397	8.30143e-27	2	SAA1
DYNC2H1.2	3.47163e-31	-0.438697	0.327	0.618	1.15522e-26	2	DYNC2H1
SYTL2.1	5.04215e-31	0.275393	0.868	0.657	1.67783e-26	2	SYTL2
CCDC190.2	5.16143e-31	-0.354564	0.056	0.345	1.71752e-26	2	CCDC190
ACBD3-AS1.2	5.78221e-31	-0.263254	0.023	0.303	1.92409e-26	2	ACBD3-AS1
IFT22.2	6.39932e-31	-0.453686	0.304	0.579	2.12944e-26	2	IFT22
CCDC96.2	6.60122e-31	-0.274735	0.053	0.342	2.19662e-26	2	CCDC96
CRIP1.2	6.62296e-31	-0.410384	0.056	0.342	2.20386e-26	2	CRIP1
MAPK15.1	7.30131e-31	-0.255531	0.041	0.327	2.42959e-26	2	MAPK15
C17orf97.2	8.26634e-31	-0.321152	0.114	0.407	2.75071e-26	2	C17orf97
CCDC153.2	1.28981e-30	-0.429552	0.101	0.386	4.29196e-26	2	CCDC153
B9D1.1	1.38098e-30	-0.297422	0.091	0.385	4.59536e-26	2	B9D1
DNAAF4.1	1.43211e-30	-0.310847	0.063	0.351	4.7655e-26	2	DNAAF4
OSBPL6.2	1.61432e-30	-0.288315	0.076	0.372	5.37182e-26	2	OSBPL6
ACSL3.1	2.37635e-30	0.258539	0.894	0.788	7.90755e-26	2	ACSL3
MLF1.2	2.40559e-30	-0.53311	0.266	0.54	8.00485e-26	2	MLF1
S100A4.1	2.59296e-30	0.476829	0.939	0.782	8.62833e-26	2	S100A4
OSCP1.2	3.53515e-30	-0.304253	0.081	0.368	1.17636e-25	2	OSCP1
TCTN1.1	3.62298e-30	-0.322336	0.197	0.495	1.20558e-25	2	TCTN1
ADGRF1	4.12086e-30	0.261298	0.982	0.851	1.37126e-25	2	ADGRF1
ADH1C.1	4.22937e-30	0.478676	0.856	0.636	1.40737e-25	2	ADH1C
FHAD1.2	5.15882e-30	-0.37157	0.076	0.356	1.71665e-25	2	FHAD1
NEK11.1	5.33122e-30	-0.252071	0.081	0.375	1.77402e-25	2	NEK11
CLMN.2	6.9422e-30	-0.421301	0.225	0.505	2.31009e-25	2	CLMN
CP.1	7.48641e-30	0.254681	0.906	0.586	2.49118e-25	2	CP
MORN2.2	8.8815e-30	-1.05046	0.377	0.624	2.95541e-25	2	MORN2
TMEM59.1	2.27346e-29	0.259353	0.997	0.941	7.56516e-25	2	TMEM59
TXNIP	2.39198e-29	0.333115	0.98	0.917	7.95956e-25	2	TXNIP
C11orf88.2	3.69401e-29	-0.654193	0.099	0.369	1.22922e-24	2	C11orf88
RIPOR2.2	4.93482e-29	-0.276813	0.046	0.318	1.64211e-24	2	RIPOR2
PDLIM4	5.93762e-29	-0.365371	0.451	0.679	1.9758e-24	2	PDLIM4
KRT6A.2	7.07982e-29	-0.667219	0.104	0.389	2.35588e-24	2	KRT6A
C22orf15.1	9.90619e-29	-0.258732	0.013	0.271	3.29638e-24	2	C22orf15
LZTFL1.1	1.14882e-28	-0.262262	0.185	0.477	3.82282e-24	2	LZTFL1
DHRS3	1.36407e-28	0.262391	0.959	0.851	4.53909e-24	2	DHRS3
NME5.2	1.40321e-28	-0.412431	0.116	0.393	4.66931e-24	2	NME5
RUVBL1.1	1.67865e-28	-0.383738	0.294	0.565	5.58588e-24	2	RUVBL1
CALR	2.29131e-28	0.251671	0.982	0.91	7.62455e-24	2	CALR
MUC16.2	3.31691e-28	0.256687	0.99	0.711	1.10373e-23	2	MUC16
CETN2.2	4.57982e-28	-0.83351	0.443	0.658	1.52398e-23	2	CETN2
SLC26A2.1	4.75094e-28	0.304027	0.706	0.489	1.58092e-23	2	SLC26A2
ANKRD37	5.21015e-28	-0.250423	0.094	0.374	1.73373e-23	2	ANKRD37
CFAP70.2	5.37307e-28	-0.486739	0.157	0.442	1.78794e-23	2	CFAP70
BCAM.2	5.51944e-28	-0.680103	0.387	0.63	1.83665e-23	2	BCAM
SDC1	6.02457e-28	0.276285	0.952	0.787	2.00474e-23	2	SDC1
DNAL1.2	1.16943e-27	-0.338215	0.213	0.487	3.89138e-23	2	DNAL1
LRRC23.2	1.17927e-27	-0.516598	0.238	0.494	3.92413e-23	2	LRRC23
CSPP1.2	1.38673e-27	-0.370634	0.248	0.531	4.61449e-23	2	CSPP1
TYMP.1	2.44346e-27	-0.379122	0.496	0.749	8.13085e-23	2	TYMP
FTO.2	2.52115e-27	-0.433164	0.306	0.566	8.38936e-23	2	FTO
WDR34	2.65732e-27	-0.298811	0.354	0.629	8.84249e-23	2	WDR34
TMEM67	3.47526e-27	-0.263531	0.139	0.424	1.15643e-22	2	TMEM67
ST3GAL6.1	4.35019e-27	-0.250391	0.076	0.345	1.44757e-22	2	ST3GAL6
SPATA18.2	6.83675e-27	-0.358946	0.139	0.404	2.275e-22	2	SPATA18
IGFBP6.1	2.50689e-26	-0.436192	0.035	0.285	8.34194e-22	2	IGFBP6
PPP1R15A.1	2.59705e-26	-0.329231	0.4	0.677	8.64194e-22	2	PPP1R15A
MUC1.1	2.92146e-26	0.252421	0.959	0.8	9.72146e-22	2	MUC1
GPX4.1	5.72854e-26	-0.295032	0.997	0.979	1.90623e-21	2	GPX4
TAGLN2	5.9576e-26	-0.343965	0.767	0.868	1.98245e-21	2	TAGLN2
TNFAIP3.1	6.88749e-26	-0.305153	0.101	0.376	2.29188e-21	2	TNFAIP3
RPGR	9.4798e-26	-0.25381	0.139	0.413	3.1545e-21	2	RPGR
CEBPB	1.14162e-25	0.254033	0.98	0.922	3.79885e-21	2	CEBPB
FLNA.2	1.67183e-25	-0.292076	0.091	0.348	5.56319e-21	2	FLNA
EFCAB2.2	2.71112e-25	-0.251889	0.124	0.384	9.02152e-21	2	EFCAB2
LRTOMT.2	4.76658e-25	-0.273109	0.096	0.35	1.58613e-20	2	LRTOMT
SOX2.1	7.33758e-25	0.307606	0.985	0.874	2.44165e-20	2	SOX2
CHST9.2	8.64967e-25	0.267567	0.992	0.897	2.87826e-20	2	CHST9
DZIP3.2	8.9218e-25	-0.355085	0.195	0.453	2.96882e-20	2	DZIP3
SPA17.2	1.18393e-24	-0.525767	0.208	0.447	3.93964e-20	2	SPA17
BASP1.2	1.29566e-24	-0.835731	0.491	0.65	4.31142e-20	2	BASP1
SERPINB1.1	1.50523e-24	0.327017	0.927	0.777	5.00881e-20	2	SERPINB1
RABL2B.2	1.68225e-24	-0.294411	0.197	0.459	5.59785e-20	2	RABL2B
GON7.2	1.98863e-24	-0.386324	0.228	0.474	6.61736e-20	2	GON7
C9orf116.2	3.18075e-24	-0.962599	0.225	0.441	1.05843e-19	2	C9orf116
EZR.2	7.78053e-24	-0.548576	0.922	0.923	2.58905e-19	2	EZR
DPCD.2	8.27931e-24	-0.379936	0.218	0.468	2.75502e-19	2	DPCD
WDR60.2	1.23877e-23	-0.376865	0.387	0.609	4.12213e-19	2	WDR60
KRT15.2	1.27935e-23	-1.6112	0.501	0.677	4.25717e-19	2	KRT15
TUBA1A.2	1.45889e-23	-0.681844	0.258	0.487	4.85462e-19	2	TUBA1A
GIHCG.2	1.48287e-23	-0.362335	0.154	0.395	4.93441e-19	2	GIHCG
MARCKS	2.13419e-23	-0.289786	0.949	0.937	7.10173e-19	2	MARCKS
RFX3.2	6.51494e-23	-0.433693	0.278	0.501	2.16791e-18	2	RFX3
CYP4X1	7.69436e-23	0.26636	0.684	0.527	2.56038e-18	2	CYP4X1
ALDH1A1.2	8.21596e-23	0.256708	1	0.924	2.73394e-18	2	ALDH1A1
NWD1.2	8.49972e-23	-0.444248	0.192	0.419	2.82837e-18	2	NWD1
ABLIM1	1.15957e-22	0.250225	0.98	0.891	3.85858e-18	2	ABLIM1
IFT88.1	3.177e-22	-0.265448	0.215	0.465	1.05718e-17	2	IFT88
CFAP44.2	5.54197e-22	-0.283419	0.19	0.437	1.84415e-17	2	CFAP44
DST.2	6.07402e-22	-0.92046	0.628	0.756	2.02119e-17	2	DST
ZFP36L2.1	6.91075e-22	-0.366585	0.628	0.79	2.29962e-17	2	ZFP36L2
SPATA6.1	8.97891e-22	-0.251617	0.23	0.471	2.98782e-17	2	SPATA6
CYSTM1.2	1.38519e-21	-0.512854	0.767	0.827	4.60935e-17	2	CYSTM1
ID4	1.45853e-21	0.261547	0.818	0.663	4.8534e-17	2	ID4
P4HTM	1.71271e-21	-0.285118	0.397	0.613	5.69921e-17	2	P4HTM
KRT17.2	2.93992e-21	-1.46915	0.509	0.652	9.78289e-17	2	KRT17
CNTRL.2	3.32229e-21	-0.265332	0.228	0.477	1.10553e-16	2	CNTRL
COL17A1.2	5.5346e-21	-0.482559	0.17	0.387	1.84169e-16	2	COL17A1
ATP2A2.1	6.15943e-21	-0.280725	0.851	0.877	2.04961e-16	2	ATP2A2
RSPH3.2	7.12353e-21	-0.276268	0.316	0.558	2.37043e-16	2	RSPH3
CLUAP1.2	7.88531e-21	-0.431035	0.486	0.666	2.62392e-16	2	CLUAP1
ALDH3A1.2	1.13381e-20	-0.618924	0.982	0.903	3.77286e-16	2	ALDH3A1
ITGB8	1.14309e-20	-0.25627	0.458	0.699	3.80374e-16	2	ITGB8
FYB1.1	1.80467e-20	-0.272231	0.084	0.305	6.00523e-16	2	FYB1
DMKN.1	1.83964e-20	-0.354279	0.643	0.755	6.12159e-16	2	DMKN
DNPH1.2	2.07461e-20	-0.387678	0.661	0.763	6.90348e-16	2	DNPH1
AC007906.2.2	3.68846e-20	-0.819171	0.291	0.469	1.22737e-15	2	AC007906.2
ITGA6.1	4.9992e-20	-0.265321	0.228	0.465	1.66353e-15	2	ITGA6
CCDC34	1.41199e-19	-0.258221	0.251	0.485	4.69854e-15	2	CCDC34
TRAF3IP1.2	1.41355e-19	-0.402733	0.435	0.613	4.70373e-15	2	TRAF3IP1
FAM229B.2	1.98194e-19	-0.614287	0.344	0.523	6.59509e-15	2	FAM229B
SPATS2L.1	2.02767e-19	-0.2873	0.825	0.859	6.74726e-15	2	SPATS2L
cov2-orf7a.2	2.38849e-19	-1.44887	0.084	0.294	7.94794e-15	2	cov2-orf7a
CARS.2	3.027e-19	-0.372077	0.43	0.611	1.00727e-14	2	CARS
NUDC.2	5.25081e-19	-0.528505	0.856	0.868	1.74726e-14	2	NUDC
CLDN3.2	5.28419e-19	-0.288278	0.19	0.411	1.75837e-14	2	CLDN3
DGKH.1	6.40844e-19	-0.313734	0.729	0.833	2.13247e-14	2	DGKH
TSLP.2	9.77835e-19	-0.385034	0.172	0.385	3.25384e-14	2	TSLP
CPLANE1.1	1.04659e-18	-0.292626	0.456	0.675	3.48264e-14	2	CPLANE1
cov2-M.2	1.44514e-18	-1.33342	0.066	0.264	4.80886e-14	2	cov2-M
C11orf74.2	1.52208e-18	-0.312304	0.306	0.513	5.06488e-14	2	C11orf74
KRT5.2	1.57949e-18	-1.10039	0.489	0.597	5.25591e-14	2	KRT5
CFAP298.2	2.25906e-18	-0.45614	0.567	0.706	7.51724e-14	2	CFAP298
IFT27.1	7.59066e-18	-0.275531	0.352	0.559	2.52587e-13	2	IFT27
MAP9.1	1.10373e-17	-0.303155	0.423	0.616	3.67277e-13	2	MAP9
STOM	1.57169e-17	-0.269084	0.633	0.778	5.22997e-13	2	STOM
PROM1.2	1.75799e-17	-0.289874	0.225	0.423	5.8499e-13	2	PROM1
CCN1	1.89516e-17	-0.369986	0.225	0.461	6.30634e-13	2	CCN1
UBAC1.1	1.95398e-17	-0.309634	0.744	0.813	6.50206e-13	2	UBAC1
JUN.2	2.11617e-17	-0.263197	0.99	0.921	7.04177e-13	2	JUN
DNAJA4.2	3.0196e-17	-0.450794	0.496	0.626	1.0048e-12	2	DNAJA4
IFIT3.1	3.21714e-17	-0.647982	0.258	0.492	1.07053e-12	2	IFIT3
NQO1.2	4.18962e-17	-0.478407	0.544	0.693	1.39414e-12	2	NQO1
ATF3.2	5.92236e-17	-1.20601	0.122	0.329	1.97073e-12	2	ATF3
RUVBL2.1	1.10646e-16	-0.327438	0.38	0.564	3.68186e-12	2	RUVBL2
SAA2.2	1.28941e-16	-0.393976	0.068	0.257	4.29063e-12	2	SAA2
IFT172.2	1.62365e-16	-0.250447	0.233	0.433	5.40284e-12	2	IFT172
PTGES3	2.75077e-16	-0.278986	0.962	0.938	9.15347e-12	2	PTGES3
MUC5B.1	4.71563e-16	-1.05741	0.223	0.407	1.56917e-11	2	MUC5B
CLU.1	9.1477e-16	0.390836	0.944	0.854	3.04399e-11	2	CLU
ENDOG.2	1.08862e-15	-0.317888	0.532	0.679	3.62249e-11	2	ENDOG
SPAG1.2	1.40296e-15	-0.346551	0.327	0.491	4.6685e-11	2	SPAG1
TUSC3	3.57896e-15	-0.281031	0.539	0.69	1.19093e-10	2	TUSC3
IFIT1.1	5.64896e-15	-0.482106	0.187	0.406	1.87975e-10	2	IFIT1
KIF21A.2	7.054e-15	-0.382866	0.77	0.824	2.34729e-10	2	KIF21A
MRPS31.2	7.80431e-15	-0.536412	0.58	0.679	2.59696e-10	2	MRPS31
COPRS.1	1.08277e-14	-0.287165	0.587	0.706	3.60301e-10	2	COPRS
cov2-S.2	1.09109e-14	-1.64336	0.182	0.368	3.63072e-10	2	cov2-S
cov2-orf1.2	1.20137e-14	-1.89619	0.332	0.513	3.99767e-10	2	cov2-orf1
HSPH1.2	2.98052e-14	-0.437776	0.815	0.839	9.91797e-10	2	HSPH1
SERPINB13.1	3.49147e-14	-0.308422	0.225	0.406	1.16182e-09	2	SERPINB13
IFT43.1	4.44593e-14	-0.271896	0.403	0.579	1.47943e-09	2	IFT43
AK9.2	6.2655e-14	-0.257727	0.332	0.513	2.08491e-09	2	AK9
ARHGAP18.2	6.92894e-14	-0.496832	0.595	0.69	2.30567e-09	2	ARHGAP18
LCN2.1	8.13896e-14	-0.580173	0.987	0.827	2.70832e-09	2	LCN2
IFI6	9.09114e-14	-0.437815	0.304	0.513	3.02517e-09	2	IFI6
LCA5.2	9.67692e-14	-0.262076	0.324	0.502	3.22009e-09	2	LCA5
LOXL4.2	1.16213e-13	-0.439282	0.253	0.418	3.86712e-09	2	LOXL4
GPNMB.2	1.2836e-13	-0.70082	0.339	0.473	4.27132e-09	2	GPNMB
CEACAM5.1	1.42051e-13	0.303538	0.392	0.242	4.72688e-09	2	CEACAM5
FAM174A.2	1.66515e-13	-0.252333	0.519	0.652	5.54094e-09	2	FAM174A
SPAG16.2	2.67213e-13	-0.32904	0.565	0.682	8.8918e-09	2	SPAG16
IFITM3.2	3.7098e-13	-0.492045	0.911	0.89	1.23447e-08	2	IFITM3
SAMHD1.2	8.32363e-13	-0.402217	0.484	0.586	2.76977e-08	2	SAMHD1
FGFBP1.2	2.35572e-12	-0.355129	0.354	0.52	7.83888e-08	2	FGFBP1
WNT4.2	3.146e-12	-0.379796	0.314	0.453	1.04686e-07	2	WNT4
CCND1	3.25306e-12	-0.266196	0.537	0.707	1.08249e-07	2	CCND1
CDS1.2	3.80353e-12	-0.431245	0.618	0.692	1.26566e-07	2	CDS1
SPTBN1	7.70973e-12	-0.251247	0.851	0.859	2.56549e-07	2	SPTBN1
cov2-N.2	1.27907e-11	-2.8619	0.557	0.694	4.25622e-07	2	cov2-N
GSTA2.2	1.97486e-11	-0.724068	0.271	0.413	6.57155e-07	2	GSTA2
UFC1.2	2.22573e-11	-0.455889	0.967	0.92	7.40633e-07	2	UFC1
HSPB11.2	5.00934e-11	-0.356155	0.651	0.729	1.66691e-06	2	HSPB11
PSENEN.2	6.007e-11	-0.551935	0.59	0.651	1.99889e-06	2	PSENEN
ID3.1	6.13743e-11	0.263254	0.754	0.653	2.04229e-06	2	ID3
cov2-orf10.2	7.52421e-11	-3.21542	0.438	0.563	2.50376e-06	2	cov2-orf10
cov2-orf8.2	1.60046e-10	-0.737019	0.149	0.299	5.32569e-06	2	cov2-orf8
TUBB4B.2	3.10274e-10	-0.774826	0.922	0.895	1.03247e-05	2	TUBB4B
IFIT2	1.00957e-09	-0.549449	0.182	0.337	3.35943e-05	2	IFIT2
MT2A	1.4453e-09	-0.488021	0.909	0.882	4.80939e-05	2	MT2A
IFI27	2.5923e-09	-0.473385	0.38	0.549	8.62614e-05	2	IFI27
PRDX5.2	2.85631e-09	-0.483413	0.997	0.97	9.50465e-05	2	PRDX5
DYNLL1.2	3.61217e-09	-0.543966	0.997	0.959	0.000120199	2	DYNLL1
GPX2.2	6.67627e-09	-0.292918	0.641	0.717	0.00022216	2	GPX2
HIPK1.2	2.34912e-08	-0.275711	0.61	0.655	0.000781692	2	HIPK1
POLR2I.2	2.75808e-08	-0.398143	0.871	0.828	0.00091778	2	POLR2I
PCM1.2	3.92624e-08	-0.316263	0.894	0.873	0.0013065	2	PCM1
SFN.2	7.31104e-08	-0.571111	0.676	0.681	0.00243282	2	SFN
LYPD2.2	1.18197e-07	-0.83807	0.225	0.339	0.00393313	2	LYPD2
FBXO32.2	6.32008e-07	-0.499671	0.628	0.665	0.0210307	2	FBXO32
AKAP9.2	7.81747e-07	-0.262968	0.972	0.951	0.0260134	2	AKAP9
RPA3.1	1.07204e-06	-0.256328	0.587	0.642	0.0356731	2	RPA3
LRRC75A.1	2.32893e-06	-0.300077	0.415	0.54	0.0774976	2	LRRC75A
SMIM22.2	4.1338e-06	-0.57307	0.61	0.576	0.137556	2	SMIM22
SNHG8.2	6.5563e-06	-0.27508	0.838	0.803	0.218168	2	SNHG8
MX1.1	1.03163e-05	-0.272875	0.595	0.693	0.343284	2	MX1
HSP90AA1.1	2.09122e-05	-0.483054	1	0.989	0.695873	2	HSP90AA1
HMGN3.2	2.14808e-05	-0.310421	0.99	0.926	0.714794	2	HMGN3
DDIT3	2.73202e-05	-0.35106	0.344	0.472	0.909106	2	DDIT3
BPIFA1.1	2.80923e-05	0.530014	0.767	0.751	0.934798	2	BPIFA1
cov2-orf1ab.2	3.14726e-05	-1.2573	0.39	0.47	1	2	cov2-orf1ab
ISG15	4.3168e-05	-0.590387	0.592	0.689	1	2	ISG15
NFKBIA	0.000200485	-0.45533	0.628	0.711	1	2	NFKBIA
IK.2	0.000203808	-0.420103	0.904	0.852	1	2	IK
CD59.2	0.000240296	-0.273392	0.947	0.882	1	2	CD59
LAMB3.2	0.000275625	-0.334293	0.504	0.54	1	2	LAMB3
KLF6.1	0.000993676	-0.508454	0.592	0.682	1	2	KLF6
SLC34A2.1	0.00109348	-0.317424	0.754	0.705	1	2	SLC34A2
CALM1.2	0.00198259	-0.404311	1	0.971	1	2	CALM1
CXCL2.1	0.00472528	-0.820391	0.205	0.273	1	2	CXCL2
ODF2L.2	0.00555223	-0.275743	0.777	0.763	1	2	ODF2L
CSTA.2	3.65834e-109	1.09737	0.981	0.807	1.21735e-104	3	CSTA
KRT19.3	4.68282e-94	0.695535	0.997	0.986	1.55825e-89	3	KRT19
S100A2.2	8.37865e-93	1.16164	0.994	0.855	2.78808e-88	3	S100A2
SERPINB4.1	2.85479e-86	1.06148	0.883	0.423	9.49959e-82	3	SERPINB4
RPLP0.2	6.89e-80	0.471194	1	0.992	2.29272e-75	3	RPLP0
S100A16.1	1.86305e-78	0.649797	0.948	0.778	6.1995e-74	3	S100A16
RPS18.2	6.21455e-76	0.479065	1	0.995	2.06795e-71	3	RPS18
GPX2.3	4.46184e-75	0.743733	0.916	0.667	1.48472e-70	3	GPX2
S100A9.2	3.58926e-74	1.16261	0.994	0.728	1.19436e-69	3	S100A9
RPL35.2	2.9011e-68	0.41578	1	0.991	9.6537e-64	3	RPL35
HSPB1.2	3.81226e-68	0.647683	0.994	0.972	1.26857e-63	3	HSPB1
S100A8.1	5.52929e-68	1.25151	0.821	0.392	1.83993e-63	3	S100A8
KRT5.3	1.3484e-67	0.931269	0.929	0.518	4.48693e-63	3	KRT5
RPL37A.1	2.04433e-66	0.376396	1	0.989	6.8027e-62	3	RPL37A
TXN.1	4.49847e-65	0.644937	0.994	0.967	1.49691e-60	3	TXN
SERPINB13.2	2.44002e-63	0.54467	0.76	0.307	8.11941e-59	3	SERPINB13
AQP3.2	1.7514e-61	0.574169	0.987	0.965	5.82797e-57	3	AQP3
AKR1C2.2	1.90964e-61	0.743404	0.987	0.871	6.35453e-57	3	AKR1C2
RPL18.2	4.301e-60	0.373268	1	0.991	1.4312e-55	3	RPL18
LGALS7.1	1.16356e-58	0.443957	0.659	0.241	3.87186e-54	3	LGALS7
RPS6.1	2.83235e-58	0.364175	1	0.993	9.42494e-54	3	RPS6
RPL18A.2	1.32576e-57	0.367438	1	0.993	4.41161e-53	3	RPL18A
RPL29.2	3.02907e-57	0.386022	1	0.994	1.00795e-52	3	RPL29
RPL8.2	1.02614e-56	0.344337	1	0.996	3.41457e-52	3	RPL8
RPLP2.1	1.18877e-56	0.304181	1	0.993	3.95575e-52	3	RPLP2
RPL28.1	1.39917e-56	0.342345	1	0.996	4.65587e-52	3	RPL28
RPS2.2	1.62196e-56	0.400955	1	0.998	5.39723e-52	3	RPS2
RPS24.1	1.95452e-56	0.330801	1	0.992	6.50385e-52	3	RPS24
TMC5.2	6.90639e-56	-1.16858	0.396	0.735	2.29817e-51	3	TMC5
S100A14.2	7.61402e-56	0.599093	0.945	0.775	2.53364e-51	3	S100A14
[truncated: 6,776 more rows]

## Sheet: 24hpi+remdesivir
ids	p_val	avg_logFC	pct.1	pct.2	p_val_adj	cluster	gene
COL17A1	1.4169e-243	1.09187	0.976	0.26	4.71487e-239	0	COL17A1
BCAM	3.63332e-230	1.32739	0.996	0.623	1.20902e-225	0	BCAM
KRT15	1.41509e-225	2.17972	1	0.716	4.70885e-221	0	KRT15
FLNA	4.56361e-218	0.751258	0.915	0.213	1.51859e-213	0	FLNA
LOXL4	1.67316e-217	1.10029	0.963	0.351	5.56761e-213	0	LOXL4
DST	2.60089e-216	1.64895	0.994	0.76	8.65473e-212	0	DST
LAMB3	5.09051e-212	1.01789	0.989	0.533	1.69392e-207	0	LAMB3
FBXO32	1.84136e-201	1.16913	0.993	0.697	6.12731e-197	0	FBXO32
WNT10A	2.44274e-201	0.483738	0.836	0.123	8.12846e-197	0	WNT10A
TP63	1.59946e-199	0.668008	0.943	0.298	5.32237e-195	0	TP63
DKK3	8.07055e-198	0.440417	0.764	0.077	2.68556e-193	0	DKK3
WNT4	4.35232e-193	0.862995	0.952	0.368	1.44828e-188	0	WNT4
VSNL1	2.27305e-192	0.466174	0.817	0.13	7.56379e-188	0	VSNL1
CAVIN1	4.55524e-192	0.44803	0.852	0.156	1.5158e-187	0	CAVIN1
SNHG8	4.71719e-192	0.858618	0.996	0.875	1.56969e-187	0	SNHG8
SLPI	1.8996e-188	-2.42095	0.996	0.998	6.32111e-184	0	SLPI
TSLP	3.4643e-188	0.845204	0.919	0.27	1.15278e-183	0	TSLP
TSPAN1	7.62494e-186	-1.44583	0.565	0.952	2.53727e-181	0	TSPAN1
MUC16	5.27745e-184	-1.34369	0.299	0.914	1.75613e-179	0	MUC16
ATP1B3	2.70771e-181	0.907244	0.996	0.933	9.01018e-177	0	ATP1B3
EEF1A1	1.11747e-179	0.489116	1	1	3.71848e-175	0	EEF1A1
RPLP1	1.2241e-179	0.609665	1	1	4.07333e-175	0	RPLP1
LGALS3	3.33455e-178	-1.07329	0.991	0.997	1.1096e-173	0	LGALS3
NPM1	5.99643e-178	0.761061	1	0.995	1.99537e-173	0	NPM1
FBLN1	4.39587e-177	0.726022	0.965	0.456	1.46277e-172	0	FBLN1
ACTG1	6.43438e-177	0.791027	1	1	2.1411e-172	0	ACTG1
BTF3	1.56035e-176	0.5908	0.998	0.997	5.19222e-172	0	BTF3
DLK2	6.58363e-175	0.355973	0.679	0.054	2.19077e-170	0	DLK2
TACSTD2	7.12065e-175	0.836989	0.998	0.983	2.36947e-170	0	TACSTD2
HMGB3	1.79825e-174	1.19745	0.991	0.866	5.98386e-170	0	HMGB3
DHRS9	6.19625e-174	-1.00683	0.369	0.933	2.06186e-169	0	DHRS9
IGFBP6	1.87572e-172	0.816631	0.79	0.133	6.24163e-168	0	IGFBP6
GPNMB	1.38642e-170	1.33144	0.941	0.451	4.61345e-166	0	GPNMB
KRT17	4.59201e-170	1.40819	1	0.703	1.52804e-165	0	KRT17
LTBP4	1.44777e-169	0.572935	0.91	0.396	4.8176e-165	0	LTBP4
PHYHIP	7.42535e-168	0.382275	0.747	0.114	2.47086e-163	0	PHYHIP
XBP1	5.6183e-167	-1.31871	0.637	0.944	1.86955e-162	0	XBP1
RPS2	5.94346e-164	0.623017	1	1	1.97775e-159	0	RPS2
FOXQ1	3.18086e-163	0.851885	0.969	0.608	1.05846e-158	0	FOXQ1
WFDC2	9.93127e-163	-1.78306	0.996	0.997	3.30473e-158	0	WFDC2
RACK1	4.88088e-162	0.538979	1	0.998	1.62416e-157	0	RACK1
FYB1	7.80858e-162	0.610267	0.806	0.183	2.59838e-157	0	FYB1
GSN	3.22931e-161	-1.00209	0.886	0.976	1.07458e-156	0	GSN
COL7A1	5.04595e-161	0.301702	0.707	0.094	1.67909e-156	0	COL7A1
NUCB2	1.87282e-160	-1.25138	0.502	0.918	6.23199e-156	0	NUCB2
EEF2	5.77432e-160	0.56456	1	0.997	1.92146e-155	0	EEF2
ANKH	3.86237e-159	0.561018	0.891	0.337	1.28524e-154	0	ANKH
ZFAS1	5.73976e-159	0.616226	1	0.983	1.90996e-154	0	ZFAS1
PLP2	1.61057e-157	0.631053	0.972	0.67	5.35935e-153	0	PLP2
ALDH1A1	1.64656e-157	-1.02532	0.924	0.983	5.47909e-153	0	ALDH1A1
TGFBI	6.10337e-157	0.498203	0.834	0.228	2.03096e-152	0	TGFBI
FGFBP1	9.53039e-156	0.804021	0.952	0.463	3.17133e-151	0	FGFBP1
ALDH3A2	1.19298e-155	0.660153	0.996	0.916	3.96977e-151	0	ALDH3A2
SFN	1.76084e-154	0.869218	0.993	0.774	5.85936e-150	0	SFN
JAG2	2.08792e-154	0.45638	0.873	0.32	6.94775e-150	0	JAG2
FAM3D	2.77287e-154	-1.03592	0.149	0.821	9.22702e-150	0	FAM3D
RPL5	1.89232e-153	0.479284	1	0.998	6.2969e-149	0	RPL5
PDLIM1	2.01907e-153	0.653983	0.996	0.969	6.71866e-149	0	PDLIM1
CHST6	6.91794e-153	-0.725178	0.201	0.842	2.30201e-148	0	CHST6
CAV1	6.2084e-152	0.395395	0.76	0.144	2.06591e-147	0	CAV1
CHST9	1.47252e-151	-1.03255	0.851	0.96	4.89996e-147	0	CHST9
RPS9	6.49189e-151	0.459608	1	0.998	2.16024e-146	0	RPS9
SELENBP1	1.58749e-149	-0.604419	0.443	0.905	5.28252e-145	0	SELENBP1
CAPS	1.22661e-146	-1.83524	0.395	0.878	4.08167e-142	0	CAPS
SLC44A4	1.57373e-146	-0.793734	0.45	0.887	5.23675e-142	0	SLC44A4
CYP4B1	5.36195e-146	-1.03277	0.463	0.902	1.78424e-141	0	CYP4B1
RPL13	6.97334e-146	0.430829	1	1	2.32045e-141	0	RPL13
SCGB3A1	2.4742e-145	-3.35832	0.994	0.998	8.23316e-141	0	SCGB3A1
IL18	2.61841e-145	0.664017	0.932	0.574	8.71301e-141	0	IL18
PDPN	7.52976e-145	0.347817	0.738	0.148	2.5056e-140	0	PDPN
PRR15	1.48359e-144	-0.76199	0.441	0.893	4.93679e-140	0	PRR15
KRT5	3.05788e-144	1.00685	0.994	0.571	1.01754e-139	0	KRT5
RPS3	8.28055e-144	0.523125	1	1	2.75544e-139	0	RPS3
RPS5	9.25554e-144	0.474315	1	1	3.07987e-139	0	RPS5
PTPN14	2.76307e-143	0.485197	0.93	0.505	9.1944e-139	0	PTPN14
TKT	1.33316e-142	0.642885	0.998	0.961	4.43622e-138	0	TKT
FST	2.05227e-142	0.409066	0.585	0.048	6.82912e-138	0	FST
EIF3E	1.35713e-141	0.542541	0.996	0.989	4.516e-137	0	EIF3E
HNRNPA1	6.13253e-141	0.522443	0.996	0.99	2.04066e-136	0	HNRNPA1
LCN2	1.08596e-140	-2.37003	0.723	0.949	3.61365e-136	0	LCN2
RPL3	4.91396e-140	0.478974	1	0.999	1.63517e-135	0	RPL3
ETS2	5.38171e-140	0.66956	0.972	0.755	1.79082e-135	0	ETS2
RPL14	5.44049e-140	0.438977	1	1	1.81038e-135	0	RPL14
GALNT5	1.38952e-139	0.620422	0.958	0.625	4.62376e-135	0	GALNT5
PLAC8	2.90921e-139	-1.00727	0.522	0.907	9.68067e-135	0	PLAC8
VAMP8	5.3229e-138	-0.552205	0.976	0.996	1.77125e-133	0	VAMP8
S100A14	5.43818e-138	0.789031	0.998	0.867	1.80961e-133	0	S100A14
TMC5	1.37625e-137	-1.60347	0.266	0.813	4.57962e-133	0	TMC5
GSTP1	2.95239e-137	-0.602499	1	1	9.82439e-133	0	GSTP1
UCP2	5.72279e-137	-1.05653	0.236	0.799	1.90432e-132	0	UCP2
C1R	6.05054e-137	0.434015	0.664	0.114	2.01338e-132	0	C1R
RPL10A	4.42977e-136	0.456955	1	1	1.47405e-131	0	RPL10A
SAT1	1.05111e-135	-1.03745	0.987	0.999	3.49768e-131	0	SAT1
GSTA1	3.23444e-135	-1.16869	0.419	0.9	1.07629e-130	0	GSTA1
TNS3	4.72719e-134	0.378002	0.769	0.225	1.57302e-129	0	TNS3
ALDH3A1	5.40122e-134	0.848755	0.998	0.952	1.79731e-129	0	ALDH3A1
GJA1	1.13821e-133	0.312615	0.703	0.131	3.78752e-129	0	GJA1
CLDN4	1.24466e-133	-0.733525	0.618	0.954	4.14172e-129	0	CLDN4
ALCAM	2.31417e-133	-0.814299	0.939	0.971	7.70065e-129	0	ALCAM
TNS1	2.58171e-133	0.396909	0.769	0.222	8.59091e-129	0	TNS1
S100P	5.01239e-133	-1.18081	0.644	0.947	1.66792e-128	0	S100P
RPL29	8.26566e-133	0.444008	1	1	2.75048e-128	0	RPL29
TINCR	1.85575e-132	0.39374	0.832	0.292	6.17518e-128	0	TINCR
SERF2	4.21509e-132	-0.439815	1	0.999	1.40261e-127	0	SERF2
RAB11FIP1	4.8906e-132	-0.84191	0.561	0.902	1.62739e-127	0	RAB11FIP1
RPL12	5.0109e-132	0.480733	1	0.998	1.66743e-127	0	RPL12
ITGA6	4.85757e-131	0.58859	0.889	0.442	1.61641e-126	0	ITGA6
KRT7	5.22772e-131	-1.12874	0.428	0.886	1.73958e-126	0	KRT7
RPL7A	8.7609e-131	0.400794	1	1	2.91528e-126	0	RPL7A
MDK	2.2672e-130	-0.915397	0.83	0.955	7.54434e-126	0	MDK
CST3	2.57178e-130	-0.740258	0.956	0.986	8.55787e-126	0	CST3
ITGB4	1.00429e-129	0.539166	0.983	0.821	3.34187e-125	0	ITGB4
BPIFB1	3.09538e-129	-3.05088	0.601	0.897	1.03002e-124	0	BPIFB1
RPL32	4.50982e-129	0.431005	1	0.999	1.50069e-124	0	RPL32
NAP1L1	5.0884e-129	0.458664	0.998	0.99	1.69322e-124	0	NAP1L1
CRTAP	6.75557e-129	0.461835	0.926	0.616	2.24798e-124	0	CRTAP
SNHG7	1.43595e-128	0.505777	0.937	0.643	4.77825e-124	0	SNHG7
ELF3	5.86077e-128	-0.720408	0.945	0.994	1.95023e-123	0	ELF3
GOLM1	1.3305e-127	-0.635321	0.463	0.86	4.42736e-123	0	GOLM1
SMIM22	2.05471e-127	-1.15211	0.231	0.777	6.83724e-123	0	SMIM22
USP31	2.99088e-127	0.464053	0.917	0.554	9.95246e-123	0	USP31
SEMA5A	3.37324e-127	0.489719	0.906	0.499	1.12248e-122	0	SEMA5A
RPS6	3.72925e-127	0.396788	1	1	1.24094e-122	0	RPS6
DYNLT1	1.45703e-126	-0.765872	0.978	0.992	4.84842e-122	0	DYNLT1
C9orf3	2.67766e-126	0.528754	0.982	0.875	8.91017e-122	0	C9orf3
PPDPF	1.12709e-125	-0.449649	0.998	0.999	3.75051e-121	0	PPDPF
CXCL17	2.85225e-125	-1.04656	0.882	0.949	9.49115e-121	0	CXCL17
POLR1D	3.04817e-125	0.482909	0.996	0.961	1.01431e-120	0	POLR1D
C1S	3.69779e-125	0.350705	0.585	0.077	1.23048e-120	0	C1S
TRIM2	1.372e-123	-0.670706	0.686	0.933	4.56547e-119	0	TRIM2
IFITM3	1.53993e-123	0.877091	0.994	0.919	5.12427e-119	0	IFITM3
MMP13	1.76303e-123	0.685194	0.773	0.226	5.86666e-119	0	MMP13
RPL19	1.89603e-123	0.339653	1	1	6.30922e-119	0	RPL19
RPS3A	1.9294e-122	0.381172	1	0.999	6.42028e-118	0	RPS3A
AVPI1	2.94816e-122	0.432881	0.891	0.466	9.81028e-118	0	AVPI1
ATP13A4	3.68158e-122	0.469929	0.917	0.488	1.22508e-117	0	ATP13A4
TMEM45B	1.12584e-121	-0.479586	0.349	0.823	3.74633e-117	0	TMEM45B
PLEKHA1	3.35289e-121	0.444571	0.954	0.76	1.11571e-116	0	PLEKHA1
FAM107B	6.6264e-121	-0.614208	0.618	0.91	2.205e-116	0	FAM107B
PIGR	9.17943e-121	-2.26658	0.345	0.793	3.05455e-116	0	PIGR
LIPH	9.54197e-121	-0.421709	0.192	0.763	3.17519e-116	0	LIPH
SLC9A3R2	1.44927e-120	-0.575234	0.583	0.897	4.82258e-116	0	SLC9A3R2
RPS4X	1.63345e-120	0.39621	1	0.999	5.43546e-116	0	RPS4X
SERPINB1	4.35605e-120	-0.746554	0.625	0.956	1.44952e-115	0	SERPINB1
SLC25A6	4.39404e-120	0.504127	0.998	0.987	1.46216e-115	0	SLC25A6
LTB4R	6.06498e-120	0.321048	0.723	0.207	2.01818e-115	0	LTB4R
CALM1	6.84719e-120	-0.866647	0.987	0.996	2.27847e-115	0	CALM1
BLVRB	1.58525e-119	0.517327	0.989	0.922	5.27508e-115	0	BLVRB
RPL7	2.24876e-118	0.389546	1	0.999	7.48297e-114	0	RPL7
RYR1	3.679e-118	0.31481	0.795	0.26	1.22422e-113	0	RYR1
TAX1BP3	1.33284e-116	0.440485	0.967	0.76	4.43516e-112	0	TAX1BP3
RPS18	1.34459e-116	0.457056	1	0.999	4.47427e-112	0	RPS18
RPL18A	1.44501e-116	0.405256	1	1	4.80842e-112	0	RPL18A
VDAC2	5.75778e-116	0.445886	0.993	0.965	1.91596e-111	0	VDAC2
PLEKHS1	1.29103e-115	-0.735181	0.173	0.723	4.29604e-111	0	PLEKHS1
EEF1B2	2.60633e-115	0.439399	0.998	0.997	8.67283e-111	0	EEF1B2
AQP5	2.72301e-115	-1.02846	0.411	0.843	9.06108e-111	0	AQP5
TSPAN8	3.71141e-115	-0.960072	0.133	0.708	1.23501e-110	0	TSPAN8
RPL26	3.89475e-115	0.383907	1	0.999	1.29602e-110	0	RPL26
SMIM31	9.84837e-115	-0.397833	0.07	0.669	3.27714e-110	0	SMIM31
TOMM20	2.34359e-114	0.399277	0.991	0.973	7.79852e-110	0	TOMM20
SRP14	9.91774e-114	-0.379754	0.991	0.997	3.30023e-109	0	SRP14
RPL8	1.51035e-113	0.374534	1	1	5.02584e-109	0	RPL8
NEAT1	1.554e-113	0.62284	0.996	0.984	5.17109e-109	0	NEAT1
ARFGEF3	3.26573e-113	-0.482648	0.419	0.831	1.08671e-108	0	ARFGEF3
CHL1	6.06451e-113	-0.46621	0.31	0.813	2.01803e-108	0	CHL1
IL20RB	6.70034e-113	0.354393	0.775	0.273	2.2296e-108	0	IL20RB
CLDN7	1.45847e-112	-0.525235	0.732	0.963	4.85319e-108	0	CLDN7
GAPDH	2.09051e-112	0.472438	1	0.998	6.95637e-108	0	GAPDH
PRSS23	2.40537e-112	-0.91704	0.659	0.905	8.00411e-108	0	PRSS23
TTC9	4.88382e-112	-0.373447	0.192	0.743	1.62514e-107	0	TTC9
CALD1	1.22539e-111	0.420333	0.804	0.317	4.07759e-107	0	CALD1
NUDT4	1.39237e-111	-0.576522	0.662	0.918	4.63326e-107	0	NUDT4
CLDN1	1.66275e-111	0.632248	0.985	0.906	5.53295e-107	0	CLDN1
S100A6	1.93517e-111	-0.698137	1	1	6.43947e-107	0	S100A6
DEGS2	1.13623e-110	-0.421113	0.19	0.734	3.78092e-106	0	DEGS2
RPL9	2.14529e-110	0.318205	1	1	7.13866e-106	0	RPL9
CD44	3.14161e-110	0.477326	0.946	0.66	1.0454e-105	0	CD44
PGM2L1	5.74415e-110	-0.641542	0.459	0.844	1.91142e-105	0	PGM2L1
RPL4	1.76403e-109	0.365552	1	0.997	5.86998e-105	0	RPL4
ALOX15	1.82565e-109	-0.857296	0.268	0.76	6.07502e-105	0	ALOX15
CIB1	2.01028e-109	-0.760362	0.863	0.963	6.68942e-105	0	CIB1
SLC31A1	2.22173e-109	-0.496756	0.406	0.816	7.39304e-105	0	SLC31A1
CEACAM6	2.83177e-109	-1.08662	0.173	0.709	9.423e-105	0	CEACAM6
PSCA	2.87811e-109	-2.19314	0.347	0.773	9.57719e-105	0	PSCA
RPS19	5.96112e-109	0.409728	1	0.998	1.98362e-104	0	RPS19
RPS14	9.09179e-109	0.315944	1	1	3.02538e-104	0	RPS14
GPRC5A	1.27293e-108	0.540206	0.91	0.629	4.23579e-104	0	GPRC5A
TENM2	2.32245e-108	0.283857	0.592	0.105	7.72817e-104	0	TENM2
DLL1	3.72195e-108	0.315537	0.655	0.165	1.23852e-103	0	DLL1
RPL10	8.3724e-108	0.378529	1	0.999	2.786e-103	0	RPL10
IGFBP5	1.23635e-107	-1.57465	0.467	0.857	4.11407e-103	0	IGFBP5
RPS21	1.44938e-107	0.375265	1	0.997	4.82297e-103	0	RPS21
TNS4	1.54088e-107	0.38391	0.827	0.396	5.12743e-103	0	TNS4
H2AFJ	2.13261e-107	-0.530728	0.906	0.978	7.09646e-103	0	H2AFJ
CRACR2B	2.14369e-107	-0.384777	0.262	0.774	7.13333e-103	0	CRACR2B
MARCKSL1	2.78619e-107	-0.742431	0.452	0.829	9.27133e-103	0	MARCKSL1
NR2F6	1.07734e-106	-0.437388	0.764	0.945	3.58497e-102	0	NR2F6
PTGFR	1.28674e-106	-0.3951	0.113	0.676	4.28177e-102	0	PTGFR
RIMS1	2.78579e-106	-0.451741	0.127	0.68	9.26998e-102	0	RIMS1
HACD1	3.40495e-106	0.260967	0.683	0.188	1.13303e-101	0	HACD1
ZFP36L2	9.1945e-106	0.645765	0.967	0.812	3.05956e-101	0	ZFP36L2
TIMP3	1.64463e-105	0.462401	0.856	0.398	5.47267e-101	0	TIMP3
HSP90AA1	9.98426e-105	-0.67738	0.996	0.996	3.32236e-100	0	HSP90AA1
ABCA13	1.38791e-104	-0.735985	0.411	0.806	4.61841e-100	0	ABCA13
PTPRZ1	2.21756e-104	0.52465	0.967	0.784	7.37914e-100	0	PTPRZ1
SLC38A2	2.25301e-104	0.534101	0.985	0.921	7.49711e-100	0	SLC38A2
FXYD5	3.37881e-104	0.282419	0.771	0.289	1.12433e-99	0	FXYD5
PRNP	3.87618e-104	0.401069	0.921	0.681	1.28984e-99	0	PRNP
RARRES1	5.41751e-104	-1.94248	0.31	0.747	1.80273e-99	0	RARRES1
CIRBP	5.75244e-104	0.463474	0.989	0.958	1.91418e-99	0	CIRBP
AGR2	9.92651e-104	-1.09139	0.865	0.965	3.30315e-99	0	AGR2
RPSA	1.03064e-103	0.371787	1	0.999	3.42957e-99	0	RPSA
MYL9	4.12531e-103	0.284817	0.673	0.187	1.37274e-98	0	MYL9
PLCD3	5.72868e-103	0.297243	0.795	0.327	1.90628e-98	0	PLCD3
CSTB	8.49952e-103	-0.517923	0.998	0.998	2.8283e-98	0	CSTB
CTSS	1.43832e-102	-0.650234	0.402	0.807	4.78615e-98	0	CTSS
CLINT1	2.18289e-102	-0.478991	0.9	0.979	7.26377e-98	0	CLINT1
AJUBA	2.42464e-102	0.27679	0.708	0.235	8.06824e-98	0	AJUBA
EPB41L4A-AS1	2.79678e-102	0.388039	0.946	0.754	9.30658e-98	0	EPB41L4A-AS1
CREB3L1	4.03082e-102	-0.356596	0.129	0.671	1.3413e-97	0	CREB3L1
SNCA	5.91336e-102	0.307606	0.773	0.27	1.96773e-97	0	SNCA
CDH3	6.54616e-102	0.349796	0.856	0.522	2.1783e-97	0	CDH3
TC2N	1.14047e-101	-0.460245	0.559	0.875	3.79503e-97	0	TC2N
VMO1	4.1472e-101	-0.887879	0.295	0.747	1.38002e-96	0	VMO1
RPS27A	6.55564e-101	0.299839	1	1	2.18145e-96	0	RPS27A
B4GALT5	1.45277e-100	-0.49106	0.583	0.876	4.83423e-96	0	B4GALT5
MUC1	9.82878e-100	-0.711444	0.784	0.933	3.27063e-95	0	MUC1
CD109	1.38459e-99	0.346365	0.817	0.372	4.60735e-95	0	CD109
CALM2	4.43829e-99	-0.596316	0.982	0.987	1.47689e-94	0	CALM2
TFF3	6.21298e-99	-1.18551	0.131	0.654	2.06743e-94	0	TFF3
UGT1A1	9.9595e-99	0.250097	0.681	0.189	3.31412e-94	0	UGT1A1
GLUL	1.01813e-98	-0.596144	0.976	0.994	3.38794e-94	0	GLUL
TNFSF10	2.53217e-98	-0.651759	0.782	0.956	8.42605e-94	0	TNFSF10
PABPC1	3.98625e-98	0.363291	0.998	0.996	1.32646e-93	0	PABPC1
MCC	6.83887e-98	0.325974	0.827	0.442	2.2757e-93	0	MCC
SYTL2	7.88309e-98	-0.466916	0.47	0.861	2.62318e-93	0	SYTL2
HSPG2	8.68521e-98	0.307706	0.808	0.39	2.89009e-93	0	HSPG2
S100A4	1.08191e-97	-1.03337	0.747	0.916	3.60017e-93	0	S100A4
ANP32B	1.57097e-97	0.399097	0.983	0.959	5.22756e-93	0	ANP32B
MMP10	1.6132e-97	1.7113	0.803	0.422	5.3681e-93	0	MMP10
CLIP4	2.15888e-97	0.349663	0.887	0.552	7.18388e-93	0	CLIP4
LDHB	3.44155e-97	0.406813	0.996	0.987	1.14521e-92	0	LDHB
KIAA1324	1.1727e-96	-0.369089	0.19	0.701	3.90229e-92	0	KIAA1324
INPP4B	1.83695e-96	-0.318669	0.179	0.696	6.11263e-92	0	INPP4B
ROMO1	2.04337e-96	-0.483593	0.895	0.977	6.79952e-92	0	ROMO1
VSIG2	2.49737e-96	-0.418967	0.38	0.791	8.31026e-92	0	VSIG2
FAM114A1	4.24217e-96	-0.401477	0.605	0.893	1.41162e-91	0	FAM114A1
CLU	4.38338e-96	-0.792757	0.801	0.939	1.45861e-91	0	CLU
EPHX1	1.44784e-95	-0.539019	0.863	0.946	4.81784e-91	0	EPHX1
TOX3	1.76296e-95	-0.3598	0.231	0.719	5.86643e-91	0	TOX3
DUSP4	2.37372e-95	-0.395904	0.12	0.646	7.8988e-91	0	DUSP4
RPS27	2.92801e-95	0.295038	1	0.999	9.74326e-91	0	RPS27
ITGA3	4.97487e-95	0.385677	0.9	0.626	1.65544e-90	0	ITGA3
ANXA1	7.95253e-95	-0.859031	0.937	0.978	2.64629e-90	0	ANXA1
RPS8	9.65142e-95	0.331429	1	1	3.21161e-90	0	RPS8
MUC15	1.3099e-94	-0.399134	0.094	0.619	4.35882e-90	0	MUC15
SRD5A3	1.66519e-94	-0.449752	0.526	0.837	5.54108e-90	0	SRD5A3
BCL11B	2.0749e-94	0.297348	0.662	0.189	6.90445e-90	0	BCL11B
COX17	7.52535e-94	-0.5357	0.845	0.955	2.50414e-89	0	COX17
MYH14	1.84733e-93	-0.460657	0.655	0.915	6.14716e-89	0	MYH14
DSG3	2.33744e-93	0.253293	0.692	0.2	7.77806e-89	0	DSG3
IFI16	3.20068e-93	0.442804	0.989	0.952	1.06506e-88	0	IFI16
EIF4B	4.20055e-93	0.342075	0.994	0.978	1.39777e-88	0	EIF4B
TNFRSF21	5.32356e-93	0.518402	0.969	0.875	1.77147e-88	0	TNFRSF21
GK	9.33004e-93	-0.343848	0.21	0.692	3.10466e-88	0	GK
HIF1A	1.62577e-92	0.512231	0.954	0.836	5.40992e-88	0	HIF1A
PPIA	1.90494e-92	0.397418	0.993	0.987	6.33887e-88	0	PPIA
NACA	2.72271e-92	0.315298	1	0.999	9.06009e-88	0	NACA
NBEA	4.47746e-92	-0.440343	0.411	0.804	1.48992e-87	0	NBEA
NEBL	7.76541e-92	-0.315759	0.185	0.671	2.58402e-87	0	NEBL
RPL30	8.44167e-92	0.276287	1	0.999	2.80905e-87	0	RPL30
RPL28	8.52422e-92	0.331459	1	1	2.83652e-87	0	RPL28
CTSC	8.6994e-92	-0.749736	0.869	0.934	2.89481e-87	0	CTSC
HSBP1	1.30302e-91	-0.596908	0.982	0.99	4.33592e-87	0	HSBP1
SHC1	1.49184e-91	0.350108	0.849	0.554	4.96424e-87	0	SHC1
IRS1	2.21575e-91	0.327901	0.773	0.362	7.37312e-87	0	IRS1
APP	4.95693e-91	0.424247	0.989	0.971	1.64947e-86	0	APP
ST3GAL5	5.68452e-91	0.366537	0.793	0.398	1.89158e-86	0	ST3GAL5
ARPC2	6.93777e-91	0.345171	0.994	0.99	2.30861e-86	0	ARPC2
KRT6A	9.83064e-91	0.487959	0.797	0.294	3.27124e-86	0	KRT6A
CLDN10	1.47191e-90	-0.451465	0.116	0.631	4.89794e-86	0	CLDN10
SVIL	2.12198e-90	0.384115	0.897	0.637	7.06109e-86	0	SVIL
RPS28	3.14738e-90	0.270931	1	0.999	1.04732e-85	0	RPS28
ALDH2	4.52997e-90	0.449579	0.982	0.952	1.50739e-85	0	ALDH2
AHNAK	4.58354e-90	0.444296	0.989	0.924	1.52522e-85	0	AHNAK
CP	4.78779e-90	-0.929316	0.417	0.788	1.59318e-85	0	CP
ST6GALNAC1	5.51706e-90	-0.42373	0.707	0.907	1.83586e-85	0	ST6GALNAC1
RPL11	1.20307e-89	0.294835	1	0.999	4.00334e-85	0	RPL11
C6orf48	1.4376e-89	0.387614	0.965	0.811	4.78377e-85	0	C6orf48
TMBIM6	1.46616e-89	-0.38487	0.994	0.978	4.87878e-85	0	TMBIM6
PROM1	1.66858e-89	-0.557307	0.063	0.569	5.55237e-85	0	PROM1
HEBP2	2.25459e-89	-0.387927	0.961	0.988	7.50238e-85	0	HEBP2
SLC4A4	3.02499e-89	-0.564007	0.382	0.781	1.00659e-84	0	SLC4A4
BCAS1	3.17832e-89	-0.457816	0.214	0.681	1.05762e-84	0	BCAS1
FERMT1	3.63749e-89	0.328377	0.821	0.444	1.21041e-84	0	FERMT1
AHCY	5.34478e-89	0.346775	0.893	0.626	1.77853e-84	0	AHCY
FUT2	5.68835e-89	-0.314432	0.308	0.755	1.89286e-84	0	FUT2
SCGB1A1	2.52301e-88	-3.08924	0.836	0.952	8.39557e-84	0	SCGB1A1
GLIPR2	3.051e-88	-0.297578	0.083	0.591	1.01525e-83	0	GLIPR2
RPL6	3.69846e-88	0.289629	1	0.999	1.2307e-83	0	RPL6
ATP5F1E	7.4527e-88	-0.395589	0.996	0.999	2.47996e-83	0	ATP5F1E
GNG5	1.33957e-87	-0.418691	0.989	0.993	4.45754e-83	0	GNG5
RPS23	8.37696e-87	0.306901	1	1	2.78752e-82	0	RPS23
MYC	1.17289e-86	0.400514	0.788	0.365	3.90292e-82	0	MYC
RPL37	1.74156e-86	0.30409	1	0.998	5.79521e-82	0	RPL37
CTDSPL	1.98679e-86	0.367717	0.93	0.748	6.61124e-82	0	CTDSPL
HS3ST1	2.45189e-86	-0.368514	0.205	0.669	8.15892e-82	0	HS3ST1
DYNLL1	1.72446e-85	-0.832031	0.989	0.995	5.73832e-81	0	DYNLL1
GABRP	1.9981e-85	-0.347845	0.161	0.644	6.64887e-81	0	GABRP
RHOU	2.10252e-85	-0.351375	0.096	0.587	6.99635e-81	0	RHOU
MSMB	2.25026e-85	-1.78358	0.341	0.719	7.48798e-81	0	MSMB
RAB11A	2.95857e-85	-0.363477	0.908	0.97	9.84492e-81	0	RAB11A
RPS7	3.21598e-85	0.293207	1	0.998	1.07015e-80	0	RPS7
DSC3	3.47241e-85	0.351168	0.884	0.54	1.15548e-80	0	DSC3
EIF3D	3.88981e-85	0.347617	0.991	0.935	1.29437e-80	0	EIF3D
RPL35	4.56703e-85	0.343092	1	0.998	1.51973e-80	0	RPL35
TPM2	4.84602e-85	0.40971	0.845	0.464	1.61256e-80	0	TPM2
S100A2	7.00712e-85	0.731275	1	0.955	2.33169e-80	0	S100A2
SLC6A14	8.6195e-85	-0.354981	0.268	0.737	2.86823e-80	0	SLC6A14
CLIC6	1.33782e-84	-0.39392	0.528	0.838	4.45174e-80	0	CLIC6
RPS15	2.94184e-84	0.285444	1	1	9.78928e-80	0	RPS15
SMIM14	3.29189e-84	-0.502995	0.851	0.939	1.09541e-79	0	SMIM14
RPS25	5.00667e-84	0.256347	1	0.998	1.66602e-79	0	RPS25
COLCA1	1.18939e-83	-0.462185	0.577	0.871	3.95781e-79	0	COLCA1
GCHFR	2.76537e-83	-0.453708	0.581	0.86	9.20203e-79	0	GCHFR
UGP2	2.7731e-83	-0.390959	0.841	0.949	9.22778e-79	0	UGP2
CCDC69	1.53015e-82	-0.423006	0.186	0.635	5.09172e-78	0	CCDC69
BICDL2	1.95624e-82	-0.303364	0.482	0.811	6.50959e-78	0	BICDL2
RPL36	4.31307e-82	0.280474	1	0.999	1.43522e-77	0	RPL36
SERPINB6	4.92439e-82	-0.415927	0.738	0.916	1.63864e-77	0	SERPINB6
RHOV	1.00294e-81	-0.329296	0.21	0.676	3.33739e-77	0	RHOV
RPL39	1.37968e-81	0.255231	1	1	4.59104e-77	0	RPL39
HSPD1	1.38966e-81	0.360254	0.989	0.968	4.62423e-77	0	HSPD1
SLC25A3	1.66054e-81	0.323733	0.994	0.997	5.5256e-77	0	SLC25A3
ENPP4	2.00417e-81	-0.310513	0.098	0.57	6.66908e-77	0	ENPP4
ATP5IF1	2.15434e-81	-0.65904	0.989	0.991	7.16878e-77	0	ATP5IF1
CFTR	2.28297e-81	-0.443106	0.271	0.716	7.59683e-77	0	CFTR
H3F3A	2.40972e-81	-0.328915	1	0.998	8.01857e-77	0	H3F3A
IMPDH2	4.62875e-81	0.360316	0.961	0.818	1.54026e-76	0	IMPDH2
EHD2	6.35947e-81	0.261882	0.777	0.363	2.11618e-76	0	EHD2
SERPINB3	7.79658e-81	-1.5375	0.886	0.97	2.59439e-76	0	SERPINB3
ADIRF	8.33015e-81	0.48006	0.993	0.83	2.77194e-76	0	ADIRF
SPAG1	1.3695e-80	-0.508549	0.19	0.625	4.55716e-76	0	SPAG1
CLDN3	1.38906e-80	-0.367207	0.044	0.526	4.62224e-76	0	CLDN3
ABCD3	1.4666e-80	-0.350042	0.662	0.891	4.88025e-76	0	ABCD3
SRI	2.25321e-80	-0.477942	0.935	0.978	7.49778e-76	0	SRI
RPS12	4.75096e-80	0.302886	1	1	1.58093e-75	0	RPS12
CMPK1	4.93526e-80	-0.348482	0.895	0.965	1.64226e-75	0	CMPK1
GABRE	5.27771e-80	0.348091	0.865	0.528	1.75621e-75	0	GABRE
NOP53	5.74898e-80	0.34183	0.991	0.967	1.91303e-75	0	NOP53
SPOCK3	6.30069e-80	0.279516	0.633	0.201	2.09662e-75	0	SPOCK3
STRBP	8.86521e-80	-0.385041	0.64	0.882	2.94999e-75	0	STRBP
KIAA1211L	1.94602e-79	-0.460031	0.406	0.744	6.47559e-75	0	KIAA1211L
SAMHD1	2.52315e-79	-0.639605	0.24	0.652	8.39605e-75	0	SAMHD1
LGALS7B	2.5751e-79	0.453981	0.904	0.485	8.56891e-75	0	LGALS7B
RPL13A	3.22519e-79	0.297277	1	1	1.07322e-74	0	RPL13A
KCNJ16	3.53182e-79	0.307115	0.683	0.272	1.17525e-74	0	KCNJ16
SESN3	4.1846e-79	0.36269	0.915	0.676	1.39247e-74	0	SESN3
CAPN2	6.8636e-79	-0.397274	0.876	0.97	2.28393e-74	0	CAPN2
RPS16	1.03692e-78	0.256821	1	0.998	3.45046e-74	0	RPS16
UAP1	1.45042e-78	-0.378454	0.463	0.792	4.82641e-74	0	UAP1
FAT1	1.98712e-78	0.359233	0.889	0.652	6.61235e-74	0	FAT1
TGM2	3.25781e-78	-0.598242	0.159	0.605	1.08407e-73	0	TGM2
ZNF655	3.91206e-78	0.316007	0.93	0.721	1.30178e-73	0	ZNF655
CHI3L1	5.79026e-78	0.403168	0.537	0.134	1.92677e-73	0	CHI3L1
ERBB3	6.8907e-78	-0.372676	0.744	0.93	2.29295e-73	0	ERBB3
PPFIBP1	8.33729e-78	0.290126	0.766	0.382	2.77432e-73	0	PPFIBP1
BCL11A	1.23609e-77	0.311109	0.812	0.447	4.11321e-73	0	BCL11A
CXXC5	1.33727e-77	-0.401201	0.685	0.913	4.4499e-73	0	CXXC5
NDRG2	1.62317e-77	-0.364818	0.679	0.907	5.40127e-73	0	NDRG2
SLC25A5	2.35523e-77	0.345459	0.998	0.992	7.83727e-73	0	SLC25A5
CYP2F1	2.81142e-77	-0.443877	0.066	0.531	9.35527e-73	0	CYP2F1
MUC4	3.77251e-77	-0.397881	0.367	0.777	1.25534e-72	0	MUC4
UBL5	3.85302e-77	-0.385587	0.994	0.992	1.28213e-72	0	UBL5
GLIS3	3.92883e-77	-0.363285	0.459	0.786	1.30736e-72	0	GLIS3
AGR3	4.26402e-77	-1.1511	0.133	0.572	1.41889e-72	0	AGR3
RBBP8	5.43406e-77	0.380795	0.895	0.729	1.80824e-72	0	RBBP8
KIF5B	1.24439e-76	-0.359272	0.963	0.987	4.14084e-72	0	KIF5B
HNMT	1.36395e-76	-0.251897	0.089	0.548	4.53867e-72	0	HNMT
EIF3F	1.64537e-76	0.291263	0.996	0.985	5.47514e-72	0	EIF3F
BPIFA1	2.01342e-76	-2.98776	0.703	0.861	6.69985e-72	0	BPIFA1
EIF1	2.18571e-76	0.294665	1	1	7.27318e-72	0	EIF1
BAG1	5.05772e-76	0.321889	1	0.991	1.68301e-71	0	BAG1
IDH2	1.08297e-75	-0.366433	0.391	0.751	3.60368e-71	0	IDH2
EPCAM	1.54675e-75	-0.417133	0.745	0.927	5.14696e-71	0	EPCAM
DBI	1.93563e-75	-0.415835	0.985	0.991	6.44099e-71	0	DBI
QSOX1	2.63975e-75	-0.292781	0.443	0.779	8.78402e-71	0	QSOX1
RPL23A	3.02098e-75	0.251362	1	0.998	1.00526e-70	0	RPL23A
KRT18	3.07948e-75	-0.544052	0.976	0.992	1.02473e-70	0	KRT18
NOB1	4.32422e-75	0.280666	0.836	0.51	1.43893e-70	0	NOB1
CCNB1IP1	4.54565e-75	0.276807	0.851	0.507	1.51261e-70	0	CCNB1IP1
SERPINF1	4.58221e-75	0.420367	0.963	0.782	1.52478e-70	0	SERPINF1
UQCR10	6.17046e-75	-0.380594	0.985	0.987	2.05328e-70	0	UQCR10
ITGB1	6.96771e-75	0.441853	0.983	0.953	2.31858e-70	0	ITGB1
TYMP	1.85802e-74	0.438906	0.919	0.74	6.18275e-70	0	TYMP
CPD	2.33032e-74	-0.434859	0.817	0.927	7.75436e-70	0	CPD
PKP1	3.38205e-74	0.28479	0.775	0.337	1.12541e-69	0	PKP1
SQSTM1	3.46334e-74	0.334501	1	0.994	1.15246e-69	0	SQSTM1
TSPAN6	5.52692e-74	-0.394082	0.725	0.888	1.83914e-69	0	TSPAN6
RPS15A	7.03386e-74	0.264129	1	1	2.34059e-69	0	RPS15A
TMEM125	1.06598e-73	-0.291493	0.315	0.695	3.54714e-69	0	TMEM125
IQSEC1	1.74293e-73	-0.364262	0.421	0.749	5.79976e-69	0	IQSEC1
CD9	1.97073e-73	0.34048	0.996	0.985	6.55778e-69	0	CD9
NDUFA3	2.79456e-73	-0.367046	0.915	0.971	9.29919e-69	0	NDUFA3
SLC9A3R1	3.44619e-73	-0.411849	0.889	0.976	1.14675e-68	0	SLC9A3R1
CH25H	3.88324e-73	0.424423	0.685	0.3	1.29219e-68	0	CH25H
RRAS	5.25881e-73	0.267178	0.847	0.547	1.74992e-68	0	RRAS
CCNO	5.93048e-73	-0.552945	0.448	0.764	1.97343e-68	0	CCNO
NFKBIA	6.14455e-73	0.449232	0.9	0.684	2.04466e-68	0	NFKBIA
SLC27A2	6.51501e-73	-0.388871	0.397	0.74	2.16793e-68	0	SLC27A2
TCN1	7.27684e-73	-0.54148	0.183	0.631	2.42144e-68	0	TCN1
DNAH5	1.45739e-72	-0.94168	0.042	0.484	4.84961e-68	0	DNAH5
MYO5B	1.83925e-72	-0.254706	0.301	0.703	6.12029e-68	0	MYO5B
RPL37A	1.86639e-72	0.259703	1	0.998	6.2106e-68	0	RPL37A
JUNB	2.16658e-72	0.407591	0.996	0.966	7.2095e-68	0	JUNB
SERPINB13	2.84643e-72	0.393622	0.779	0.344	9.47176e-68	0	SERPINB13
SHISA2	3.12273e-72	-0.308782	0.057	0.499	1.03912e-67	0	SHISA2
GPX2	4.51396e-72	0.440931	0.97	0.77	1.50207e-67	0	GPX2
RPS10	5.25209e-72	0.284198	1	0.996	1.74768e-67	0	RPS10
NECTIN4	5.42618e-72	-0.268925	0.363	0.765	1.80561e-67	0	NECTIN4
C11orf88	3.05218e-71	-0.804574	0.059	0.492	1.01564e-66	0	C11orf88
CBR1	3.21992e-71	0.392062	0.915	0.761	1.07146e-66	0	CBR1
TSPAN3	4.29129e-71	-0.391807	0.856	0.922	1.42797e-66	0	TSPAN3
EGFR	5.50038e-71	0.340788	0.935	0.823	1.83031e-66	0	EGFR
UQCRQ	7.47111e-71	-0.354186	0.991	0.99	2.48609e-66	0	UQCRQ
FHL2	8.67831e-71	0.357871	0.847	0.548	2.88779e-66	0	FHL2
NDUFB1	8.8823e-71	-0.437031	0.969	0.993	2.95567e-66	0	NDUFB1
TXN	1.40772e-70	-0.563522	0.993	0.995	4.68433e-66	0	TXN
B3GNT7	1.52647e-70	-0.259006	0.092	0.526	5.07949e-66	0	B3GNT7
NUAK1	1.55736e-70	0.285425	0.745	0.381	5.18228e-66	0	NUAK1
RALGAPA2	1.6626e-70	-0.368302	0.814	0.922	5.53248e-66	0	RALGAPA2
IL33	1.72784e-70	0.47478	0.91	0.689	5.74956e-66	0	IL33
FRMD6	2.16527e-70	0.272239	0.756	0.388	7.20516e-66	0	FRMD6
SEC61G	2.31793e-70	-0.375082	0.943	0.98	7.71315e-66	0	SEC61G
CAPN13	2.80955e-70	-0.456472	0.026	0.458	9.34905e-66	0	CAPN13
CACNA1D	3.87554e-70	0.270137	0.712	0.337	1.28963e-65	0	CACNA1D
IGBP1	4.57272e-70	0.307151	0.97	0.887	1.52162e-65	0	IGBP1
GSTA2	5.38579e-70	-0.566373	0.059	0.494	1.79217e-65	0	GSTA2
GSTO1	5.722e-70	0.374155	0.967	0.867	1.90405e-65	0	GSTO1
MS4A8	9.34229e-70	-0.633726	0.05	0.478	3.10874e-65	0	MS4A8
ERICH5	1.00877e-69	-0.251384	0.177	0.601	3.3568e-65	0	ERICH5
ATOX1	1.06419e-69	-0.351446	0.889	0.959	3.54119e-65	0	ATOX1
AC007906.2	1.46219e-69	-1.00178	0.225	0.609	4.86559e-65	0	AC007906.2
RPS4Y1	1.80108e-69	0.377477	0.945	0.946	5.99328e-65	0	RPS4Y1
APEX1	2.06574e-69	0.298783	0.98	0.92	6.87394e-65	0	APEX1
SRP9	2.95692e-69	-0.350456	0.937	0.975	9.83945e-65	0	SRP9
TBC1D2	3.49251e-69	0.274289	0.775	0.456	1.16217e-64	0	TBC1D2
PCDH7	5.06806e-69	0.377675	0.919	0.761	1.68645e-64	0	PCDH7
CRIP1	5.23501e-69	-0.67544	0.061	0.484	1.742e-64	0	CRIP1
ELOB	6.37119e-69	-0.351877	0.998	0.997	2.12008e-64	0	ELOB
LXN	6.71667e-69	-0.349803	0.341	0.697	2.23504e-64	0	LXN
TUBA1A	7.52645e-69	-0.825316	0.26	0.631	2.5045e-64	0	TUBA1A
SLC6A6	9.85845e-69	0.498431	0.958	0.882	3.2805e-64	0	SLC6A6
RASSF6	1.29805e-68	0.367623	0.937	0.755	4.31939e-64	0	RASSF6
RPLP0	1.31334e-68	0.298044	1	0.999	4.37027e-64	0	RPLP0
C11orf97	1.57057e-68	-0.450144	0.013	0.434	5.22623e-64	0	C11orf97
FAM81B	2.12314e-68	-0.696854	0.033	0.455	7.06495e-64	0	FAM81B
CCDC170	2.83925e-68	-1.02214	0.046	0.467	9.44789e-64	0	CCDC170
RAB32	3.06764e-68	0.273152	0.764	0.408	1.02079e-63	0	RAB32
GPC1	3.48648e-68	0.320326	0.911	0.685	1.16016e-63	0	GPC1
WDR38	5.13847e-68	-0.528691	0.022	0.442	1.70988e-63	0	WDR38
SRGAP3-AS2	6.04355e-68	-0.715448	0.031	0.451	2.01105e-63	0	SRGAP3-AS2
CYBA	7.10307e-68	-0.502814	0.919	0.952	2.36362e-63	0	CYBA
TMEM258	8.34162e-68	-0.385051	0.98	0.982	2.77576e-63	0	TMEM258
MAP3K19	8.34942e-68	-0.457048	0.022	0.442	2.77835e-63	0	MAP3K19
PHLDA3	1.0734e-67	0.294768	0.93	0.738	3.57185e-63	0	PHLDA3
ARMC3	1.19486e-67	-0.564507	0.022	0.441	3.97602e-63	0	ARMC3
EFEMP1	1.23998e-67	0.302651	0.782	0.454	4.12617e-63	0	EFEMP1
FOXJ1	1.2996e-67	-0.613503	0.059	0.479	4.32455e-63	0	FOXJ1
STEAP4	1.31695e-67	-0.341385	0.144	0.564	4.38228e-63	0	STEAP4
ST6GAL1	1.56098e-67	-0.391736	0.88	0.958	5.19432e-63	0	ST6GAL1
SEC61B	1.65862e-67	-0.358804	0.983	0.985	5.51922e-63	0	SEC61B
ROPN1L	1.74625e-67	-0.906232	0.046	0.465	5.81082e-63	0	ROPN1L
RPL18	1.76231e-67	0.270332	1	0.999	5.86425e-63	0	RPL18
CLSTN1	2.29307e-67	0.319311	0.98	0.893	7.63041e-63	0	CLSTN1
SOX15	2.82281e-67	0.26122	0.788	0.452	9.39317e-63	0	SOX15
WDR36	3.5716e-67	0.283129	0.839	0.581	1.18849e-62	0	WDR36
LRRIQ1	9.41677e-67	-0.847371	0.065	0.478	3.13352e-62	0	LRRIQ1
CHMP2A	1.25007e-66	-0.33312	0.937	0.981	4.15974e-62	0	CHMP2A
CCN1	1.63282e-66	0.348135	0.734	0.377	5.43337e-62	0	CCN1
ERICH3	1.7999e-66	-0.864287	0.037	0.45	5.98935e-62	0	ERICH3
NQO1	2.49767e-66	-0.697865	0.6	0.808	8.31125e-62	0	NQO1
AC013264.1	2.96757e-66	-0.663518	0.037	0.449	9.87489e-62	0	AC013264.1
CAPSL	4.35296e-66	-0.774694	0.041	0.454	1.44849e-61	0	CAPSL
C5orf49	4.57743e-66	-1.10787	0.07	0.478	1.52319e-61	0	C5orf49
LDLRAD1	6.18492e-66	-0.6424	0.042	0.454	2.0581e-61	0	LDLRAD1
CCDC173	7.07767e-66	-0.389269	0.022	0.433	2.35517e-61	0	CCDC173
C9orf116	9.01055e-66	-1.09028	0.161	0.549	2.99835e-61	0	C9orf116
KIF13B	9.86523e-66	-0.271809	0.498	0.801	3.28275e-61	0	KIF13B
SNTN	1.26849e-65	-1.07221	0.059	0.466	4.22101e-61	0	SNTN
C9orf135	1.41168e-65	-0.595367	0.046	0.455	4.69751e-61	0	C9orf135
FHAD1	1.4742e-65	-0.36898	0.039	0.449	4.90554e-61	0	FHAD1
MYL6	1.51524e-65	-0.301919	1	0.997	5.0421e-61	0	MYL6
PSENEN	1.66718e-65	-0.653893	0.583	0.797	5.5477e-61	0	PSENEN
NDUFB3	1.70908e-65	-0.335807	0.945	0.966	5.68714e-61	0	NDUFB3
TAF1D	2.08128e-65	0.330423	0.932	0.811	6.92567e-61	0	TAF1D
N4BP2L2	2.14453e-65	0.335239	0.985	0.957	7.13615e-61	0	N4BP2L2
TMEM190	2.17915e-65	-0.877117	0.061	0.468	7.25133e-61	0	TMEM190
DNAH9	2.54734e-65	-0.43497	0.03	0.44	8.47651e-61	0	DNAH9
APIP	2.86984e-65	-0.411838	0.644	0.888	9.54969e-61	0	APIP
NDUFB2	2.89998e-65	-0.339642	0.982	0.987	9.64996e-61	0	NDUFB2
FAM92B	2.9832e-65	-0.741066	0.059	0.467	9.9269e-61	0	FAM92B
TMEM238	4.08246e-65	-0.331694	0.803	0.934	1.35848e-60	0	TMEM238
CPNE2	4.18892e-65	-0.250777	0.397	0.734	1.39391e-60	0	CPNE2
TEKT1	4.76565e-65	-0.502736	0.03	0.438	1.58582e-60	0	TEKT1
DTHD1	5.26148e-65	-0.419626	0.031	0.439	1.75081e-60	0	DTHD1
SPAG17	5.89462e-65	-0.732324	0.048	0.456	1.96149e-60	0	SPAG17
VWA3B	6.72031e-65	-0.392879	0.03	0.435	2.23625e-60	0	VWA3B
CFAP126	7.18296e-65	-0.564606	0.033	0.441	2.3902e-60	0	CFAP126
C20orf85	7.74543e-65	-1.77493	0.137	0.528	2.57737e-60	0	C20orf85
SGMS2	8.53313e-65	-0.308211	0.36	0.688	2.83948e-60	0	SGMS2
ZBBX	9.22402e-65	-0.404909	0.017	0.423	3.06938e-60	0	ZBBX
RBM47	1.05984e-64	-0.357084	0.841	0.945	3.52672e-60	0	RBM47
CCND2	1.10742e-64	0.277021	0.769	0.416	3.68507e-60	0	CCND2
TSPAN19	1.11019e-64	-0.578794	0.042	0.448	3.69425e-60	0	TSPAN19
RSL1D1	1.2069e-64	0.29228	0.967	0.881	4.0161e-60	0	RSL1D1
CDH6	1.40126e-64	0.399286	0.732	0.378	4.66284e-60	0	CDH6
PLS1	1.77429e-64	-0.295708	0.539	0.815	5.90414e-60	0	PLS1
STOML3	1.97477e-64	-0.418201	0.02	0.426	6.57126e-60	0	STOML3
EIF2A	2.65125e-64	0.273272	0.946	0.824	8.82232e-60	0	EIF2A
CCDC39	3.43753e-64	-0.505252	0.031	0.435	1.14387e-59	0	CCDC39
PI3	3.45129e-64	-0.541727	0.137	0.547	1.14845e-59	0	PI3
RSPH4A	3.59293e-64	-0.538341	0.033	0.439	1.19558e-59	0	RSPH4A
SORD	3.61149e-64	-0.275481	0.446	0.764	1.20176e-59	0	SORD
PNISR	3.66506e-64	0.339243	0.989	0.962	1.21959e-59	0	PNISR
AC004832.1	4.44618e-64	-0.367344	0.02	0.422	1.47951e-59	0	AC004832.1
CTSH	4.64323e-64	0.331502	0.983	0.955	1.54508e-59	0	CTSH
CNDP2	5.27933e-64	-0.322474	0.766	0.918	1.75675e-59	0	CNDP2
AL357093.2	5.8784e-64	-0.662397	0.039	0.441	1.9561e-59	0	AL357093.2
NWD1	6.45349e-64	-0.552662	0.131	0.523	2.14746e-59	0	NWD1
MPC2	8.99988e-64	-0.333841	0.873	0.952	2.9948e-59	0	MPC2
UBXN10	1.72309e-63	-0.398439	0.03	0.43	5.73375e-59	0	UBXN10
GFPT1	2.08219e-63	-0.334083	0.539	0.798	6.9287e-59	0	GFPT1
LRRC10B	2.3881e-63	-0.46252	0.028	0.426	7.94665e-59	0	LRRC10B
STOX1	2.46058e-63	-0.330382	0.042	0.445	8.18782e-59	0	STOX1
MORN5	2.94864e-63	-0.602978	0.057	0.461	9.81191e-59	0	MORN5
DNAH12	3.14159e-63	-0.538692	0.044	0.446	1.0454e-58	0	DNAH12
CAMK1D	3.72353e-63	-0.345622	0.714	0.914	1.23904e-58	0	CAMK1D
CFAP45	4.14269e-63	-0.458999	0.026	0.424	1.37852e-58	0	CFAP45
CPEB4	4.28804e-63	-0.311149	0.592	0.843	1.42689e-58	0	CPEB4
LRRC8A	4.38329e-63	0.361216	0.943	0.769	1.45858e-58	0	LRRC8A
CCDC17	4.3956e-63	-0.47839	0.05	0.448	1.46268e-58	0	CCDC17
TJP3	4.58266e-63	-0.276473	0.41	0.725	1.52493e-58	0	TJP3
LRRC46	4.81426e-63	-0.403461	0.039	0.439	1.60199e-58	0	LRRC46
LYZ	4.84274e-63	-0.387634	0.042	0.441	1.61147e-58	0	LYZ
WDR78	7.1563e-63	-0.601095	0.087	0.481	2.38133e-58	0	WDR78
DYNLRB2	7.25801e-63	-0.960063	0.107	0.496	2.41518e-58	0	DYNLRB2
AHNAK2	7.52979e-63	0.416562	0.98	0.786	2.50561e-58	0	AHNAK2
TSTD1	1.09714e-62	-0.45759	0.961	0.976	3.65085e-58	0	TSTD1
WDR63	1.25276e-62	-0.318433	0.017	0.413	4.16869e-58	0	WDR63
LRP10	1.27282e-62	-0.311545	0.863	0.95	4.23543e-58	0	LRP10
CMTM6	1.28839e-62	-0.310821	0.865	0.95	4.28726e-58	0	CMTM6
LYPD2	1.33528e-62	-1.33445	0.092	0.486	4.44329e-58	0	LYPD2
ARPC3	1.34716e-62	-0.328511	0.987	0.993	4.48279e-58	0	ARPC3
CCDC190	1.6464e-62	-0.394234	0.041	0.437	5.47857e-58	0	CCDC190
C1orf194	1.88799e-62	-1.27371	0.1	0.487	6.28247e-58	0	C1orf194
CFAP52	1.89081e-62	-0.331906	0.024	0.42	6.29187e-58	0	CFAP52
EPS8L1	1.90022e-62	-0.26168	0.363	0.738	6.32317e-58	0	EPS8L1
RSPH9	2.41694e-62	-0.427994	0.028	0.424	8.04261e-58	0	RSPH9
MAP1A	2.57452e-62	-0.332578	0.026	0.421	8.56699e-58	0	MAP1A
ARMC4	2.73528e-62	-0.285499	0.018	0.412	9.10191e-58	0	ARMC4
ANKRD66	3.65972e-62	-0.280325	0.015	0.407	1.21781e-57	0	ANKRD66
FAM216B	3.67766e-62	-0.805274	0.068	0.459	1.22378e-57	0	FAM216B
AC008771.1	5.75072e-62	-0.285462	0.208	0.587	1.91361e-57	0	AC008771.1
EFCAB10	6.93512e-62	-0.324636	0.026	0.42	2.30773e-57	0	EFCAB10
SERPINB5	7.15244e-62	0.319721	0.917	0.732	2.38005e-57	0	SERPINB5
NDUFA2	8.3959e-62	-0.320726	0.945	0.972	2.79382e-57	0	NDUFA2
C9orf24	9.0341e-62	-1.59754	0.159	0.532	3.00619e-57	0	C9orf24
S100A10	9.03582e-62	0.519769	0.97	0.793	3.00676e-57	0	S100A10
CFAP43	9.8468e-62	-0.617107	0.057	0.448	3.27662e-57	0	CFAP43
BLOC1S1	1.15404e-61	-0.332102	0.93	0.973	3.84019e-57	0	BLOC1S1
SHROOM3	1.32205e-61	-0.337378	0.295	0.642	4.39924e-57	0	SHROOM3
ZMYND10	1.4488e-61	-0.58551	0.061	0.454	4.82102e-57	0	ZMYND10
CFAP221	1.73099e-61	-0.402457	0.035	0.428	5.76005e-57	0	CFAP221
SPAG6	1.81551e-61	-0.42013	0.035	0.426	6.0413e-57	0	SPAG6
BBOF1	2.52333e-61	-0.439985	0.1	0.49	8.39664e-57	0	BBOF1
DNAH10	3.27024e-61	-0.338955	0.022	0.413	1.08821e-56	0	DNAH10
SYAP1	3.83513e-61	-0.380483	0.775	0.902	1.27618e-56	0	SYAP1
DRC1	3.90457e-61	-0.353887	0.026	0.416	1.29929e-56	0	DRC1
FANK1	5.12838e-61	-0.531274	0.111	0.492	1.70652e-56	0	FANK1
CFAP77	5.64038e-61	-0.269575	0.02	0.407	1.87689e-56	0	CFAP77
MYCBP	5.69293e-61	-0.303434	0.325	0.656	1.89438e-56	0	MYCBP
CFAP53	6.01518e-61	-0.709008	0.083	0.468	2.00161e-56	0	CFAP53
DPY30	6.60622e-61	-0.472515	0.799	0.905	2.19829e-56	0	DPY30
CAV2	7.09246e-61	0.301082	0.972	0.842	2.36009e-56	0	CAV2
IGFBP3	7.31341e-61	0.763917	0.956	0.844	2.43361e-56	0	IGFBP3
DNAAF1	8.47779e-61	-0.793163	0.059	0.451	2.82107e-56	0	DNAAF1
ENKUR	8.95255e-61	-0.633579	0.065	0.451	2.97905e-56	0	ENKUR
EZR	9.38744e-61	-0.681666	0.937	0.958	3.12376e-56	0	EZR
DGKH	9.60479e-61	0.357591	0.958	0.854	3.19609e-56	0	DGKH
ELF3-AS1	9.98473e-61	-0.255127	0.266	0.633	3.32252e-56	0	ELF3-AS1
SAXO2	1.04935e-60	-0.575289	0.072	0.458	3.49181e-56	0	SAXO2
STK33	1.10242e-60	-0.448202	0.096	0.481	3.66842e-56	0	STK33
GNAS	1.12838e-60	-0.267575	1	0.995	3.75479e-56	0	GNAS
TUBA1B	1.19999e-60	-0.396085	0.784	0.911	3.9931e-56	0	TUBA1B
ARHGAP18	1.2067e-60	-0.707729	0.581	0.78	4.01541e-56	0	ARHGAP18
EFCAB1	1.24696e-60	-0.67395	0.077	0.462	4.1494e-56	0	EFCAB1
AKAP14	1.28416e-60	-0.359549	0.028	0.416	4.27315e-56	0	AKAP14
TEKT2	1.29706e-60	-0.368153	0.03	0.417	4.31611e-56	0	TEKT2
SNRNP25	1.36163e-60	-0.281538	0.507	0.782	4.53095e-56	0	SNRNP25
ATP9A	1.46401e-60	-0.287331	0.491	0.769	4.87163e-56	0	ATP9A
EPB41L4B	1.73445e-60	-0.255277	0.118	0.509	5.77157e-56	0	EPB41L4B
C6orf118	1.88792e-60	-0.288684	0.02	0.406	6.28225e-56	0	C6orf118
TCTEX1D1	2.05923e-60	-0.265112	0.011	0.394	6.8523e-56	0	TCTEX1D1
TTC25	2.0874e-60	-0.276922	0.022	0.407	6.94602e-56	0	TTC25
LAMA5	2.33926e-60	0.264203	0.851	0.631	7.78411e-56	0	LAMA5
CEACAM5	3.60831e-60	-0.348199	0.094	0.489	1.2007e-55	0	CEACAM5
CTXN1	4.98755e-60	-0.56905	0.096	0.476	1.65966e-55	0	CTXN1
MNS1	5.33997e-60	-0.435619	0.048	0.436	1.77693e-55	0	MNS1
ACBD3-AS1	5.62399e-60	-0.326598	0.028	0.411	1.87144e-55	0	ACBD3-AS1
CDHR3	5.73338e-60	-0.552316	0.057	0.443	1.90784e-55	0	CDHR3
GDF15	7.52011e-60	-0.654778	0.685	0.9	2.50239e-55	0	GDF15
TMEM213	8.55515e-60	-0.29369	0.063	0.462	2.84681e-55	0	TMEM213
STMND1	8.98847e-60	-0.272937	0.017	0.401	2.991e-55	0	STMND1
CDS1	9.67e-60	-0.625482	0.625	0.801	3.21779e-55	0	CDS1
DYDC2	1.38295e-59	-0.273424	0.022	0.402	4.60192e-55	0	DYDC2
NEK5	1.55043e-59	-0.37625	0.065	0.448	5.15922e-55	0	NEK5
SEC14L1	1.8855e-59	-0.426459	0.635	0.804	6.2742e-55	0	SEC14L1
RDH10	2.00437e-59	-0.580004	0.908	0.945	6.66974e-55	0	RDH10
COX7A2	2.28107e-59	-0.33205	0.994	0.996	7.5905e-55	0	COX7A2
MAST4	2.4141e-59	0.294521	0.93	0.835	8.03316e-55	0	MAST4
ARHGAP32	2.53556e-59	-0.286425	0.616	0.858	8.43734e-55	0	ARHGAP32
PPP1R42	3.08391e-59	-0.27712	0.02	0.4	1.0262e-54	0	PPP1R42
RSPH1	3.38253e-59	-1.47964	0.166	0.523	1.12557e-54	0	RSPH1
SSR4	3.51721e-59	-0.321629	0.982	0.987	1.17039e-54	0	SSR4
DNAH6	4.16024e-59	-0.323851	0.028	0.41	1.38436e-54	0	DNAH6
FGGY	4.29438e-59	-0.312817	0.371	0.68	1.429e-54	0	FGGY
POLR2I	5.39556e-59	-0.630061	0.902	0.955	1.79543e-54	0	POLR2I
CST6	5.44364e-59	-0.297595	0.03	0.412	1.81142e-54	0	CST6
UQCRH	5.54208e-59	0.271857	0.998	0.993	1.84418e-54	0	UQCRH
CABCOCO1	5.57185e-59	-0.306818	0.028	0.407	1.85409e-54	0	CABCOCO1
CFAP73	8.47895e-59	-0.322004	0.039	0.418	2.82146e-54	0	CFAP73
ITGAV	8.52726e-59	0.276914	0.884	0.696	2.83753e-54	0	ITGAV
TMEM232	9.17358e-59	-0.326464	0.057	0.439	3.0526e-54	0	TMEM232
LUC7L3	9.39228e-59	0.28756	0.983	0.943	3.12538e-54	0	LUC7L3
LINC01765	1.50126e-58	-0.250957	0.017	0.392	4.99558e-54	0	LINC01765
CCDC65	1.74092e-58	-0.299271	0.028	0.407	5.79308e-54	0	CCDC65
TAX1BP1	1.89647e-58	-0.355378	0.972	0.984	6.31069e-54	0	TAX1BP1
MUC5B	2.49967e-58	-1.58719	0.179	0.531	8.31789e-54	0	MUC5B
HES4	2.92417e-58	-0.324817	0.546	0.833	9.73046e-54	0	HES4
TCTEX1D4	4.46415e-58	-0.278323	0.018	0.393	1.48549e-53	0	TCTEX1D4
MMP24OS	5.35837e-58	-0.311808	0.834	0.93	1.78305e-53	0	MMP24OS
SCNN1A	5.57477e-58	-0.279396	0.594	0.856	1.85506e-53	0	SCNN1A
TUBA4B	6.45896e-58	-0.29307	0.03	0.404	2.14928e-53	0	TUBA4B
CASC1	6.94393e-58	-0.312888	0.031	0.407	2.31066e-53	0	CASC1
TPPP3	7.05385e-58	-1.2378	0.148	0.506	2.34724e-53	0	TPPP3
DHX32	7.73257e-58	-0.351923	0.539	0.779	2.57309e-53	0	DHX32
RGS22	7.90937e-58	-0.287168	0.02	0.392	2.63192e-53	0	RGS22
UFC1	7.99209e-58	-0.638781	0.972	0.974	2.65945e-53	0	UFC1
CD55	1.31266e-57	-0.354405	0.554	0.78	4.36802e-53	0	CD55
TUBB4B	1.52827e-57	-0.860859	0.935	0.959	5.08548e-53	0	TUBB4B
HSPB1	1.60426e-57	0.344621	1	0.995	5.33834e-53	0	HSPB1
RIPOR2	1.73478e-57	-0.284624	0.037	0.413	5.77264e-53	0	RIPOR2
EVA1C	1.94834e-57	0.281603	0.865	0.611	6.48331e-53	0	EVA1C
DNAJC3	2.15166e-57	-0.296318	0.836	0.92	7.15987e-53	0	DNAJC3
UQCR11	2.35501e-57	-0.351115	0.991	0.993	7.83653e-53	0	UQCR11
RPL36A	2.36785e-57	0.277119	0.993	0.979	7.87927e-53	0	RPL36A
SPATA18	2.40652e-57	-0.453374	0.149	0.512	8.00794e-53	0	SPATA18
CYB561	2.45655e-57	-0.330055	0.445	0.715	8.17441e-53	0	CYB561
UBB	2.58829e-57	-0.393573	0.993	0.997	8.61278e-53	0	UBB
RP1	3.86918e-57	-0.433619	0.035	0.411	1.28751e-52	0	RP1
EGR1	4.47731e-57	0.33252	0.967	0.844	1.48987e-52	0	EGR1
CGN	5.20463e-57	-0.255911	0.376	0.692	1.73189e-52	0	CGN
CCDC78	5.64525e-57	-0.588427	0.092	0.462	1.87851e-52	0	CCDC78
FAM166B	6.22255e-57	-0.264468	0.02	0.389	2.07062e-52	0	FAM166B
RRAD	6.56378e-57	-0.52061	0.066	0.439	2.18416e-52	0	RRAD
DRC3	7.73011e-57	-0.44833	0.066	0.44	2.57227e-52	0	DRC3
DNAH7	8.30727e-57	-0.333785	0.052	0.431	2.76433e-52	0	DNAH7
MFSD6	8.96728e-57	-0.329643	0.685	0.876	2.98395e-52	0	MFSD6
TTLL10	9.47924e-57	-0.267901	0.05	0.423	3.15431e-52	0	TTLL10
CATSPERD	1.02325e-56	-0.275385	0.026	0.394	3.40497e-52	0	CATSPERD
AK7	1.23169e-56	-0.34319	0.05	0.42	4.09857e-52	0	AK7
FAT2	1.40867e-56	0.259352	0.771	0.407	4.6875e-52	0	FAT2
IQUB	1.45845e-56	-0.257066	0.022	0.389	4.85313e-52	0	IQUB
EIF3M	1.61753e-56	0.258167	0.98	0.928	5.38251e-52	0	EIF3M
LDHA	1.98683e-56	0.305271	0.98	0.894	6.61139e-52	0	LDHA
MAPK10	2.35282e-56	-0.322999	0.461	0.759	7.82924e-52	0	MAPK10
OMG	2.46404e-56	-1.04763	0.127	0.484	8.19935e-52	0	OMG
CCDC96	2.87769e-56	-0.267083	0.063	0.437	9.57579e-52	0	CCDC96
RIBC2	4.6896e-56	-0.255188	0.022	0.388	1.56051e-51	0	RIBC2
CFAP157	1.06845e-55	-0.394078	0.081	0.447	3.55536e-51	0	CFAP157
SPATA17	1.08709e-55	-0.294921	0.048	0.416	3.6174e-51	0	SPATA17
NR3C1	1.63344e-55	0.28036	0.91	0.728	5.43545e-51	0	NR3C1
PLEKHA5	1.70194e-55	-0.307899	0.803	0.926	5.66336e-51	0	PLEKHA5
PFN2	2.52786e-55	-0.362829	0.736	0.875	8.4117e-51	0	PFN2
SPA17	2.83117e-55	-0.618746	0.225	0.556	9.421e-51	0	SPA17
DNAH11	3.18683e-55	-0.417266	0.054	0.42	1.06045e-50	0	DNAH11
EIF2S3	3.25e-55	0.269029	0.976	0.907	1.08147e-50	0	EIF2S3
CES1	5.91995e-55	-0.310664	0.026	0.387	1.96992e-50	0	CES1
NDUFAF3	6.27353e-55	-0.347966	0.749	0.866	2.08758e-50	0	NDUFAF3
MT-CO1	6.51216e-55	0.289777	0.998	0.99	2.16699e-50	0	MT-CO1
ECT2L	6.54346e-55	-0.254241	0.041	0.406	2.1774e-50	0	ECT2L
GNAQ	7.2478e-55	-0.325097	0.788	0.901	2.41178e-50	0	GNAQ
ADH5	8.02009e-55	0.263973	0.974	0.904	2.66876e-50	0	ADH5
VSTM2L	1.12787e-54	-0.307155	0.19	0.541	3.75311e-50	0	VSTM2L
SLC35A3	1.25973e-54	-0.309466	0.718	0.856	4.19188e-50	0	SLC35A3
PACRG	2.40638e-54	-0.317253	0.066	0.434	8.00746e-50	0	PACRG
GTF2F2	2.57103e-54	0.266505	0.9	0.76	8.55536e-50	0	GTF2F2
NEK10	2.69721e-54	-0.348013	0.068	0.433	8.97523e-50	0	NEK10
DNAH3	2.91443e-54	-0.263232	0.055	0.419	9.69807e-50	0	DNAH3
HIPK1	4.37428e-54	-0.483661	0.605	0.777	1.45559e-49	0	HIPK1
MAPK15	4.80892e-54	-0.27573	0.055	0.415	1.60022e-49	0	MAPK15
NANS	5.23664e-54	-0.294975	0.736	0.892	1.74254e-49	0	NANS
CCDC153	6.2376e-54	-0.424427	0.125	0.478	2.07562e-49	0	CCDC153
SYNE1	1.24788e-53	-0.605845	0.098	0.452	4.15244e-49	0	SYNE1
HLA-DPA1	1.4566e-53	-0.306306	0.094	0.459	4.84698e-49	0	HLA-DPA1
IQCK	1.53939e-53	-0.264655	0.306	0.624	5.12249e-49	0	IQCK
TNFAIP8L1	1.66235e-53	-0.512749	0.12	0.47	5.53164e-49	0	TNFAIP8L1
NAA38	2.07397e-53	-0.352146	0.937	0.96	6.90135e-49	0	NAA38
CXCL14	2.72966e-53	0.388246	0.554	0.2	9.08322e-49	0	CXCL14
MALAT1	2.80206e-53	0.415978	0.998	0.99	9.32413e-49	0	MALAT1
SLC26A2	3.52954e-53	-0.320955	0.439	0.741	1.17449e-48	0	SLC26A2
TTC3	3.84462e-53	-0.311514	0.965	0.984	1.27934e-48	0	TTC3
TMEM219	4.65559e-53	-0.310575	0.937	0.968	1.54919e-48	0	TMEM219
ODF2L	4.98971e-53	-0.495126	0.718	0.842	1.66038e-48	0	ODF2L
MT1F	4.99726e-53	-0.251847	0.1	0.46	1.66289e-48	0	MT1F
LYN	5.39427e-53	-0.256612	0.518	0.773	1.795e-48	0	LYN
DZIP3	5.47428e-53	-0.39043	0.231	0.564	1.82162e-48	0	DZIP3
SAA2	7.23976e-53	-0.745538	0.124	0.479	2.4091e-48	0	SAA2
MYH9	7.43605e-53	0.297694	0.97	0.89	2.47442e-48	0	MYH9
MDM2	7.88939e-53	-0.358541	0.825	0.909	2.62527e-48	0	MDM2
TSPAN13	8.58202e-53	-0.302602	0.694	0.842	2.85575e-48	0	TSPAN13
EBPL	9.27623e-53	0.270757	0.95	0.869	3.08676e-48	0	EBPL
GM2A	1.06939e-52	0.260904	0.884	0.686	3.5585e-48	0	GM2A
CCDC33	1.19465e-52	-0.346664	0.092	0.446	3.97532e-48	0	CCDC33
CCDC114	1.39856e-52	-0.285764	0.052	0.402	4.65385e-48	0	CCDC114
BMPR1B	2.31223e-52	-0.25195	0.47	0.766	7.69418e-48	0	BMPR1B
ERP29	2.44381e-52	0.269413	0.974	0.945	8.13202e-48	0	ERP29
SPEF2	2.91201e-52	-0.431191	0.092	0.443	9.69e-48	0	SPEF2
FGFR3	4.3071e-52	0.27543	0.904	0.678	1.43323e-47	0	FGFR3
HLA-DRA	4.7403e-52	-0.584627	0.456	0.71	1.57738e-47	0	HLA-DRA
CFDP1	6.6854e-52	-0.344679	0.887	0.944	2.22463e-47	0	CFDP1
FBL	7.21506e-52	0.252888	0.959	0.869	2.40088e-47	0	FBL
PLA2G16	7.6873e-52	-0.311124	0.646	0.828	2.55803e-47	0	PLA2G16
DNALI1	9.34238e-52	-0.655472	0.188	0.511	3.10877e-47	0	DNALI1
MRPL33	9.35043e-52	-0.282891	0.93	0.964	3.11145e-47	0	MRPL33
ZNF487	1.04738e-51	-0.269731	0.103	0.451	3.48527e-47	0	ZNF487
HYDIN	1.07554e-51	-0.624235	0.116	0.458	3.57896e-47	0	HYDIN
RDX	1.09886e-51	0.283462	0.974	0.923	3.65656e-47	0	RDX
TMEM45A	1.10798e-51	-0.650459	0.255	0.566	3.68691e-47	0	TMEM45A
PPIL6	1.11809e-51	-0.698277	0.131	0.464	3.72056e-47	0	PPIL6
FAM183A	1.4042e-51	-0.982414	0.19	0.51	4.67262e-47	0	FAM183A
CLTC	1.92428e-51	-0.283826	0.924	0.963	6.40323e-47	0	CLTC
LRTOMT	2.25618e-51	-0.331889	0.103	0.449	7.50767e-47	0	LRTOMT
TEX26	2.25951e-51	-0.293089	0.018	0.359	7.51875e-47	0	TEX26
CAMLG	3.52405e-51	0.25033	0.959	0.893	1.17266e-46	0	CAMLG
BPIFA2	4.34675e-51	-0.405647	0.155	0.506	1.44643e-46	0	BPIFA2
DNAJA4	5.72281e-51	-0.58688	0.533	0.72	1.90432e-46	0	DNAJA4
C17orf97	9.10709e-51	-0.351911	0.159	0.494	3.03047e-46	0	C17orf97
IQCG	1.09421e-50	-0.46126	0.218	0.53	3.64109e-46	0	IQCG
FAM84A	1.67208e-50	-0.376551	0.823	0.928	5.56402e-46	0	FAM84A
DNAAF4	2.01324e-50	-0.310114	0.1	0.445	6.69926e-46	0	DNAAF4
SOX2	2.15869e-50	-0.361752	0.928	0.957	7.18324e-46	0	SOX2
SARAF	2.24574e-50	-0.309775	0.972	0.98	7.47292e-46	0	SARAF
CDK6	2.29151e-50	0.270984	0.911	0.753	7.62523e-46	0	CDK6
LAMTOR2	2.50976e-50	-0.278911	0.854	0.939	8.35149e-46	0	LAMTOR2
ANKUB1	2.52074e-50	-0.429245	0.103	0.446	8.38803e-46	0	ANKUB1
DHCR24	4.26e-50	-0.304596	0.865	0.94	1.41756e-45	0	DHCR24
ALDH3B1	6.41048e-50	-0.7511	0.271	0.557	2.13315e-45	0	ALDH3B1
TMED10	6.47547e-50	-0.269739	0.946	0.969	2.15478e-45	0	TMED10
RPL22L1	6.51961e-50	0.294852	0.994	0.965	2.16946e-45	0	RPL22L1
JTB	7.95369e-50	-0.261715	0.958	0.978	2.64667e-45	0	JTB
GABPB1-AS1	8.46993e-50	0.321524	0.972	0.897	2.81845e-45	0	GABPB1-AS1
MSI2	1.11084e-49	-0.428725	0.878	0.939	3.69645e-45	0	MSI2
OSCP1	1.23959e-49	-0.323941	0.125	0.461	4.12484e-45	0	OSCP1
SH3PXD2A	1.46398e-49	0.297788	0.924	0.836	4.87153e-45	0	SH3PXD2A
ISYNA1	1.48763e-49	0.254776	0.854	0.636	4.95025e-45	0	ISYNA1
NDUFA1	1.82737e-49	-0.279255	0.987	0.992	6.08075e-45	0	NDUFA1
C4orf48	2.27384e-49	-0.369644	0.642	0.83	7.56642e-45	0	C4orf48
GON7	2.57594e-49	-0.488469	0.332	0.596	8.57171e-45	0	GON7
LGALS7	2.81645e-49	0.310636	0.744	0.375	9.37201e-45	0	LGALS7
IGFBP2	4.95336e-49	0.370087	0.996	0.944	1.64828e-44	0	IGFBP2
B3GNT5	6.00111e-49	-0.369085	0.393	0.654	1.99693e-44	0	B3GNT5
SPACA9	1.05658e-48	-0.534279	0.175	0.488	3.51586e-44	0	SPACA9
PPP1R7	1.42732e-48	-0.344728	0.751	0.874	4.74955e-44	0	PPP1R7
NME5	1.49984e-48	-0.410215	0.177	0.501	4.99085e-44	0	NME5
PIFO	1.56567e-48	-1.0966	0.197	0.5	5.20992e-44	0	PIFO
TXNDC17	1.75514e-48	0.265677	0.978	0.949	5.84041e-44	0	TXNDC17
MORN2	2.59899e-48	-1.1502	0.557	0.722	8.64841e-44	0	MORN2
PTMS	3.03843e-48	0.28367	0.994	0.954	1.01107e-43	0	PTMS
SLC3A2	3.25601e-48	0.258941	0.952	0.841	1.08347e-43	0	SLC3A2
GADD45A	3.39208e-48	0.279284	0.847	0.63	1.12875e-43	0	GADD45A
MLF1	3.67994e-48	-0.579121	0.4	0.638	1.22454e-43	0	MLF1
C2orf40	4.30805e-48	-0.412736	0.096	0.428	1.43355e-43	0	C2orf40
WNT7B	4.79324e-48	0.294162	0.884	0.731	1.595e-43	0	WNT7B
IFT172	6.06928e-48	-0.307298	0.203	0.524	2.01961e-43	0	IFT172
SERP1	7.78796e-48	-0.260102	0.991	0.993	2.59152e-43	0	SERP1
SCP2	8.68943e-48	-0.257555	0.91	0.965	2.8915e-43	0	SCP2
IRX3	8.69246e-48	-0.334157	0.795	0.883	2.8925e-43	0	IRX3
CFAP300	1.10693e-47	-0.452113	0.173	0.494	3.68342e-43	0	CFAP300
GABARAPL2	1.12707e-47	-0.261336	0.95	0.979	3.75044e-43	0	GABARAPL2
RND3	1.18839e-47	0.309482	0.941	0.84	3.95448e-43	0	RND3
SAP18	1.26966e-47	-0.259776	0.978	0.985	4.22491e-43	0	SAP18
CDC42EP5	1.2787e-47	-0.34761	0.723	0.84	4.25501e-43	0	CDC42EP5
METTL7A	1.34264e-47	-0.482833	0.838	0.914	4.46778e-43	0	METTL7A
MUC20	1.38404e-47	-0.255366	0.391	0.689	4.60554e-43	0	MUC20
CARS	1.45712e-47	-0.488788	0.518	0.711	4.84872e-43	0	CARS
TSC22D1	1.64484e-47	0.361412	0.974	0.929	5.47337e-43	0	TSC22D1
AC244090.1	1.73918e-47	-0.33513	0.249	0.552	5.78731e-43	0	AC244090.1
SMIM19	4.57074e-47	-0.311123	0.732	0.847	1.52096e-42	0	SMIM19
SOD1	5.35018e-47	-0.33975	0.991	0.991	1.78032e-42	0	SOD1
IK	5.69103e-47	-0.54805	0.893	0.933	1.89375e-42	0	IK
PPP1CB	9.46092e-47	-0.318383	0.934	0.955	3.14822e-42	0	PPP1CB
MT-CO3	9.61281e-47	0.285099	0.996	0.993	3.19876e-42	0	MT-CO3
C21orf58	1.61914e-46	-0.294406	0.124	0.447	5.38786e-42	0	C21orf58
ERLEC1	3.60946e-46	-0.266714	0.749	0.861	1.20109e-41	0	ERLEC1
ST3GAL6	7.44128e-46	-0.277005	0.135	0.454	2.47616e-41	0	ST3GAL6
MPZL2	7.9293e-46	0.256612	0.941	0.832	2.63855e-41	0	MPZL2
TEX9	8.73327e-46	-0.281626	0.319	0.616	2.90608e-41	0	TEX9
CARHSP1	2.0266e-45	-0.266397	0.734	0.876	6.7437e-41	0	CARHSP1
ACTR2	4.23854e-45	-0.254814	0.921	0.958	1.41042e-40	0	ACTR2
CCDC113	4.69834e-45	-0.493469	0.173	0.472	1.56342e-40	0	CCDC113
CETN2	5.19977e-45	-0.882879	0.605	0.739	1.73028e-40	0	CETN2
PRKAR1A	8.18058e-45	-0.407707	0.945	0.97	2.72217e-40	0	PRKAR1A
RARRES3	1.02116e-44	-0.449791	0.815	0.888	3.398e-40	0	RARRES3
TMEM231	1.11967e-44	-0.396351	0.159	0.463	3.72581e-40	0	TMEM231
CALM3	1.17041e-44	-0.275349	0.683	0.837	3.89467e-40	0	CALM3
HSPA8	1.33283e-44	-0.342869	0.965	0.985	4.43511e-40	0	HSPA8
MTIF3	1.47036e-44	-0.269753	0.814	0.923	4.89277e-40	0	MTIF3
IFNGR1	1.70632e-44	0.260667	0.889	0.737	5.67794e-40	0	IFNGR1
FAM229B	1.72176e-44	-0.8045	0.376	0.603	5.72932e-40	0	FAM229B
SLC5A3	1.98594e-44	0.382356	0.897	0.712	6.60841e-40	0	SLC5A3
LRRC23	4.17247e-44	-0.580754	0.323	0.572	1.38843e-39	0	LRRC23
NCL	4.86986e-44	0.307368	0.993	0.985	1.6205e-39	0	NCL
FAM227A	5.13824e-44	-0.332832	0.1	0.42	1.7098e-39	0	FAM227A
SNRPG	6.35335e-44	-0.285847	0.967	0.974	2.11414e-39	0	SNRPG
B4GALT1	6.64934e-44	0.279544	0.945	0.862	2.21263e-39	0	B4GALT1
RUNX1	6.71312e-44	-0.273886	0.838	0.936	2.23386e-39	0	RUNX1
KIF9	8.59298e-44	-0.731373	0.358	0.59	2.8594e-39	0	KIF9
CCDC30	9.46971e-44	-0.276401	0.127	0.444	3.15114e-39	0	CCDC30
DUSP1	1.10555e-43	-0.331105	0.742	0.899	3.67883e-39	0	DUSP1
LRRC6	1.20621e-43	-0.308692	0.135	0.442	4.01379e-39	0	LRRC6
ZNF428	1.32969e-43	-0.265946	0.873	0.937	4.42469e-39	0	ZNF428
SPAG16	1.42843e-43	-0.381815	0.644	0.783	4.75325e-39	0	SPAG16
SYNE2	1.99134e-43	0.29395	0.987	0.964	6.6264e-39	0	SYNE2
YWHAE	2.25561e-43	-0.277053	0.993	0.991	7.50577e-39	0	YWHAE
DDIT4	2.72992e-43	0.400736	0.867	0.726	9.08409e-39	0	DDIT4
RNF130	3.57325e-43	-0.264496	0.675	0.83	1.18903e-38	0	RNF130
B9D1	4.7074e-43	-0.306637	0.203	0.502	1.56643e-38	0	B9D1
FIS1	4.78057e-43	-0.255671	0.95	0.978	1.59078e-38	0	FIS1
RHOB	5.88204e-43	-0.260606	0.393	0.675	1.95731e-38	0	RHOB
DNAJA1	1.35211e-42	-0.290329	0.945	0.975	4.49928e-38	0	DNAJA1
KRT14	2.03578e-42	0.788027	0.286	0.055	6.77427e-38	0	KRT14
NFIB	2.04545e-42	0.298859	0.963	0.876	6.80645e-38	0	NFIB
EMP2	2.15158e-42	-0.267649	0.825	0.934	7.15959e-38	0	EMP2
SLC34A2	2.16008e-42	-0.673151	0.649	0.782	7.18788e-38	0	SLC34A2
COX6C	3.1484e-42	-0.252272	0.993	0.998	1.04766e-37	0	COX6C
MLEC	3.2102e-42	-0.25788	0.792	0.875	1.06823e-37	0	MLEC
IFT27	3.29009e-42	-0.344349	0.47	0.669	1.09481e-37	0	IFT27
PNRC1	3.84421e-42	0.254211	0.98	0.963	1.2792e-37	0	PNRC1
AFDN	6.14094e-42	-0.281653	0.797	0.878	2.04346e-37	0	AFDN
C11orf74	6.25597e-42	-0.39856	0.461	0.657	2.08174e-37	0	C11orf74
CD74	6.77002e-42	-0.764846	0.834	0.881	2.25279e-37	0	CD74
SEC11C	8.71143e-42	-0.425781	0.78	0.88	2.89882e-37	0	SEC11C
ZNF106	1.01546e-41	-0.313163	0.845	0.926	3.37904e-37	0	ZNF106
DPCD	1.33342e-41	-0.420463	0.323	0.576	4.43707e-37	0	DPCD
PRRG4	1.50545e-41	0.266224	0.952	0.861	5.00953e-37	0	PRRG4
TMEM14B	2.00932e-41	-0.333396	0.889	0.937	6.68623e-37	0	TMEM14B
INSR	2.46632e-41	-0.268788	0.839	0.929	8.20693e-37	0	INSR
DNAL1	3.63593e-41	-0.359412	0.338	0.58	1.20989e-36	0	DNAL1
NR2F2	4.56902e-41	0.261525	0.98	0.964	1.52039e-36	0	NR2F2
FTX	6.21918e-41	0.284818	0.941	0.827	2.06949e-36	0	FTX
GIHCG	6.2939e-41	-0.406051	0.238	0.508	2.09436e-36	0	GIHCG
CFAP298	6.80745e-41	-0.527788	0.714	0.799	2.26525e-36	0	CFAP298
BCL2L1	8.1715e-41	-0.294431	0.655	0.789	2.71915e-36	0	BCL2L1
EFCAB2	9.72471e-41	-0.273639	0.19	0.479	3.23599e-36	0	EFCAB2
SGPP2	1.00987e-40	-0.264702	0.766	0.898	3.36046e-36	0	SGPP2
ELK3	1.77455e-40	-0.250217	0.421	0.648	5.90499e-36	0	ELK3
CD59	4.61794e-40	-0.462042	0.95	0.951	1.53667e-35	0	CD59
CNN3	6.43506e-40	-0.255534	0.613	0.812	2.14133e-35	0	CNN3
CCDC74A	8.49005e-40	-0.335052	0.142	0.431	2.82515e-35	0	CCDC74A
RGCC	1.05618e-39	-0.269026	0.382	0.654	3.51454e-35	0	RGCC
RFX3	1.51221e-39	-0.486523	0.336	0.563	5.03202e-35	0	RFX3
LTF	1.64823e-39	-0.34374	0.037	0.324	5.48465e-35	0	LTF
SLC12A2	1.70257e-39	-0.27143	0.554	0.754	5.66546e-35	0	SLC12A2
MICOS10	1.73886e-39	-0.274086	0.923	0.965	5.78623e-35	0	MICOS10
LCA5	2.96166e-39	-0.29332	0.33	0.576	9.85521e-35	0	LCA5
MRPS31	6.98957e-39	-0.683625	0.705	0.785	2.32585e-34	0	MRPS31
PRDX5	7.65595e-39	-0.540459	0.998	0.998	2.54759e-34	0	PRDX5
NUDC	1.03756e-38	-0.505302	0.9	0.932	3.45259e-34	0	NUDC
HIPK2	1.57413e-38	-0.274873	0.721	0.857	5.23806e-34	0	HIPK2
MRPL41	1.57994e-38	-0.288458	0.932	0.966	5.25739e-34	0	MRPL41
ANKRD36C	1.92386e-38	-0.327388	0.275	0.562	6.40185e-34	0	ANKRD36C
SECISBP2L	2.57435e-38	-0.267546	0.69	0.818	8.56641e-34	0	SECISBP2L
TSGA10	3.27406e-38	-0.273405	0.432	0.661	1.08948e-33	0	TSGA10
KIF3B	3.43653e-38	-0.331582	0.576	0.74	1.14354e-33	0	KIF3B
PTBP3	5.87223e-38	-0.28831	0.854	0.918	1.95404e-33	0	PTBP3
HLA-DRB1	6.56978e-38	-0.315778	0.22	0.51	2.18616e-33	0	HLA-DRB1
CASC4	7.8981e-38	-0.2581	0.734	0.873	2.62817e-33	0	CASC4
COX14	8.1133e-38	-0.259361	0.956	0.964	2.69978e-33	0	COX14
C9orf16	8.4441e-38	-0.25152	0.976	0.983	2.80986e-33	0	C9orf16
HSPH1	9.1923e-38	-0.45898	0.865	0.907	3.05883e-33	0	HSPH1
CRNDE	9.22094e-38	-0.378939	0.939	0.95	3.06836e-33	0	CRNDE
ZKSCAN1	9.98127e-38	-0.381007	0.97	0.971	3.32137e-33	0	ZKSCAN1
SLFN13	1.21522e-37	-0.26649	0.303	0.56	4.04377e-33	0	SLFN13
FTL	1.29946e-37	0.298623	1	1	4.32408e-33	0	FTL
S100A13	1.64189e-37	-0.259787	0.873	0.934	5.46355e-33	0	S100A13
NPHP1	1.77462e-37	-0.320555	0.22	0.483	5.90522e-33	0	NPHP1
RPA3	2.2014e-37	-0.328408	0.699	0.797	7.32538e-33	0	RPA3
MORF4L2	3.24944e-37	-0.254679	0.873	0.929	1.08128e-32	0	MORF4L2
TRAF3IP1	4.99877e-37	-0.445757	0.533	0.694	1.66339e-32	0	TRAF3IP1
GNA11	7.9203e-37	-0.256384	0.768	0.862	2.63556e-32	0	GNA11
ZBED5-AS1	1.26532e-36	-0.283295	0.397	0.612	4.21047e-32	0	ZBED5-AS1
CEBPD	1.29593e-36	0.318762	0.991	0.975	4.31233e-32	0	CEBPD
STARD10	1.31643e-36	-0.275237	0.948	0.963	4.38056e-32	0	STARD10
CLMN	4.66088e-36	-0.430966	0.378	0.568	1.55095e-31	0	CLMN
HSPB11	5.48454e-36	-0.413091	0.806	0.841	1.82503e-31	0	HSPB11
SEM1	1.04203e-35	-0.283012	0.994	0.989	3.46747e-31	0	SEM1
FILIP1	1.12426e-35	-0.296779	0.17	0.444	3.74108e-31	0	FILIP1
CYSTM1	1.17911e-35	-0.523442	0.873	0.905	3.92362e-31	0	CYSTM1
SPATS2L	1.8972e-35	0.252439	0.982	0.923	6.31312e-31	0	SPATS2L
MOK	2.18194e-35	-0.273992	0.212	0.471	7.26063e-31	0	MOK
JPT2	8.70731e-35	-0.345397	0.795	0.856	2.89745e-30	0	JPT2
HECTD1	1.67416e-34	-0.276601	0.923	0.967	5.57093e-30	0	HECTD1
FABP5	2.50323e-34	0.388568	0.908	0.807	8.32974e-30	0	FABP5
C12orf75	2.74691e-34	-0.752781	0.343	0.532	9.1406e-30	0	C12orf75
RCAN3	5.13651e-34	-0.316117	0.47	0.648	1.70922e-29	0	RCAN3
LRRFIP1	5.34916e-34	-0.280071	0.941	0.965	1.77999e-29	0	LRRFIP1
MACC1	7.36324e-34	-0.261559	0.48	0.715	2.45019e-29	0	MACC1
MARCKS	9.01085e-34	0.25324	0.994	0.978	2.99845e-29	0	MARCKS
DNAJC10	9.76661e-34	-0.253942	0.688	0.802	3.24994e-29	0	DNAJC10
SPATA6	1.11241e-33	-0.266234	0.304	0.535	3.70166e-29	0	SPATA6
C4orf3	1.32821e-33	-0.291718	0.98	0.986	4.41975e-29	0	C4orf3
KIF3A	1.67667e-33	-0.261626	0.461	0.65	5.57928e-29	0	KIF3A
KRT10	1.72189e-33	-0.256879	0.985	0.995	5.72977e-29	0	KRT10
S100A11	2.14767e-33	-0.268387	0.998	0.998	7.14658e-29	0	S100A11
AK9	2.16952e-33	-0.253507	0.369	0.59	7.21929e-29	0	AK9
S100A9	2.32702e-33	-1.09333	0.736	0.918	7.74338e-29	0	S100A9
IFT57	2.89222e-33	-0.704513	0.603	0.688	9.62416e-29	0	IFT57
IFI27	5.40267e-33	-0.411641	0.306	0.582	1.79779e-28	0	IFI27
RFX2	6.16777e-33	-0.302173	0.244	0.471	2.05239e-28	0	RFX2
TMEM107	9.90758e-33	-0.256059	0.304	0.527	3.29685e-28	0	TMEM107
CXCL1	1.05339e-32	-0.546035	0.653	0.853	3.50526e-28	0	CXCL1
CSPP1	2.04516e-32	-0.313349	0.391	0.582	6.80549e-28	0	CSPP1
WDR54	4.61192e-32	-0.472098	0.284	0.494	1.53466e-27	0	WDR54
GCC2	4.61925e-32	-0.380839	0.884	0.916	1.5371e-27	0	GCC2
FTO	4.76921e-32	-0.418812	0.546	0.672	1.587e-27	0	FTO
MRPS6	6.85594e-32	0.273045	0.961	0.874	2.28138e-27	0	MRPS6
ATP5MD	6.99195e-32	-0.282643	0.989	0.993	2.32664e-27	0	ATP5MD
CC2D2A	8.80798e-32	-0.341525	0.315	0.522	2.93094e-27	0	CC2D2A
YWHAH	1.38202e-31	-0.251069	0.679	0.798	4.59882e-27	0	YWHAH
RUVBL2	1.53344e-31	-0.319485	0.522	0.677	5.10267e-27	0	RUVBL2
KIF21A	3.40708e-31	-0.344599	0.803	0.884	1.13374e-26	0	KIF21A
DNPH1	4.89709e-31	-0.364704	0.817	0.867	1.62955e-26	0	DNPH1
KTN1	9.28257e-31	-0.288312	0.993	0.978	3.08887e-26	0	KTN1
HACD4	1.43034e-30	-0.250972	0.21	0.447	4.75959e-26	0	HACD4
ENDOG	1.68023e-30	-0.340777	0.699	0.782	5.59113e-26	0	ENDOG
IFT43	8.87656e-30	-0.315639	0.565	0.695	2.95376e-25	0	IFT43
EFHC1	1.77561e-29	-0.586489	0.478	0.622	5.90853e-25	0	EFHC1
ID1	4.1164e-29	0.289755	0.987	0.953	1.36977e-24	0	ID1
ORAI2	6.10688e-29	-0.295672	0.375	0.548	2.03213e-24	0	ORAI2
SLFN5	7.01898e-29	-0.253616	0.808	0.893	2.33563e-24	0	SLFN5
FAM174A	8.43209e-29	-0.275088	0.694	0.76	2.80586e-24	0	FAM174A
C3	1.10813e-28	-0.559017	0.421	0.606	3.68742e-24	0	C3
EPS8	1.55421e-28	-0.273836	0.839	0.89	5.17179e-24	0	EPS8
HMGN3	2.59651e-28	-0.455603	0.985	0.978	8.64014e-24	0	HMGN3
VMP1	3.40471e-28	0.261244	0.976	0.953	1.13295e-23	0	VMP1
CYP24A1	3.53091e-28	0.401582	0.467	0.24	1.17494e-23	0	CYP24A1
MAP9	3.608e-28	-0.28979	0.565	0.694	1.2006e-23	0	MAP9
CFAP70	3.85238e-28	-0.34245	0.232	0.465	1.28192e-23	0	CFAP70
CEP126	1.52011e-27	-0.498759	0.469	0.603	5.05831e-23	0	CEP126
OST4	1.57109e-27	-0.267529	0.993	0.993	5.22797e-23	0	OST4
BASP1	1.57182e-27	-0.827389	0.651	0.709	5.23038e-23	0	BASP1
IFT88	1.92561e-27	-0.254013	0.343	0.536	6.40766e-23	0	IFT88
WDR60	4.47355e-27	-0.34028	0.554	0.663	1.48862e-22	0	WDR60
CXCL8	1.32051e-26	-0.46082	0.434	0.71	4.39413e-22	0	CXCL8
AZIN1	5.54398e-26	-0.281537	0.753	0.799	1.84481e-21	0	AZIN1
OSBPL6	6.48114e-26	-0.294829	0.256	0.458	2.15666e-21	0	OSBPL6
RABL2B	9.86359e-26	-0.305729	0.408	0.552	3.28221e-21	0	RABL2B
TMEM165	1.77525e-25	-0.252942	0.935	0.965	5.90731e-21	0	TMEM165
RSPH3	2.83703e-25	-0.281557	0.509	0.638	9.44051e-21	0	RSPH3
CLCA2	3.02661e-25	-0.399233	0.474	0.663	1.00714e-20	0	CLCA2
TCTEX1D2	7.31301e-25	-0.794925	0.607	0.655	2.43348e-20	0	TCTEX1D2
DSTN	7.89128e-25	-0.261816	1	0.993	2.6259e-20	0	DSTN
ABHD2	1.39001e-24	-0.266699	0.865	0.911	4.62541e-20	0	ABHD2
CCDC146	2.39911e-24	-0.700858	0.653	0.684	7.98327e-20	0	CCDC146
ADH1C	3.96412e-24	-0.405499	0.668	0.794	1.3191e-19	0	ADH1C
KLF6	5.06679e-23	-0.261508	0.601	0.748	1.68603e-18	0	KLF6
ALDH1A3	1.23618e-22	-0.278787	0.644	0.803	4.11351e-18	0	ALDH1A3
IFT22	1.39548e-22	-0.399188	0.561	0.631	4.64359e-18	0	IFT22
KLK11	1.70946e-22	-0.346073	0.792	0.842	5.68841e-18	0	KLK11
TCTN1	3.20075e-22	-0.265552	0.445	0.571	1.06508e-17	0	TCTN1
RUVBL1	2.27187e-21	-0.304496	0.559	0.64	7.55987e-17	0	RUVBL1
COPRS	2.35868e-21	-0.278274	0.773	0.811	7.84875e-17	0	COPRS
SOX4	2.63956e-21	-0.381131	0.983	0.981	8.78341e-17	0	SOX4
TUSC3	1.71776e-20	-0.266082	0.732	0.757	5.71603e-16	0	TUSC3
SAA1	1.31879e-19	-0.963358	0.399	0.523	4.38841e-15	0	SAA1
MT2A	1.66634e-17	-0.332582	0.904	0.93	5.54493e-13	0	MT2A
DIAPH2	1.94079e-17	-0.283747	0.493	0.58	6.45817e-13	0	DIAPH2
DMKN	8.82489e-17	-0.306069	0.845	0.817	2.93657e-12	0	DMKN
PCM1	1.21077e-16	-0.341962	0.935	0.925	4.02896e-12	0	PCM1
ODF3B	4.44845e-16	-0.937027	0.62	0.613	1.48027e-11	0	ODF3B
KRT8	2.9032e-15	-0.261744	0.985	0.993	9.6607e-11	0	KRT8
UPK1B	4.96648e-11	-0.377263	0.47	0.606	1.65264e-06	0	UPK1B
CLUAP1	6.34673e-11	-0.278265	0.742	0.71	2.11194e-06	0	CLUAP1
S100A8	2.28159e-07	-0.635531	0.461	0.613	0.00759223	0	S100A8
SOD2	1.32236e-05	0.261144	0.803	0.765	0.440027	0	SOD2
CD24	0.00450788	-0.506563	0.994	0.952	1	0	CD24
SERPINB3.1	3.58945e-201	1.89829	0.998	0.918	1.19443e-196	1	SERPINB3
S100A9.1	1.62473e-134	1.81762	0.981	0.806	5.40647e-130	1	S100A9
KRT19	5.1732e-112	0.662036	1	0.999	1.72143e-107	1	KRT19
AQP3	1.15926e-101	0.586765	0.994	0.985	3.85755e-97	1	AQP3
SLC7A2	3.44936e-97	-0.565575	0.265	0.757	1.14781e-92	1	SLC7A2
CLCA2.1	2.31451e-95	0.70011	0.84	0.496	7.70176e-91	1	CLCA2
AKR1C2	1.62438e-94	0.716855	0.998	0.939	5.40529e-90	1	AKR1C2
CSTA	2.26166e-94	0.875923	0.989	0.891	7.5259e-90	1	CSTA
CD24.1	2.30439e-94	-1.04748	0.922	0.986	7.66807e-90	1	CD24
WDR66	9.61118e-94	-0.461928	0.13	0.659	3.19822e-89	1	WDR66
IGFBP7	6.09629e-90	-0.86185	0.356	0.801	2.0286e-85	1	IGFBP7
CKB	7.39214e-90	-0.61403	0.733	0.939	2.45981e-85	1	CKB
TXN.1	1.81101e-89	0.578797	1	0.991	6.02633e-85	1	TXN
TCN1.1	4.48118e-89	0.722875	0.756	0.367	1.49116e-84	1	TCN1
CCN2	8.88241e-87	-0.678152	0.246	0.721	2.95571e-82	1	CCN2
KLK11.1	8.22566e-85	0.591315	0.933	0.777	2.73717e-80	1	KLK11
ARPC3.1	7.08757e-84	0.357735	0.996	0.989	2.35846e-79	1	ARPC3
AKR1C3	3.6328e-83	0.543822	0.979	0.911	1.20885e-78	1	AKR1C3
RETREG1	4.31714e-80	-0.290865	0.227	0.717	1.43657e-75	1	RETREG1
ODF3B.1	9.3257e-77	-0.979127	0.333	0.742	3.10322e-72	1	ODF3B
EHF	1.86205e-76	0.460167	0.971	0.944	6.19616e-72	1	EHF
C19orf33	1.52875e-74	0.362931	0.987	0.975	5.08707e-70	1	C19orf33
B2M	7.11874e-74	-0.467177	0.996	0.997	2.36883e-69	1	B2M
S100A16	1.25782e-73	0.507944	0.973	0.882	4.18552e-69	1	S100A16
TMSB4X	1.50721e-73	0.446409	1	0.996	5.01539e-69	1	TMSB4X
RAB25	1.63755e-72	0.354294	0.981	0.957	5.44912e-68	1	RAB25
GLUL.1	4.11891e-71	0.509595	0.99	0.987	1.37061e-66	1	GLUL
CLCA4	8.55405e-71	0.482877	0.583	0.195	2.84644e-66	1	CLCA4
C12orf75.1	2.26936e-69	-0.764497	0.173	0.605	7.55154e-65	1	C12orf75
CLMN.1	3.36153e-69	-0.469604	0.208	0.642	1.11858e-64	1	CLMN
SLC5A3.1	1.2849e-68	-0.491311	0.562	0.864	4.27563e-64	1	SLC5A3
CTSC.1	1.50099e-67	0.478179	0.975	0.886	4.99471e-63	1	CTSC
CFL1	4.92914e-67	0.290465	0.992	0.987	1.64022e-62	1	CFL1
CYP1B1	3.53477e-65	0.698432	0.97	0.845	1.17623e-60	1	CYP1B1
EIF6	8.5556e-65	0.346957	0.956	0.866	2.84696e-60	1	EIF6
TMPRSS4	1.22226e-64	0.384839	0.95	0.888	4.06718e-60	1	TMPRSS4
NAP1L1.1	2.19855e-64	-0.359916	0.989	0.995	7.3159e-60	1	NAP1L1
SERPINB1.1	4.24398e-64	0.642659	0.964	0.8	1.41223e-59	1	SERPINB1
DYNC2H1	1.36531e-63	-0.413318	0.377	0.744	4.54322e-59	1	DYNC2H1
RFX2.1	1.5529e-62	-0.337029	0.114	0.526	5.16744e-58	1	RFX2
SDC1	1.0315e-61	0.38658	0.954	0.906	3.43241e-57	1	SDC1
KRT18.1	1.99746e-61	0.433795	0.992	0.985	6.64676e-57	1	KRT18
CXCL17.1	1.90345e-60	0.494465	0.983	0.903	6.33391e-56	1	CXCL17
FTH1	2.28674e-60	-0.386465	1	1	7.60935e-56	1	FTH1
CDC42EP5.1	6.03008e-60	0.387685	0.922	0.749	2.00657e-55	1	CDC42EP5
KLF5	7.86589e-60	0.319621	0.987	0.989	2.61745e-55	1	KLF5
HACD4.1	1.17437e-59	-0.2892	0.091	0.497	3.90782e-55	1	HACD4
PPIL6.1	1.84011e-59	-0.660311	0.084	0.48	6.12315e-55	1	PPIL6
FAM3D.1	2.80291e-59	0.762778	0.808	0.517	9.32698e-55	1	FAM3D
MGST1	9.60164e-59	0.362094	0.996	0.982	3.19504e-54	1	MGST1
PIFO.1	1.45241e-58	-0.984461	0.128	0.527	4.83305e-54	1	PIFO
TMEM231.1	2.06378e-58	-0.411917	0.099	0.485	6.86743e-54	1	TMEM231
ERICH3.1	2.40272e-58	-0.842602	0.053	0.436	7.99531e-54	1	ERICH3
HSPB1.1	2.56508e-58	0.488083	1	0.995	8.53555e-54	1	HSPB1
TNFSF10.1	2.79886e-58	0.450299	0.958	0.875	9.31348e-54	1	TNFSF10
FILIP1.1	3.05437e-58	-0.336512	0.086	0.477	1.01637e-53	1	FILIP1
CCDC39.1	3.30064e-58	-0.490244	0.04	0.425	1.09832e-53	1	CCDC39
EPPK1	3.37513e-58	-0.275274	0.345	0.711	1.12311e-53	1	EPPK1
CDHR3.1	4.00886e-58	-0.549113	0.055	0.438	1.33399e-53	1	CDHR3
RDH10.1	4.67587e-58	0.570339	0.968	0.917	1.55594e-53	1	RDH10
SAA1.1	4.93047e-58	-0.984431	0.202	0.61	1.64066e-53	1	SAA1
FAM84A.1	6.34001e-58	0.417316	0.956	0.867	2.1097e-53	1	FAM84A
AQP5.1	8.70288e-58	0.670649	0.88	0.627	2.89597e-53	1	AQP5
EFCAB1.1	9.40139e-58	-0.632303	0.07	0.46	3.12841e-53	1	EFCAB1
WDR54.1	1.08627e-57	-0.473559	0.152	0.55	3.61466e-53	1	WDR54
LRRIQ1.1	1.50899e-57	-0.804756	0.082	0.465	5.02132e-53	1	LRRIQ1
FAM216B.1	2.14415e-57	-0.76134	0.07	0.453	7.13486e-53	1	FAM216B
C9orf135.1	2.64381e-57	-0.536602	0.051	0.447	8.79755e-53	1	C9orf135
DNAH11.1	3.56334e-57	-0.425119	0.042	0.42	1.18574e-52	1	DNAH11
EPS8L1.1	4.72967e-57	0.28554	0.785	0.544	1.57384e-52	1	EPS8L1
NPHP1.1	5.75564e-57	-0.338851	0.13	0.519	1.91525e-52	1	NPHP1
CFAP221.1	7.9432e-57	-0.396676	0.042	0.419	2.64318e-52	1	CFAP221
SAXO2.1	1.05951e-56	-0.560477	0.074	0.451	3.52563e-52	1	SAXO2
CTXN1.1	1.4049e-56	-0.517481	0.086	0.475	4.67494e-52	1	CTXN1
CFAP36	1.47702e-56	-0.372872	0.568	0.817	4.91493e-52	1	CFAP36
GSTP1.1	1.66202e-56	0.296074	1	1	5.53053e-52	1	GSTP1
ENKUR.1	2.03919e-56	-0.599416	0.065	0.445	6.7856e-52	1	ENKUR
MAP3K19.1	2.65139e-56	-0.442457	0.05	0.424	8.82276e-52	1	MAP3K19
CCDC146.1	3.43252e-56	-0.77418	0.482	0.76	1.1422e-51	1	CCDC146
NEK10.1	4.74194e-56	-0.346689	0.055	0.433	1.57793e-51	1	NEK10
TNFAIP8L1.1	4.84069e-56	-0.508904	0.099	0.474	1.61079e-51	1	TNFAIP8L1
ERMP1	4.95262e-56	0.309417	0.813	0.639	1.64804e-51	1	ERMP1
CFAP43.1	7.50655e-56	-0.602017	0.067	0.438	2.49788e-51	1	CFAP43
CCDC170.1	8.14228e-56	-0.991118	0.078	0.447	2.70942e-51	1	CCDC170
MNS1.1	1.1953e-55	-0.417935	0.05	0.43	3.97749e-51	1	MNS1
ORAI2.1	1.26188e-55	-0.324317	0.234	0.609	4.19905e-51	1	ORAI2
ARMC3.1	1.37696e-55	-0.529792	0.048	0.424	4.58197e-51	1	ARMC3
PROM1.1	2.27819e-55	-0.48688	0.158	0.519	7.58089e-51	1	PROM1
CLUAP1.1	2.68271e-55	-0.41849	0.522	0.809	8.92698e-51	1	CLUAP1
S100P.1	2.75734e-55	0.739961	0.96	0.801	9.17533e-51	1	S100P
DNAH7.1	2.81424e-55	-0.339858	0.053	0.425	9.36465e-51	1	DNAH7
FAM81B.1	2.85278e-55	-0.633229	0.059	0.437	9.49289e-51	1	FAM81B
SPAG17.1	3.45348e-55	-0.710399	0.07	0.44	1.14918e-50	1	SPAG17
DRC3.1	4.70911e-55	-0.440594	0.061	0.437	1.567e-50	1	DRC3
HYDIN.1	5.00847e-55	-0.626585	0.095	0.463	1.66662e-50	1	HYDIN
IFT22.1	5.48584e-55	-0.452778	0.377	0.712	1.82547e-50	1	IFT22
CCDC113.1	6.50716e-55	-0.490741	0.12	0.492	2.16532e-50	1	CCDC113
GPX4	7.19898e-55	-0.283515	0.998	0.997	2.39553e-50	1	GPX4
MGST2	1.02738e-54	0.269196	0.947	0.859	3.41871e-50	1	MGST2
IGF1R	1.09434e-54	-0.289855	0.667	0.882	3.64151e-50	1	IGF1R
AGR3.1	1.12188e-54	-0.974362	0.173	0.547	3.73317e-50	1	AGR3
UPK1B.1	1.18801e-54	0.857588	0.701	0.5	3.95323e-50	1	UPK1B
TSPAN19.1	1.41285e-54	-0.535823	0.059	0.435	4.70139e-50	1	TSPAN19
CEP126.1	1.42923e-54	-0.569209	0.339	0.659	4.7559e-50	1	CEP126
RSPH4A.1	1.57516e-54	-0.515947	0.053	0.424	5.24152e-50	1	RSPH4A
SPTSSB	1.61575e-54	0.390505	0.726	0.456	5.37658e-50	1	SPTSSB
CCDC74A.1	1.64515e-54	-0.341008	0.074	0.457	5.47439e-50	1	CCDC74A
RP1.1	1.67718e-54	-0.424065	0.036	0.405	5.58097e-50	1	RP1
BASP1.1	2.04365e-54	-0.879441	0.514	0.77	6.80046e-50	1	BASP1
TCTEX1D2.1	2.35065e-54	-0.802515	0.432	0.732	7.82203e-50	1	TCTEX1D2
ZBBX.1	2.88037e-54	-0.393562	0.042	0.406	9.58472e-50	1	ZBBX
DHRS9.1	3.30847e-54	0.517552	0.93	0.673	1.10093e-49	1	DHRS9
C5orf49.1	3.91863e-54	-0.982298	0.09	0.463	1.30396e-49	1	C5orf49
SPACA9.1	5.77973e-54	-0.499334	0.128	0.505	1.92326e-49	1	SPACA9
SRGAP3-AS2.1	6.52318e-54	-0.642295	0.059	0.432	2.17065e-49	1	SRGAP3-AS2
MAP1A.1	6.93016e-54	-0.321485	0.044	0.408	2.30608e-49	1	MAP1A
COX5B	1.07848e-53	0.269266	1	0.993	3.58875e-49	1	COX5B
SYNE1.1	1.22109e-53	-0.60484	0.09	0.451	4.0633e-49	1	SYNE1
RFX3.1	1.23321e-53	-0.496359	0.25	0.598	4.10361e-49	1	RFX3
CFAP53.1	1.30955e-53	-0.659521	0.091	0.459	4.35767e-49	1	CFAP53
CC2D2A.1	1.36944e-53	-0.373438	0.204	0.569	4.55696e-49	1	CC2D2A
AL357093.2.1	1.37477e-53	-0.601947	0.053	0.429	4.57469e-49	1	AL357093.2
SPEF2.1	1.51562e-53	-0.427818	0.078	0.444	5.04338e-49	1	SPEF2
CCDC173.1	1.58739e-53	-0.362396	0.048	0.415	5.28219e-49	1	CCDC173
MS4A8.1	1.59616e-53	-0.578038	0.088	0.455	5.31138e-49	1	MS4A8
DNAH10.1	1.81985e-53	-0.329131	0.038	0.401	6.05573e-49	1	DNAH10
FAM227A.1	2.91177e-53	-0.3521	0.067	0.431	9.6892e-49	1	FAM227A
C1orf194.1	3.06848e-53	-1.09048	0.105	0.479	1.02107e-48	1	C1orf194
AC013264.1.1	3.60353e-53	-0.588129	0.059	0.433	1.19911e-48	1	AC013264.1
DNAH5.1	3.92076e-53	-0.908211	0.097	0.453	1.30467e-48	1	DNAH5
DNAH12.1	4.38981e-53	-0.519643	0.069	0.43	1.46075e-48	1	DNAH12
RSPH1.1	5.63518e-53	-1.32627	0.16	0.521	1.87516e-48	1	RSPH1
AK7.1	5.96613e-53	-0.332837	0.051	0.414	1.98529e-48	1	AK7
WDR38.1	6.50005e-53	-0.476717	0.053	0.422	2.16296e-48	1	WDR38
DNAH9.1	6.53374e-53	-0.419181	0.061	0.42	2.17417e-48	1	DNAH9
WDR78.1	7.13304e-53	-0.567761	0.107	0.466	2.37359e-48	1	WDR78
LDLRAD1.1	7.70968e-53	-0.606745	0.074	0.434	2.56547e-48	1	LDLRAD1
C2orf40.1	7.86716e-53	-0.402247	0.067	0.436	2.61787e-48	1	C2orf40
STOML3.1	8.59529e-53	-0.388347	0.044	0.41	2.86017e-48	1	STOML3
MORN5.1	1.01882e-52	-0.54613	0.074	0.448	3.39024e-48	1	MORN5
VWA3B.1	1.49949e-52	-0.373759	0.059	0.416	4.98969e-48	1	VWA3B
SNTN.1	1.71508e-52	-0.9677	0.086	0.448	5.7071e-48	1	SNTN
FAM162A	1.76214e-52	0.330953	0.966	0.933	5.8637e-48	1	FAM162A
JAG2.1	1.91647e-52	-0.260142	0.234	0.614	6.37724e-48	1	JAG2
ZFP36L2.1	2.22624e-52	-0.445787	0.737	0.917	7.40803e-48	1	ZFP36L2
CFAP126.1	2.30891e-52	-0.500686	0.053	0.426	7.68313e-48	1	CFAP126
PALMD	2.351e-52	-0.286081	0.381	0.725	7.8232e-48	1	PALMD
C9orf16.1	2.62919e-52	0.302699	0.99	0.976	8.74888e-48	1	C9orf16
ST3GAL6.1	3.00514e-52	-0.266816	0.091	0.469	9.9999e-48	1	ST3GAL6
OSBPL6.1	3.15554e-52	-0.339639	0.141	0.507	1.05004e-47	1	OSBPL6
LRRC10B.1	3.19943e-52	-0.428446	0.05	0.411	1.06464e-47	1	LRRC10B
FAM92B.1	3.71814e-52	-0.655671	0.082	0.451	1.23725e-47	1	FAM92B
S100A8.1	4.65271e-52	1.44152	0.745	0.484	1.54824e-47	1	S100A8
ZMYND10.1	4.77135e-52	-0.526709	0.072	0.443	1.58772e-47	1	ZMYND10
TEKT2.1	4.99437e-52	-0.341516	0.042	0.406	1.66193e-47	1	TEKT2
EFCAB10.1	6.03714e-52	-0.302091	0.044	0.407	2.00892e-47	1	EFCAB10
ARMC4.1	6.27903e-52	-0.273226	0.042	0.396	2.08941e-47	1	ARMC4
IFT57.1	6.62695e-52	-0.704192	0.459	0.751	2.20518e-47	1	IFT57
OMG.1	8.36033e-52	-0.947114	0.12	0.483	2.78198e-47	1	OMG
CASC1.1	9.2782e-52	-0.296223	0.04	0.397	3.08741e-47	1	CASC1
TMEM190.1	9.61315e-52	-0.784876	0.086	0.451	3.19887e-47	1	TMEM190
FAM183A.1	1.12601e-51	-0.866579	0.158	0.519	3.74693e-47	1	FAM183A
TPPP3.1	1.13653e-51	-1.10193	0.143	0.503	3.78191e-47	1	TPPP3
PRDX1	1.41867e-51	0.306646	1	0.991	4.72078e-47	1	PRDX1
CCDC78.1	2.08563e-51	-0.531916	0.09	0.458	6.94015e-47	1	CCDC78
CCDC17.1	2.11981e-51	-0.442954	0.074	0.431	7.05388e-47	1	CCDC17
TMEM123	2.3099e-51	-0.319477	0.922	0.976	7.68643e-47	1	TMEM123
FANK1.1	2.52363e-51	-0.475217	0.122	0.482	8.39762e-47	1	FANK1
CTSD	2.78928e-51	0.325159	0.975	0.986	9.2816e-47	1	CTSD
TCTN1.1	3.25373e-51	-0.317346	0.293	0.637	1.08271e-46	1	TCTN1
WDR34	3.27425e-51	-0.318593	0.49	0.775	1.08954e-46	1	WDR34
WDR63.1	3.71172e-51	-0.306683	0.044	0.395	1.23511e-46	1	WDR63
CFAP157.1	3.76851e-51	-0.367257	0.08	0.442	1.25401e-46	1	CFAP157
SPAG6.1	4.10156e-51	-0.393218	0.055	0.412	1.36484e-46	1	SPAG6
DNAH6.1	4.36358e-51	-0.313138	0.044	0.397	1.45202e-46	1	DNAH6
CFAP45.1	4.43554e-51	-0.430577	0.051	0.407	1.47597e-46	1	CFAP45
LRRC6.1	4.70007e-51	-0.303422	0.093	0.456	1.56399e-46	1	LRRC6
GIHCG.1	7.57444e-51	-0.403629	0.173	0.533	2.52047e-46	1	GIHCG
ROPN1L.1	8.24252e-51	-0.79945	0.082	0.443	2.74278e-46	1	ROPN1L
CCDC114.1	8.60524e-51	-0.275146	0.046	0.4	2.86348e-46	1	CCDC114
DNAAF1.1	1.31255e-50	-0.77286	0.084	0.434	4.36764e-46	1	DNAAF1
C6orf118.1	2.47703e-50	-0.275805	0.042	0.39	8.24255e-46	1	C6orf118
CFAP73.1	2.82504e-50	-0.293641	0.05	0.408	9.40062e-46	1	CFAP73
RABL2B.1	2.9719e-50	-0.33307	0.261	0.616	9.88931e-46	1	RABL2B
DRC1.1	3.17594e-50	-0.335342	0.05	0.4	1.05683e-45	1	DRC1
TCTEX1D1.1	3.3602e-50	-0.255091	0.034	0.379	1.11814e-45	1	TCTEX1D1
UBXN10.1	3.61584e-50	-0.371541	0.061	0.41	1.20321e-45	1	UBXN10
CAPSL.1	3.61697e-50	-0.658429	0.07	0.435	1.20358e-45	1	CAPSL
SERPINB4	3.94017e-50	0.675357	0.796	0.514	1.31113e-45	1	SERPINB4
CFAP77.1	3.99822e-50	-0.253142	0.044	0.391	1.33045e-45	1	CFAP77
STOX1.1	6.32047e-50	-0.309005	0.074	0.425	2.1032e-45	1	STOX1
TEKT1.1	6.49191e-50	-0.444883	0.059	0.419	2.16025e-45	1	TEKT1
APIP.1	6.57344e-50	0.407449	0.901	0.769	2.18738e-45	1	APIP
CCDC33.1	6.9237e-50	-0.31702	0.082	0.445	2.30393e-45	1	CCDC33
STK33.1	7.59822e-50	-0.421575	0.12	0.465	2.52838e-45	1	STK33
C11orf97.1	9.03328e-50	-0.399518	0.055	0.409	3.00592e-45	1	C11orf97
DYNLRB2.1	1.00796e-49	-0.837405	0.128	0.481	3.35408e-45	1	DYNLRB2
ALDH3B1.1	1.00805e-49	-0.699334	0.234	0.569	3.35437e-45	1	ALDH3B1
PACRG.1	1.06936e-49	-0.299091	0.069	0.428	3.55839e-45	1	PACRG
SPATA17.1	1.20583e-49	-0.279422	0.055	0.408	4.01252e-45	1	SPATA17
FAM83A	1.39805e-49	0.355668	0.77	0.515	4.65216e-45	1	FAM83A
KIF9.1	1.61915e-49	-0.671402	0.29	0.617	5.38789e-45	1	KIF9
DNALI1.1	1.65158e-49	-0.57935	0.162	0.518	5.4958e-45	1	DNALI1
OSCP1.1	1.68119e-49	-0.305645	0.107	0.465	5.59432e-45	1	OSCP1
GSTA1.1	1.69689e-49	0.602989	0.89	0.682	5.64657e-45	1	GSTA1
CFAP52.1	1.79626e-49	-0.305112	0.051	0.402	5.97722e-45	1	CFAP52
C20orf85.1	2.24904e-49	-1.50568	0.166	0.509	7.48389e-45	1	C20orf85
NEK5.1	2.25624e-49	-0.357495	0.088	0.432	7.50785e-45	1	NEK5
CABCOCO1.1	2.5829e-49	-0.282274	0.044	0.395	8.59486e-45	1	CABCOCO1
CCDC65.1	2.68862e-49	-0.280305	0.044	0.394	8.94667e-45	1	CCDC65
FOXJ1.1	2.76216e-49	-0.561723	0.107	0.452	9.19136e-45	1	FOXJ1
SYNE2.1	3.98912e-49	-0.360036	0.952	0.98	1.32742e-44	1	SYNE2
IFITM3.1	4.15254e-49	-0.657227	0.891	0.966	1.3818e-44	1	IFITM3
PPP1R14B	4.16217e-49	0.311957	0.983	0.952	1.385e-44	1	PPP1R14B
AC004832.1.1	4.88725e-49	-0.326013	0.051	0.402	1.62628e-44	1	AC004832.1
STMND1.1	5.01589e-49	-0.260788	0.042	0.384	1.66909e-44	1	STMND1
MOK.1	6.50516e-49	-0.281773	0.147	0.497	2.16466e-44	1	MOK
PPP1R42.1	1.05461e-48	-0.256748	0.04	0.385	3.50932e-44	1	PPP1R42
CFAP300.1	1.28019e-48	-0.433286	0.15	0.5	4.25996e-44	1	CFAP300
TUBA4B.1	1.32563e-48	-0.270339	0.046	0.391	4.41117e-44	1	TUBA4B
NUDT14	1.4159e-48	-0.250498	0.83	0.952	4.71156e-44	1	NUDT14
RIPOR2.1	1.50737e-48	-0.274638	0.057	0.398	5.01591e-44	1	RIPOR2
RRAD.1	2.40914e-48	-0.474048	0.076	0.429	8.01667e-44	1	RRAD
LY6E	4.4134e-48	0.339068	0.989	0.962	1.4686e-43	1	LY6E
C11orf88.1	5.1183e-48	-0.697125	0.114	0.461	1.70317e-43	1	C11orf88
CATSPERD.1	5.7222e-48	-0.253497	0.04	0.382	1.90412e-43	1	CATSPERD
TTC25.1	9.36908e-48	-0.254131	0.048	0.39	3.11766e-43	1	TTC25
RGS22.1	9.57835e-48	-0.275676	0.044	0.376	3.18729e-43	1	RGS22
DNAH3.1	9.84619e-48	-0.257709	0.07	0.407	3.27642e-43	1	DNAH3
B4GALT4	1.36542e-47	0.336089	0.876	0.79	4.54356e-43	1	B4GALT4
MDK.1	1.9286e-47	0.447609	0.966	0.893	6.41761e-43	1	MDK
IFITM2	2.25869e-47	-0.332125	0.6	0.854	7.51603e-43	1	IFITM2
LRTOMT.1	2.31018e-47	-0.310477	0.101	0.445	7.68736e-43	1	LRTOMT
ATP2A2	2.41979e-47	-0.308861	0.886	0.96	8.0521e-43	1	ATP2A2
KCTD12	3.01396e-47	-0.291046	0.27	0.6	1.00293e-42	1	KCTD12
ATP5MC3	3.29092e-47	0.300101	0.998	0.992	1.09509e-42	1	ATP5MC3
CRIP1.1	3.43729e-47	-0.5671	0.109	0.457	1.14379e-42	1	CRIP1
DGKH.1	3.57378e-47	-0.352306	0.825	0.915	1.18921e-42	1	DGKH
FAM229B.1	4.38073e-47	-0.722801	0.314	0.627	1.45773e-42	1	FAM229B
LRRC46.1	5.14307e-47	-0.338715	0.069	0.419	1.71141e-42	1	LRRC46
PDLIM1.1	5.16649e-47	-0.400403	0.966	0.983	1.7192e-42	1	PDLIM1
C9orf24.1	5.93549e-47	-1.33063	0.185	0.515	1.97509e-42	1	C9orf24
TUSC3.1	8.75862e-47	-0.338257	0.598	0.817	2.91452e-42	1	TUSC3
CFAP44	1.0077e-46	-0.266956	0.183	0.524	3.35324e-42	1	CFAP44
RSPH9.1	1.64439e-46	-0.357119	0.057	0.405	5.47186e-42	1	RSPH9
SPTBN1	1.85167e-46	-0.355771	0.863	0.942	6.16162e-42	1	SPTBN1
ANKUB1.1	2.25581e-46	-0.406394	0.101	0.442	7.50642e-42	1	ANKUB1
ID1.1	2.91454e-46	0.468323	0.994	0.951	9.69843e-42	1	ID1
ARPC5	4.12094e-46	0.266775	0.981	0.945	1.37128e-41	1	ARPC5
C21orf58.1	5.39636e-46	-0.280459	0.109	0.449	1.79569e-41	1	C21orf58
CCDC30.1	5.74811e-46	-0.276788	0.11	0.447	1.91274e-41	1	CCDC30
ITGB8	6.02808e-46	-0.272234	0.604	0.84	2.0059e-41	1	ITGB8
IFT88.1	6.85329e-46	-0.282481	0.242	0.579	2.2805e-41	1	IFT88
AKAP14.1	8.38842e-46	-0.304633	0.055	0.398	2.79133e-41	1	AKAP14
ACBD3-AS1.1	8.81201e-46	-0.299903	0.061	0.39	2.93229e-41	1	ACBD3-AS1
ANKRD66.1	1.17491e-45	-0.250647	0.051	0.385	3.90964e-41	1	ANKRD66
BBOF1.1	1.21789e-45	-0.408878	0.143	0.465	4.05265e-41	1	BBOF1
CD63	1.42467e-45	0.281557	0.992	0.995	4.74072e-41	1	CD63
FTO.1	1.49292e-45	-0.436925	0.434	0.72	4.96783e-41	1	FTO
CCDC190.1	1.70442e-45	-0.348349	0.082	0.413	5.67164e-41	1	CCDC190
DSTN.1	1.74351e-45	-0.319142	0.99	0.997	5.80169e-41	1	DSTN
IQCG.1	2.07031e-45	-0.423979	0.208	0.53	6.88915e-41	1	IQCG
DNAAF4.1	2.35834e-45	-0.294324	0.101	0.439	7.84761e-41	1	DNAAF4
ITGA3.1	2.78332e-45	-0.259726	0.51	0.805	9.26178e-41	1	ITGA3
LRRC23.1	3.50168e-45	-0.533615	0.278	0.588	1.16522e-40	1	LRRC23
EFHC1.1	5.18302e-45	-0.600625	0.364	0.671	1.7247e-40	1	EFHC1
CD74.1	5.40124e-45	-0.703405	0.802	0.894	1.79732e-40	1	CD74
SPA17.1	6.7627e-45	-0.555869	0.232	0.548	2.25035e-40	1	SPA17
COPRS.1	7.72734e-45	-0.331443	0.672	0.855	2.57135e-40	1	COPRS
NME5.1	1.01522e-44	-0.373781	0.166	0.501	3.37824e-40	1	NME5
SLK	1.15952e-44	0.289409	0.966	0.944	3.85841e-40	1	SLK
C9orf116.1	1.15971e-44	-0.929914	0.206	0.523	3.85907e-40	1	C9orf116
FHAD1.1	1.48524e-44	-0.331948	0.093	0.419	4.94227e-40	1	FHAD1
FAM3B	2.28699e-44	0.296551	0.688	0.462	7.61019e-40	1	FAM3B
DTHD1.1	2.65765e-44	-0.397502	0.091	0.407	8.84358e-40	1	DTHD1
A4GALT	3.00313e-44	0.26802	0.87	0.751	9.99322e-40	1	A4GALT
C17orf97.1	4.33699e-44	-0.323434	0.162	0.488	1.44318e-39	1	C17orf97
SAA2.1	5.04928e-44	-0.673689	0.133	0.47	1.6802e-39	1	SAA2
SEC14L1.1	5.07688e-44	-0.367444	0.613	0.811	1.68938e-39	1	SEC14L1
VSTM2L.1	5.39056e-44	-0.267675	0.196	0.533	1.79376e-39	1	VSTM2L
TMEM232.1	6.91072e-44	-0.3011	0.095	0.416	2.29961e-39	1	TMEM232
SLC34A2.1	1.07318e-43	-0.684601	0.606	0.8	3.57112e-39	1	SLC34A2
CFAP70.1	1.36527e-43	-0.382441	0.164	0.492	4.54306e-39	1	CFAP70
P4HTM	1.5057e-43	-0.284017	0.474	0.761	5.01037e-39	1	P4HTM
S100A11.1	2.49132e-43	0.28494	1	0.997	8.29012e-39	1	S100A11
GLTP	3.64057e-43	0.30086	0.97	0.927	1.21144e-38	1	GLTP
SPATA18.1	3.9072e-43	-0.426442	0.187	0.49	1.30016e-38	1	SPATA18
TEX26.1	4.40172e-43	-0.286334	0.036	0.346	1.46471e-38	1	TEX26
AKR1A1	4.62298e-43	0.26918	0.973	0.928	1.53834e-38	1	AKR1A1
ARHGAP18.1	6.36236e-43	-0.619093	0.585	0.776	2.11714e-38	1	ARHGAP18
CETN2.1	7.12155e-43	-0.793348	0.543	0.765	2.36977e-38	1	CETN2
TMEM165.1	1.02084e-42	0.326518	0.964	0.951	3.39694e-38	1	TMEM165
MRPS6.1	1.06369e-42	-0.292779	0.821	0.938	3.53955e-38	1	MRPS6
DZIP3.1	2.63712e-42	-0.365282	0.251	0.55	8.77527e-38	1	DZIP3
DNAL1.1	3.62487e-42	-0.33624	0.295	0.596	1.20621e-37	1	DNAL1
BZW1	3.64481e-42	0.258605	0.97	0.968	1.21285e-37	1	BZW1
PCM1.1	4.66046e-42	-0.430827	0.874	0.952	1.55082e-37	1	PCM1
MORN2.1	6.20738e-42	-1.01831	0.512	0.74	2.06557e-37	1	MORN2
DIAPH2.1	7.04974e-42	-0.332832	0.352	0.641	2.34587e-37	1	DIAPH2
CCP110	8.15068e-42	-0.267199	0.31	0.617	2.71222e-37	1	CCP110
GSTA4	1.07194e-41	0.334739	0.867	0.72	3.56698e-37	1	GSTA4
PROS1	2.39808e-41	-0.271391	0.166	0.473	7.97986e-37	1	PROS1
EFCAB2.1	2.43095e-41	-0.267332	0.166	0.486	8.08922e-37	1	EFCAB2
CCDC153.1	2.95036e-41	-0.350432	0.143	0.465	9.8176e-37	1	CCDC153
CYSTM1.1	5.08679e-41	-0.500155	0.846	0.916	1.69268e-36	1	CYSTM1
SPATA6.1	6.64784e-41	-0.274453	0.251	0.556	2.21213e-36	1	SPATA6
CSPP1.1	8.71277e-41	-0.312744	0.31	0.616	2.89926e-36	1	CSPP1
HLA-B	3.30095e-40	-0.33183	0.958	0.984	1.09842e-35	1	HLA-B
STOM	3.61401e-40	-0.313405	0.783	0.885	1.2026e-35	1	STOM
PDLIM4	3.84989e-40	-0.294876	0.61	0.833	1.28109e-35	1	PDLIM4
NDRG2.1	4.3124e-40	0.288838	0.928	0.793	1.43499e-35	1	NDRG2
TUBA1A.1	4.98088e-40	-0.694916	0.318	0.599	1.65744e-35	1	TUBA1A
CD81	5.01229e-40	0.255085	0.983	0.982	1.66789e-35	1	CD81
CLDN3.1	6.57864e-40	-0.2855	0.15	0.471	2.18911e-35	1	CLDN3
B9D1.1	1.3272e-39	-0.267091	0.187	0.505	4.41637e-35	1	B9D1
LAD1	2.20183e-39	0.254667	0.8	0.578	7.3268e-35	1	LAD1
C11orf74.1	4.18273e-39	-0.364244	0.41	0.678	1.39185e-34	1	C11orf74
PHLDA2	5.11134e-39	0.314027	0.8	0.644	1.70085e-34	1	PHLDA2
IFI6	5.52426e-39	-0.258657	0.164	0.495	1.83825e-34	1	IFI6
NFIB.1	2.32434e-38	-0.262487	0.825	0.939	7.73449e-34	1	NFIB
TST	2.33077e-38	0.251072	0.891	0.811	7.75588e-34	1	TST
KRT7.1	3.33738e-38	0.491234	0.87	0.681	1.11055e-33	1	KRT7
WDR60.1	3.86565e-38	-0.340437	0.451	0.708	1.28633e-33	1	WDR60
TRAF3IP1.1	4.60377e-38	-0.440787	0.491	0.71	1.53195e-33	1	TRAF3IP1
SPATS2L.1	5.69137e-38	-0.264747	0.901	0.96	1.89386e-33	1	SPATS2L
AKAP9	6.192e-38	-0.315256	0.935	0.981	2.06045e-33	1	AKAP9
TRIM56	1.03063e-37	-0.291278	0.863	0.927	3.42951e-33	1	TRIM56
MLF1.1	1.05595e-37	-0.50567	0.389	0.639	3.51377e-33	1	MLF1
KIF3B.1	1.23921e-37	-0.327987	0.547	0.751	4.12359e-33	1	KIF3B
ENO1	1.38604e-37	0.26678	0.981	0.968	4.6122e-33	1	ENO1
CD59.1	2.22281e-37	-0.440754	0.918	0.965	7.39661e-33	1	CD59
DAPL1	3.7326e-37	0.327911	0.71	0.471	1.24206e-32	1	DAPL1
HIPK1.1	4.00057e-37	-0.422448	0.598	0.777	1.33123e-32	1	HIPK1
ARL3	5.05057e-37	-0.305294	0.724	0.882	1.68063e-32	1	ARL3
CST6.1	5.40025e-37	-0.252492	0.086	0.381	1.79699e-32	1	CST6
HLA-DPA1.1	5.53974e-37	-0.255181	0.128	0.439	1.8434e-32	1	HLA-DPA1
RSPH3.1	1.0224e-36	-0.289041	0.427	0.673	3.40215e-32	1	RSPH3
ANXA1.1	1.73424e-36	0.324892	0.987	0.956	5.77086e-32	1	ANXA1
RCAN3.1	2.03757e-36	-0.295909	0.415	0.67	6.78023e-32	1	RCAN3
IGFBP2.1	5.52097e-36	-0.346988	0.962	0.96	1.83716e-31	1	IGFBP2
DPCD.1	6.27451e-36	-0.375463	0.31	0.578	2.0879e-31	1	DPCD
MUC5B.1	1.02648e-35	-1.27848	0.229	0.504	3.41572e-31	1	MUC5B
MRPS31.1	1.47869e-35	-0.634389	0.648	0.809	4.92048e-31	1	MRPS31
AHNAK2.1	1.69099e-35	-0.353045	0.752	0.891	5.62694e-31	1	AHNAK2
CES1.1	1.92568e-35	-0.26397	0.074	0.36	6.40789e-31	1	CES1
DCXR	2.02155e-35	0.250255	0.874	0.785	6.72691e-31	1	DCXR
NWD1.1	2.52511e-35	-0.479167	0.219	0.478	8.40256e-31	1	NWD1
CXCL1.1	2.81252e-35	0.561048	0.899	0.74	9.35895e-31	1	CXCL1
HLA-DRB1.1	3.72744e-35	-0.279037	0.2	0.515	1.24034e-30	1	HLA-DRB1
MAP9.1	4.10322e-35	-0.309758	0.493	0.724	1.36539e-30	1	MAP9
MSI2.1	4.44099e-35	-0.357143	0.893	0.932	1.47778e-30	1	MSI2
SAMHD1.1	7.77777e-35	-0.528935	0.366	0.59	2.58813e-30	1	SAMHD1
TAGLN2	9.52366e-35	-0.297557	0.859	0.951	3.16909e-30	1	TAGLN2
IFT172.1	1.24202e-34	-0.270326	0.227	0.509	4.13293e-30	1	IFT172
SPAG1.1	1.47947e-34	-0.386844	0.316	0.562	4.92308e-30	1	SPAG1
GON7.1	1.90629e-34	-0.406265	0.335	0.591	6.34338e-30	1	GON7
ENAH	2.92199e-34	-0.302687	0.861	0.928	9.72321e-30	1	ENAH
S100A10.1	3.3727e-34	-0.39096	0.739	0.899	1.1223e-29	1	S100A10
CFAP298.1	3.45618e-34	-0.472764	0.657	0.824	1.15008e-29	1	CFAP298
AC007906.2.1	1.40656e-33	-0.854935	0.33	0.557	4.68047e-29	1	AC007906.2
AC244090.1.1	1.76414e-33	-0.275647	0.267	0.54	5.87035e-29	1	AC244090.1
LAYN	1.8614e-33	0.292117	0.802	0.671	6.194e-29	1	LAYN
CEBPB	2.29276e-33	0.268087	0.99	0.973	7.62937e-29	1	CEBPB
FAM174A.1	3.0343e-33	-0.267909	0.6	0.801	1.00969e-28	1	FAM174A
SHROOM3.1	3.43559e-33	-0.257634	0.36	0.608	1.14323e-28	1	SHROOM3
AZIN1.1	3.66837e-33	-0.305081	0.674	0.834	1.22069e-28	1	AZIN1
EZR.1	4.28584e-33	-0.56902	0.922	0.964	1.42616e-28	1	EZR
ZKSCAN1.1	4.47604e-33	-0.360015	0.949	0.98	1.48945e-28	1	ZKSCAN1
S100A2.1	6.27921e-33	0.555509	0.994	0.958	2.08947e-28	1	S100A2
HSPH1.1	2.21329e-32	-0.425682	0.846	0.916	7.36495e-28	1	HSPH1
RUVBL1.1	3.15818e-32	-0.321215	0.451	0.687	1.05092e-27	1	RUVBL1
DNAJA4.1	4.95018e-32	-0.50427	0.533	0.717	1.64722e-27	1	DNAJA4
GCC2.1	9.04359e-32	-0.360696	0.851	0.93	3.00934e-27	1	GCC2
HLA-DRA.1	1.27744e-31	-0.466425	0.472	0.699	4.25081e-27	1	HLA-DRA
MT2A.1	1.52464e-31	-0.452915	0.869	0.945	5.07339e-27	1	MT2A
CRNDE.1	1.87759e-31	-0.332563	0.924	0.957	6.24787e-27	1	CRNDE
USP31.1	3.29395e-31	-0.250341	0.507	0.743	1.09609e-26	1	USP31
SELENBP1.1	6.1227e-31	0.29115	0.888	0.699	2.03739e-26	1	SELENBP1
SLC6A6.1	8.23616e-31	-0.311985	0.848	0.933	2.74067e-26	1	SLC6A6
KRT8.1	8.64806e-31	0.280806	0.994	0.989	2.87773e-26	1	KRT8
CARS.1	1.32204e-30	-0.439186	0.509	0.713	4.39921e-26	1	CARS
CCDC69.1	4.05156e-30	-0.297555	0.339	0.56	1.3482e-25	1	CCDC69
ETS2.1	4.89534e-30	-0.34881	0.728	0.868	1.62897e-25	1	ETS2
HES4.1	6.24823e-30	0.255181	0.844	0.696	2.07916e-25	1	HES4
ELF3.1	8.1055e-30	0.317166	0.989	0.974	2.69719e-25	1	ELF3
S100A6.1	1.25389e-29	0.381851	1	1	4.17246e-25	1	S100A6
EPAS1	1.32269e-29	0.308928	0.97	0.913	4.40139e-25	1	EPAS1
IFT43.1	3.13628e-29	-0.273947	0.507	0.719	1.04363e-24	1	IFT43
KRT4	3.99341e-29	0.513091	0.474	0.243	1.32885e-24	1	KRT4
MMP10.1	6.45386e-29	-1.03307	0.343	0.633	2.14759e-24	1	MMP10
COL17A1.1	2.52201e-28	-0.546111	0.352	0.55	8.39225e-24	1	COL17A1
HSPB11.1	3.18626e-28	-0.33652	0.735	0.872	1.06026e-23	1	HSPB11
ADIRF.1	5.75802e-28	0.301496	0.96	0.847	1.91604e-23	1	ADIRF
KTN1.1	7.98773e-28	-0.286402	0.962	0.991	2.658e-23	1	KTN1
HMGN3.1	2.44328e-27	-0.42052	0.977	0.982	8.13026e-23	1	HMGN3
CLDN4.1	4.83236e-27	0.345578	0.924	0.812	1.60802e-22	1	CLDN4
IFI27.1	4.8915e-27	-0.394735	0.303	0.58	1.6277e-22	1	IFI27
DST.1	6.87157e-27	-0.931577	0.768	0.865	2.28658e-22	1	DST
SPAG16.1	1.29992e-26	-0.328821	0.646	0.78	4.32561e-22	1	SPAG16
RUVBL2.1	1.45866e-26	-0.279149	0.488	0.691	4.85383e-22	1	RUVBL2
TXNIP	1.53934e-26	0.277037	0.97	0.963	5.12231e-22	1	TXNIP
C3.1	1.97707e-26	-0.424511	0.362	0.63	6.57891e-22	1	C3
TUBA1C	1.97869e-26	0.256126	0.869	0.805	6.58428e-22	1	TUBA1C
TFF3.1	2.8728e-26	-0.612938	0.331	0.557	9.55952e-22	1	TFF3
MT1E	3.36677e-26	-0.278403	0.874	0.943	1.12032e-21	1	MT1E
NUDC.1	4.94758e-26	-0.400459	0.882	0.939	1.64636e-21	1	NUDC
CDS1.1	6.23079e-26	-0.499598	0.669	0.779	2.07336e-21	1	CDS1
RPA3.1	7.76151e-26	-0.278017	0.659	0.813	2.58272e-21	1	RPA3
JPT2.1	1.045e-25	-0.290924	0.771	0.866	3.47733e-21	1	JPT2
KLF3	1.14452e-25	0.267272	0.95	0.94	3.80849e-21	1	KLF3
UFC1.1	1.4364e-25	-0.479271	0.958	0.98	4.77977e-21	1	UFC1
UBAC1	2.59803e-25	-0.265489	0.85	0.913	8.64519e-21	1	UBAC1
DMKN.1	4.13225e-25	-0.266824	0.739	0.864	1.37505e-20	1	DMKN
LYPD2.1	3.71881e-24	-0.982381	0.2	0.432	1.23747e-19	1	LYPD2
ALDH1A3.1	3.76884e-24	0.386238	0.802	0.73	1.25412e-19	1	ALDH1A3
PRKAR1A.1	3.91618e-24	-0.316986	0.958	0.963	1.30315e-19	1	PRKAR1A
BCAM.1	5.6088e-24	-0.662869	0.653	0.782	1.86638e-19	1	BCAM
DNPH1.1	7.96876e-24	-0.290486	0.808	0.87	2.65168e-19	1	DNPH1
B4GALT5.1	1.97224e-23	0.264535	0.859	0.749	6.56282e-19	1	B4GALT5
B3GNT5.1	5.52182e-23	-0.288479	0.459	0.621	1.83744e-18	1	B3GNT5
LYZ.1	1.55927e-22	-0.261955	0.156	0.384	5.18862e-18	1	LYZ
PLEKHS1.1	2.29601e-22	-0.394191	0.453	0.59	7.6402e-18	1	PLEKHS1
CAPN13.1	1.67414e-21	-0.32524	0.171	0.387	5.57088e-17	1	CAPN13
GDF15.1	2.53712e-20	0.48865	0.876	0.811	8.44251e-16	1	GDF15
PSENEN.1	2.89195e-20	-0.490316	0.659	0.76	9.62325e-16	1	PSENEN
ENDOG.1	3.65734e-20	-0.273301	0.672	0.793	1.21701e-15	1	ENDOG
PSCA.1	3.80153e-20	-1.04367	0.566	0.669	1.265e-15	1	PSCA
POLR2I.1	3.83102e-20	-0.46013	0.933	0.94	1.27481e-15	1	POLR2I
FLNA.1	3.97845e-20	-0.332164	0.33	0.485	1.32387e-15	1	FLNA
KIF21A.1	4.50144e-20	-0.306814	0.819	0.876	1.4979e-15	1	KIF21A
FOS	5.34346e-20	0.266528	0.924	0.907	1.77809e-15	1	FOS
SPRR1B	7.4651e-20	0.622347	0.282	0.117	2.48409e-15	1	SPRR1B
PIGR.1	1.37218e-19	-1.00248	0.589	0.678	4.56606e-15	1	PIGR
IK.1	1.70126e-19	-0.417112	0.903	0.928	5.66111e-15	1	IK
ODF2L.1	1.72624e-19	-0.353947	0.735	0.832	5.74423e-15	1	ODF2L
LOXL4.1	1.90104e-19	-0.525504	0.459	0.586	6.3259e-15	1	LOXL4
CXCL8.1	1.12167e-18	0.632468	0.716	0.58	3.73246e-14	1	CXCL8
F3	5.61479e-18	0.312007	0.747	0.643	1.86838e-13	1	F3
IGFBP6.1	1.01101e-17	-0.356773	0.213	0.401	3.36425e-13	1	IGFBP6
IL18.1	1.48518e-17	-0.283586	0.585	0.735	4.9421e-13	1	IL18
MARCKSL1.1	1.71652e-17	0.278236	0.81	0.663	5.7119e-13	1	MARCKSL1
CCDC80	1.83145e-17	-0.280327	0.893	0.918	6.09433e-13	1	CCDC80
TUBB4B.1	2.62161e-17	-0.611629	0.935	0.959	8.72367e-13	1	TUBB4B
LGALS7.1	5.2463e-17	0.28784	0.627	0.432	1.74576e-12	1	LGALS7
IFIT3	6.12834e-17	-0.258338	0.156	0.361	2.03926e-12	1	IFIT3
SMIM22.1	1.35897e-16	-0.720019	0.575	0.615	4.52211e-12	1	SMIM22
CLDN10.1	5.3654e-16	0.295718	0.57	0.42	1.78539e-11	1	CLDN10
TGM2.1	8.74882e-16	-0.284985	0.339	0.517	2.91126e-11	1	TGM2
TMC5.1	1.54629e-15	-0.973107	0.64	0.638	5.14544e-11	1	TMC5
LGALS7B.1	2.28518e-15	0.303074	0.73	0.569	7.60417e-11	1	LGALS7B
GPX2.1	2.32765e-15	0.314424	0.846	0.829	7.7455e-11	1	GPX2
KIAA1211L.1	2.42268e-15	-0.273625	0.581	0.661	8.0617e-11	1	KIAA1211L
LAMB3.1	3.25011e-15	-0.420044	0.617	0.706	1.08151e-10	1	LAMB3
LTF.1	7.44838e-14	-0.287312	0.12	0.282	2.47852e-09	1	LTF
PRDX5.1	8.08359e-14	-0.350506	0.998	0.998	2.6899e-09	1	PRDX5
DPY30.1	1.86721e-13	-0.272781	0.842	0.884	6.21333e-09	1	DPY30
METTL7A.1	4.84966e-13	-0.304724	0.89	0.89	1.61377e-08	1	METTL7A
ABCA13.1	5.10942e-13	-0.402584	0.669	0.685	1.70021e-08	1	ABCA13
UCP2.1	1.28714e-12	-0.56618	0.61	0.624	4.28308e-08	1	UCP2
KRT15.1	2.36979e-12	-1.09343	0.762	0.827	7.88573e-08	1	KRT15
CTSS.1	8.34524e-12	-0.364856	0.665	0.684	2.77696e-07	1	CTSS
TSLP.1	2.26906e-10	-0.334099	0.413	0.506	7.55053e-06	1	TSLP
GSTA2.1	5.3591e-10	-0.322519	0.265	0.396	1.78329e-05	1	GSTA2
DYNLL1.1	1.86001e-09	-0.488264	0.996	0.991	6.18938e-05	1	DYNLL1
NQO1.1	3.32097e-09	-0.361468	0.712	0.754	0.000110508	1	NQO1
SPINK5	6.58038e-09	0.283136	0.6	0.494	0.000218969	1	SPINK5
HSBP1.1	1.17992e-08	-0.290426	0.996	0.984	0.000392631	1	HSBP1
FBXO32.1	1.46769e-08	-0.467683	0.77	0.801	0.00048839	1	FBXO32
ATP5IF1.1	1.9791e-08	-0.339054	0.99	0.991	0.000658566	1	ATP5IF1
IGFBP5.1	9.54674e-08	-0.555043	0.72	0.738	0.00317677	1	IGFBP5
ALDH3A1.1	1.63262e-07	-0.276235	0.99	0.957	0.00543271	1	ALDH3A1
WNT4.1	2.33804e-07	-0.313661	0.53	0.565	0.00778006	1	WNT4
CIB1.1	1.64107e-06	-0.301158	0.945	0.925	0.0546084	1	CIB1
RARRES1.1	1.7154e-06	-0.592146	0.556	0.631	0.0570817	1	RARRES1
RAB11FIP1.1	3.08382e-06	-0.310208	0.813	0.784	0.102617	1	RAB11FIP1
FABP5.1	3.71702e-06	0.423889	0.827	0.845	0.123688	1	FABP5
TM4SF1	4.67884e-06	0.263815	0.501	0.454	0.155693	1	TM4SF1
LY6D	5.1536e-06	0.46694	0.524	0.473	0.171491	1	LY6D
BPIFA1.1	5.17318e-06	-0.459403	0.768	0.829	0.172143	1	BPIFA1
GPNMB.1	5.31496e-06	-0.513261	0.583	0.618	0.176861	1	GPNMB
CP.1	7.87587e-06	-0.254744	0.623	0.691	0.262078	1	CP
KRT23	4.81689e-05	0.280436	0.648	0.648	1	1	KRT23
NUCB2.1	4.85632e-05	-0.473319	0.855	0.754	1	1	NUCB2
HMGB3.1	5.73805e-05	-0.457807	0.905	0.906	1	1	HMGB3
SAT1.1	0.000296937	-0.275182	0.998	0.994	1	1	SAT1
CALM1.1	0.00123647	-0.383123	0.994	0.992	1	1	CALM1
ALOX15.1	0.00248194	-0.398569	0.667	0.575	1	1	ALOX15
CAPS.1	0.00281127	-1.00125	0.804	0.688	1	1	CAPS
HSP90AA1.1	0.00584152	-0.280386	0.994	0.997	1	1	HSP90AA1
MSMB.1	0.00646642	-0.366793	0.573	0.61	1	1	MSMB
AC013264.1.2	1.87799e-122	0.830483	0.974	0.216	6.24921e-118	2	AC013264.1
RIIAD1	3.05368e-118	0.361966	0.917	0.169	1.01614e-113	2	RIIAD1
CATSPERD.2	3.15253e-118	0.436827	0.912	0.178	1.04904e-113	2	CATSPERD
C1orf194.2	1.41231e-117	1.22304	0.996	0.265	4.69959e-113	2	C1orf194
AL357093.2.2	4.15393e-117	0.822384	0.961	0.212	1.38226e-112	2	AL357093.2
EPPIN	7.26247e-117	0.446546	0.829	0.145	2.41666e-112	2	EPPIN
DYNLRB2.2	9.73237e-116	1.09345	0.991	0.276	3.23854e-111	2	DYNLRB2
AC004832.1.2	1.6539e-115	0.48274	0.947	0.193	5.5035e-111	2	AC004832.1
LINC01765.1	4.09238e-114	0.389303	0.904	0.174	1.36178e-109	2	LINC01765
PPP1R42.2	3.72989e-112	0.353495	0.925	0.178	1.24116e-107	2	PPP1R42
C11orf88.2	4.81797e-111	0.783777	0.991	0.255	1.60323e-106	2	C11orf88
EFCAB1.2	7.78928e-111	0.719912	0.996	0.237	2.59196e-106	2	EFCAB1
C9orf135.2	5.16932e-110	0.62549	0.987	0.222	1.72014e-105	2	C9orf135
AKAP14.2	1.04287e-109	0.460965	0.921	0.195	3.47027e-105	2	AKAP14
C11orf97.2	2.20111e-109	0.537558	0.934	0.201	7.32442e-105	2	C11orf97
CAPSL.2	2.96756e-108	0.727614	0.974	0.221	9.87485e-104	2	CAPSL
SNTN.2	1.6061e-107	0.899145	0.991	0.235	5.34446e-103	2	SNTN
CFAP126.2	2.15694e-107	0.586259	0.965	0.21	7.17742e-103	2	CFAP126
FAM183A.2	3.03493e-106	1.02466	0.991	0.317	1.0099e-101	2	FAM183A
C5orf49.2	6.04143e-106	0.964744	0.991	0.248	2.01035e-101	2	C5orf49
ACBD3-AS1.2	1.1606e-105	0.427894	0.912	0.192	3.86202e-101	2	ACBD3-AS1
TMEM190.2	2.80435e-105	0.73205	0.991	0.237	9.33175e-101	2	TMEM190
MORN5.2	7.22196e-105	0.635013	0.974	0.233	2.40318e-100	2	MORN5
EFCAB10.2	4.67021e-104	0.400183	0.93	0.196	1.55406e-99	2	EFCAB10
CCDC17.2	3.597e-103	0.51948	0.965	0.221	1.19694e-98	2	CCDC17
SRGAP3-AS2.2	9.64379e-103	0.663004	0.969	0.216	3.20907e-98	2	SRGAP3-AS2
LINC02166	1.00461e-102	0.26557	0.807	0.146	3.34293e-98	2	LINC02166
C9orf24.2	1.70337e-102	1.24051	0.996	0.322	5.66812e-98	2	C9orf24
C20orf85.2	2.49584e-102	1.27423	0.996	0.311	8.30517e-98	2	C20orf85
CRIP1.2	8.98041e-102	0.66815	0.974	0.252	2.98832e-97	2	CRIP1
C9orf116.2	2.74279e-101	1.03255	0.991	0.337	9.12689e-97	2	C9orf116
CCDC173.2	3.17885e-101	0.426838	0.934	0.203	1.05779e-96	2	CCDC173
RSPH9.2	1.12131e-100	0.452285	0.93	0.199	3.73126e-96	2	RSPH9
ROPN1L.2	2.00048e-100	0.7833	0.974	0.232	6.6568e-96	2	ROPN1L
CST6.2	2.76366e-100	0.382761	0.89	0.197	9.19635e-96	2	CST6
STOML3.2	8.61927e-100	0.442868	0.939	0.197	2.86815e-95	2	STOML3
WDR38.2	1.3583e-99	0.553589	0.952	0.208	4.51989e-95	2	WDR38
MNS1.2	2.55161e-99	0.468516	0.952	0.213	8.49072e-95	2	MNS1
FAM92B.2	2.81494e-99	0.661652	0.978	0.237	9.367e-95	2	FAM92B
WDR63.2	9.65894e-99	0.2945	0.93	0.186	3.21411e-94	2	WDR63
FAM216B.2	1.46633e-98	0.753574	0.978	0.235	4.87937e-94	2	FAM216B
SPACA9.2	1.47951e-98	0.628099	0.978	0.297	4.92323e-94	2	SPACA9
FAM81B.2	4.7762e-98	0.628647	0.974	0.219	1.58933e-93	2	FAM81B
ARMC4.2	8.72281e-98	0.317556	0.917	0.188	2.9026e-93	2	ARMC4
CFAP52.2	3.22039e-97	0.351648	0.921	0.196	1.07162e-92	2	CFAP52
AC023300.2	4.19135e-97	0.373742	0.838	0.17	1.39471e-92	2	AC023300.2
PPIL6.2	9.41255e-97	0.704297	0.982	0.261	3.13212e-92	2	PPIL6
KIF9.2	1.42808e-96	0.890386	0.991	0.442	4.75207e-92	2	KIF9
CFAP221.2	2.98936e-96	0.445399	0.93	0.205	9.9474e-92	2	CFAP221
ZMYND10.2	3.5472e-96	0.571772	0.965	0.23	1.18036e-91	2	ZMYND10
RIBC1	5.79016e-96	0.267976	0.864	0.176	1.92673e-91	2	RIBC1
CFAP73.2	5.96674e-96	0.360557	0.921	0.2	1.98549e-91	2	CFAP73
TEKT1.2	6.50552e-96	0.480758	0.943	0.209	2.16478e-91	2	TEKT1
SPAG6.2	1.18214e-95	0.425262	0.93	0.204	3.93367e-91	2	SPAG6
CABCOCO1.2	1.87691e-94	0.351664	0.89	0.193	6.2456e-90	2	CABCOCO1
CFAP53.2	4.57737e-94	0.664512	0.965	0.249	1.52316e-89	2	CFAP53
CASC1.2	9.40188e-94	0.302589	0.908	0.19	3.12857e-89	2	CASC1
AGR3.2	1.37418e-93	0.895822	0.996	0.344	4.57272e-89	2	AGR3
C2orf40.2	3.67822e-93	0.514269	0.912	0.231	1.22397e-88	2	C2orf40
MS4A8.2	4.12555e-93	0.562727	0.974	0.244	1.37282e-88	2	MS4A8
CCDC39.2	5.92934e-93	0.433916	0.943	0.207	1.97305e-88	2	CCDC39
CTXN1.2	7.18777e-93	0.58456	0.965	0.26	2.3918e-88	2	CTXN1
SMIM22.2	7.66289e-93	1.03188	0.996	0.541	2.5499e-88	2	SMIM22
CCDC170.2	9.29645e-93	0.774374	0.987	0.231	3.09349e-88	2	CCDC170
STK33.2	1.46584e-92	0.441278	0.982	0.261	4.87772e-88	2	STK33
RSPH1.2	1.5225e-92	1.0447	0.996	0.318	5.06628e-88	2	RSPH1
TUBA4B.2	1.53586e-92	0.338622	0.89	0.19	5.11072e-88	2	TUBA4B
LRRC10B.2	1.60817e-92	0.442197	0.925	0.202	5.35133e-88	2	LRRC10B
ARMC3.2	3.22993e-92	0.507781	0.943	0.209	1.07479e-87	2	ARMC3
FANK1.2	4.05696e-92	0.553746	0.969	0.278	1.34999e-87	2	FANK1
TCTEX1D2.2	4.31406e-92	1.04747	0.991	0.585	1.43555e-87	2	TCTEX1D2
TPPP3.2	6.04698e-92	0.868292	0.996	0.298	2.01219e-87	2	TPPP3
DNAAF3	1.1703e-91	0.28807	0.886	0.196	3.89429e-87	2	DNAAF3
TSPAN19.2	1.17412e-91	0.477479	0.956	0.22	3.90702e-87	2	TSPAN19
CFAP157.2	2.02113e-91	0.4701	0.917	0.239	6.72553e-87	2	CFAP157
DYDC2.1	3.11573e-91	0.284772	0.877	0.188	1.03679e-86	2	DYDC2
PIFO.2	3.79424e-91	0.858942	0.996	0.312	1.26257e-86	2	PIFO
GPR162	4.6493e-91	0.269913	0.882	0.19	1.5471e-86	2	GPR162
OMG.2	6.57869e-91	0.803239	0.987	0.275	2.18913e-86	2	OMG
MAP1A.2	1.6395e-90	0.338215	0.912	0.199	5.4556e-86	2	MAP1A
STMND1.2	3.5867e-90	0.281665	0.877	0.185	1.19351e-85	2	STMND1
DNAH12.2	7.46244e-90	0.407805	0.961	0.218	2.4832e-85	2	DNAH12
SAXO2.2	7.58434e-90	0.499593	0.965	0.237	2.52377e-85	2	SAXO2
LRRIQ1.2	8.02684e-90	0.579578	0.982	0.248	2.67101e-85	2	LRRIQ1
LDLRAD1.2	1.54713e-89	0.529728	0.956	0.224	5.14825e-85	2	LDLRAD1
ZBBX.2	2.07899e-89	0.336272	0.925	0.195	6.91804e-85	2	ZBBX
MALAT1.1	2.72406e-89	-1.43068	0.987	0.994	9.06458e-85	2	MALAT1
PRR29	2.74187e-89	0.257156	0.86	0.185	9.12384e-85	2	PRR29
ALDH3B1.2	2.84541e-89	0.797426	0.978	0.386	9.46838e-85	2	ALDH3B1
UBXN10.2	3.71832e-89	0.416972	0.904	0.209	1.23731e-84	2	UBXN10
TEKT2.2	4.80125e-89	0.34693	0.908	0.198	1.59766e-84	2	TEKT2
ENKUR.2	4.8118e-89	0.56206	0.956	0.23	1.60117e-84	2	ENKUR
DNAH9.2	5.14261e-89	0.385758	0.943	0.211	1.71125e-84	2	DNAH9
VWA3B.2	7.43387e-89	0.370397	0.925	0.21	2.47369e-84	2	VWA3B
ERICH3.2	9.91095e-89	0.54794	0.969	0.217	3.29797e-84	2	ERICH3
DNAH10.2	1.29301e-88	0.316367	0.904	0.193	4.30261e-84	2	DNAH10
SPAG17.2	1.51372e-88	0.498941	0.978	0.224	5.03705e-84	2	SPAG17
RSPH4A.2	1.56811e-88	0.453238	0.93	0.213	5.21804e-84	2	RSPH4A
RFX2.2	3.16055e-88	0.430316	0.956	0.312	1.0517e-83	2	RFX2
GIHCG.2	3.18209e-88	0.583708	0.943	0.341	1.05887e-83	2	GIHCG
WDR78.2	3.46455e-88	0.484505	0.982	0.258	1.15286e-83	2	WDR78
CES1.2	4.22976e-88	0.345356	0.829	0.185	1.40749e-83	2	CES1
MAP3K19.2	4.43394e-88	0.348606	0.961	0.207	1.47544e-83	2	MAP3K19
FOXJ1.2	5.39574e-88	0.550302	0.956	0.25	1.79549e-83	2	FOXJ1
CFAP77.2	5.47461e-88	0.310049	0.877	0.192	1.82173e-83	2	CFAP77
DRC1.2	1.90451e-87	0.324346	0.904	0.197	6.33746e-83	2	DRC1
CFAP300.2	2.56098e-87	0.478336	0.956	0.304	8.52191e-83	2	CFAP300
CDHR3.2	3.58906e-87	0.449477	0.947	0.222	1.19429e-82	2	CDHR3
C6orf118.2	6.31114e-87	0.287066	0.886	0.189	2.10009e-82	2	C6orf118
RRAD.2	8.70696e-87	0.427115	0.925	0.226	2.89733e-82	2	RRAD
CCDC65.2	1.87171e-86	0.289928	0.882	0.193	6.22831e-82	2	CCDC65
SPATA17.2	2.22722e-86	0.295519	0.89	0.207	7.4113e-82	2	SPATA17
LRRC46.2	2.25359e-86	0.379611	0.904	0.219	7.49904e-82	2	LRRC46
ANKRD66.2	2.677e-86	0.274672	0.873	0.19	8.90798e-82	2	ANKRD66
FAM229B.2	3.33096e-86	0.863888	0.982	0.461	1.10841e-81	2	FAM229B
RIBC2.1	3.89218e-86	0.278955	0.846	0.182	1.29516e-81	2	RIBC2
FHAD1.2	4.02817e-86	0.323801	0.925	0.224	1.34041e-81	2	FHAD1
LRTOMT.2	9.119e-86	0.412802	0.904	0.251	3.03444e-81	2	LRTOMT
SPA17.2	1.91282e-85	0.601471	0.974	0.369	6.3651e-81	2	SPA17
FAM166B.1	2.76765e-85	0.326112	0.846	0.182	9.20963e-81	2	FAM166B
DNAH5.2	3.67664e-85	0.554868	0.978	0.244	1.22344e-80	2	DNAH5
MORN2.2	5.82793e-85	1.06331	0.996	0.619	1.9393e-80	2	MORN2
TNFAIP8L1.2	5.07524e-84	0.484652	0.956	0.265	1.68884e-79	2	TNFAIP8L1
CFAP299	8.05331e-84	0.273156	0.846	0.188	2.67982e-79	2	CFAP299
RGS22.2	9.25715e-84	0.272819	0.855	0.183	3.08041e-79	2	RGS22
MRPS31.2	1.41595e-83	0.885379	0.996	0.722	4.71171e-79	2	MRPS31
CCDC33.2	1.52733e-83	0.351038	0.921	0.241	5.08233e-79	2	CCDC33
AK7.2	2.03482e-83	0.317235	0.899	0.21	6.77106e-79	2	AK7
DNAAF4.2	4.94482e-83	0.356695	0.899	0.247	1.64544e-78	2	DNAAF4
RAB36	5.06549e-83	0.284915	0.851	0.197	1.68559e-78	2	RAB36
POLR2I.2	1.01185e-82	0.85504	0.996	0.929	3.36704e-78	2	POLR2I
CCDC78.2	1.545e-82	0.459178	0.943	0.251	5.14115e-78	2	CCDC78
C12orf75.2	1.76869e-82	0.75695	0.982	0.393	5.88548e-78	2	C12orf75
CFAP43.2	2.03491e-82	0.411346	0.943	0.227	6.77136e-78	2	CFAP43
STOX1.2	2.90605e-82	0.307298	0.917	0.223	9.67016e-78	2	STOX1
DYNLL1.2	3.34626e-82	0.813669	1	0.992	1.1135e-77	2	DYNLL1
AC244090.1.2	3.92269e-82	0.461316	0.943	0.38	1.30531e-77	2	AC244090.1
CALM1.2	4.79841e-82	0.795422	1	0.992	1.59672e-77	2	CALM1
TMEM231.2	8.7674e-82	0.398442	0.947	0.276	2.91744e-77	2	TMEM231
TFF3.2	9.92825e-82	0.967548	0.969	0.412	3.30373e-77	2	TFF3
HSBP1.2	1.81588e-81	0.7093	1	0.986	6.04253e-77	2	HSBP1
CCDC190.2	2.19664e-81	0.359105	0.895	0.22	7.30954e-77	2	CCDC190
ZNF487.1	3.51754e-81	0.344271	0.89	0.254	1.1705e-76	2	ZNF487
DNALI1.2	7.84151e-81	0.530184	0.952	0.324	2.60934e-76	2	DNALI1
TMEM232.2	8.7264e-81	0.309235	0.899	0.227	2.9038e-76	2	TMEM232
CCDC153.2	1.31172e-80	0.418339	0.921	0.279	4.36486e-76	2	CCDC153
CFAP45.2	1.98073e-80	0.336596	0.895	0.204	6.59108e-76	2	CFAP45
DRC3.2	5.57818e-80	0.348438	0.925	0.227	1.85619e-75	2	DRC3
NWD1.2	5.84384e-80	0.498608	0.965	0.31	1.9446e-75	2	NWD1
AC007906.2.2	9.74061e-80	0.801589	0.996	0.407	3.24128e-75	2	AC007906.2
CRNDE.2	1.05704e-79	0.627076	1	0.938	3.51742e-75	2	CRNDE
DNAH6.2	1.55884e-79	0.271376	0.873	0.197	5.18719e-75	2	DNAH6
TEX26.2	1.67981e-79	0.336068	0.772	0.169	5.58972e-75	2	TEX26
MT1F.1	1.70489e-79	0.367447	0.877	0.263	5.6732e-75	2	MT1F
C17orf97.2	2.27703e-79	0.40582	0.934	0.302	7.57703e-75	2	C17orf97
PIH1D2	3.93675e-79	0.255105	0.864	0.218	1.30999e-74	2	PIH1D2
PACRG.2	5.69911e-79	0.335428	0.895	0.227	1.89644e-74	2	PACRG
NME5.2	1.86984e-78	0.415569	0.939	0.314	6.22208e-74	2	NME5
CCDC74A.2	2.88031e-78	0.372393	0.895	0.252	9.58453e-74	2	CCDC74A
NEK5.2	4.72421e-78	0.3258	0.908	0.235	1.57203e-73	2	NEK5
EFCAB2.2	1.96158e-77	0.329977	0.917	0.305	6.52737e-73	2	EFCAB2
B9D1.2	2.67115e-77	0.353244	0.934	0.324	8.88851e-73	2	B9D1
WDR54.2	6.1541e-77	0.4766	0.943	0.347	2.04784e-72	2	WDR54
AC008771.1.1	9.93763e-77	0.385559	0.943	0.392	3.30684e-72	2	AC008771.1
BASP1.2	1.12298e-76	0.856112	1	0.643	3.73681e-72	2	BASP1
ATP5IF1.2	1.69791e-76	0.696354	1	0.989	5.64996e-72	2	ATP5IF1
HSPB11.2	3.08997e-76	0.599172	0.991	0.805	1.02822e-71	2	HSPB11
CETN2.2	6.2414e-76	0.812023	0.987	0.651	2.07689e-71	2	CETN2
LRRC6.2	8.76502e-76	0.311727	0.908	0.256	2.91665e-71	2	LRRC6
TMC5.2	1.42961e-75	1.00701	0.987	0.584	4.75719e-71	2	TMC5
PLEKHB1	2.13541e-75	0.25216	0.838	0.225	7.10578e-71	2	PLEKHB1
DYNLT1.1	4.06069e-75	0.677209	1	0.986	1.35124e-70	2	DYNLT1
ANKRD37	4.82043e-75	0.314667	0.864	0.263	1.60405e-70	2	ANKRD37
MLF1.2	5.80991e-75	0.57429	0.987	0.496	1.9333e-70	2	MLF1
TUBA1A.2	6.11092e-75	0.615804	0.987	0.439	2.03347e-70	2	TUBA1A
CCDC96.1	1.28237e-74	0.254997	0.873	0.231	4.26722e-70	2	CCDC96
ODF3B.2	1.7478e-74	0.834352	0.996	0.556	5.81598e-70	2	ODF3B
CCDC113.2	5.33658e-74	0.437216	0.934	0.29	1.7758e-69	2	CCDC113
NPHP1.2	6.08576e-74	0.326084	0.943	0.314	2.0251e-69	2	NPHP1
COX17.1	6.94644e-74	0.709694	0.996	0.908	2.3115e-69	2	COX17
TMEM107.1	9.00718e-74	0.379084	0.939	0.381	2.99723e-69	2	TMEM107
GON7.2	1.417e-73	0.536911	0.952	0.444	4.71521e-69	2	GON7
LRRC23.2	2.78608e-73	0.55576	0.965	0.419	9.27096e-69	2	LRRC23
ALOX15.2	2.9457e-73	0.696022	0.991	0.543	9.80213e-69	2	ALOX15
DNAH11.2	2.99876e-73	0.275678	0.886	0.213	9.97868e-69	2	DNAH11
SPAG1.2	3.07812e-73	0.455984	0.974	0.41	1.02428e-68	2	SPAG1
HMGN3.2	4.22481e-73	0.662134	1	0.978	1.40585e-68	2	HMGN3
ST3GAL6.2	7.97359e-73	0.305226	0.882	0.27	2.65329e-68	2	ST3GAL6
SPATA18.2	1.23619e-72	0.398882	0.939	0.312	4.11355e-68	2	SPATA18
BBOF1.2	1.67626e-72	0.375594	0.917	0.28	5.57792e-68	2	BBOF1
OSCP1.2	9.05408e-72	0.32505	0.89	0.271	3.01284e-67	2	OSCP1
CARS.2	9.15148e-72	0.584174	0.987	0.597	3.04525e-67	2	CARS
C11orf74.2	1.9134e-71	0.478333	0.978	0.535	6.36702e-67	2	C11orf74
RIPOR2.2	3.48861e-71	0.274635	0.838	0.208	1.16087e-66	2	RIPOR2
FILIP1.2	6.0802e-71	0.304108	0.899	0.272	2.02325e-66	2	FILIP1
UCP2.2	1.00353e-70	0.736976	0.987	0.563	3.33936e-66	2	UCP2
ANKUB1.2	1.20006e-70	0.301194	0.899	0.25	3.99331e-66	2	ANKUB1
HACD4.2	1.25605e-70	0.319434	0.895	0.29	4.17965e-66	2	HACD4
DPY30.2	1.33131e-70	0.566055	0.996	0.852	4.43007e-66	2	DPY30
IFT172.2	3.30581e-70	0.371484	0.921	0.344	1.10004e-65	2	IFT172
PRR34-AS1	9.60692e-70	0.347781	0.886	0.348	3.1968e-65	2	PRR34-AS1
PSCA.2	1.00984e-69	1.06221	0.996	0.582	3.36034e-65	2	PSCA
PROM1.2	1.01535e-69	0.427579	0.956	0.322	3.37866e-65	2	PROM1
HYDIN.2	1.25345e-69	0.380445	0.925	0.26	4.17098e-65	2	HYDIN
MT-CO3.1	1.30092e-69	-0.793664	0.991	0.995	4.32893e-65	2	MT-CO3
PSENEN.2	3.19039e-69	0.566977	0.987	0.688	1.06164e-64	2	PSENEN
CCDC146.2	3.74582e-69	0.640695	0.987	0.626	1.24646e-64	2	CCDC146
EPB41L4B.1	7.04328e-69	0.26441	0.904	0.303	2.34372e-64	2	EPB41L4B
IFT22.2	8.04264e-69	0.481933	0.974	0.552	2.67627e-64	2	IFT22
MUC13	8.60793e-69	0.264546	0.627	0.129	2.86437e-64	2	MUC13
IQCG.2	2.90441e-68	0.401819	0.934	0.352	9.66472e-64	2	IQCG
SYNE1.2	3.62024e-68	0.326985	0.908	0.251	1.20467e-63	2	SYNE1
TSTD1.1	7.5409e-68	0.551364	1	0.967	2.50931e-63	2	TSTD1
KIAA1211L.2	7.86132e-68	0.461487	0.974	0.584	2.61593e-63	2	KIAA1211L
METTL27	1.04746e-67	0.260321	0.842	0.267	3.48554e-63	2	METTL27
CCDC34	2.98769e-67	0.384759	0.956	0.45	9.94185e-63	2	CCDC34
DPCD.2	3.39531e-67	0.455039	0.939	0.427	1.12982e-62	2	DPCD
UBL5.1	3.70765e-67	0.488472	1	0.992	1.23376e-62	2	UBL5
CIB1.2	4.86192e-67	0.608395	0.996	0.921	1.61785e-62	2	CIB1
IFT57.2	5.28733e-67	0.618694	0.987	0.61	1.75941e-62	2	IFT57
SPEF2.2	6.63182e-67	0.257285	0.886	0.245	2.2068e-62	2	SPEF2
VSTM2L.2	7.10621e-67	0.342751	0.934	0.35	2.36466e-62	2	VSTM2L
NQO1.2	9.2274e-67	0.654167	0.991	0.703	3.07051e-62	2	NQO1
DNAAF1.2	1.41937e-66	0.307924	0.912	0.235	4.72309e-62	2	DNAAF1
C4orf3.1	1.93382e-66	0.520402	0.996	0.982	6.43497e-62	2	C4orf3
CFAP298.2	1.97837e-66	0.55976	0.987	0.739	6.58322e-62	2	CFAP298
RHOU.1	2.0913e-66	0.312432	0.939	0.351	6.959e-62	2	RHOU
DNAJA4.2	2.47131e-66	0.529625	0.978	0.611	8.22354e-62	2	DNAJA4
MOK.2	7.16333e-66	0.281261	0.908	0.308	2.38367e-61	2	MOK
PLAC8.1	7.22062e-66	0.655516	1	0.751	2.40273e-61	2	PLAC8
NDUFB1.1	8.35747e-66	0.619579	0.996	0.984	2.78103e-61	2	NDUFB1
SEM1.1	2.80125e-65	0.52566	0.996	0.99	9.32145e-61	2	SEM1
MT-CO1.1	4.08134e-65	-0.697156	0.991	0.993	1.35811e-60	2	MT-CO1
GNG5.1	5.81915e-65	0.563924	1	0.99	1.93638e-60	2	GNG5
CAPS.2	6.91996e-65	0.792011	0.996	0.682	2.30269e-60	2	CAPS
CLMN.2	1.21327e-64	0.412887	0.965	0.437	4.03728e-60	2	CLMN
CDS1.2	2.07606e-64	0.5705	0.987	0.707	6.9083e-60	2	CDS1
NAA38.1	2.31586e-64	0.506639	0.996	0.946	7.70625e-60	2	NAA38
SERF2.1	6.33604e-64	0.508533	1	0.999	2.10838e-59	2	SERF2
RPA3.2	6.48489e-64	0.465424	0.982	0.732	2.15791e-59	2	RPA3
LYPD2.2	8.7981e-64	0.631431	0.82	0.289	2.92765e-59	2	LYPD2
MT-ND6	1.69523e-63	-0.629973	0.684	0.941	5.64104e-59	2	MT-ND6
SAMHD1.2	1.90692e-63	0.448897	0.978	0.45	6.34547e-59	2	SAMHD1
TBCA	2.85206e-63	0.520511	0.991	0.988	9.4905e-59	2	TBCA
UBXN11	3.25747e-63	0.264439	0.873	0.282	1.08396e-58	2	UBXN11
SPATA33	4.96168e-63	0.309616	0.925	0.393	1.65105e-58	2	SPATA33
DZIP3.2	5.42295e-63	0.332569	0.947	0.382	1.80454e-58	2	DZIP3
CLDN3.2	7.79373e-63	0.29748	0.882	0.293	2.59344e-58	2	CLDN3
PLEKHS1.2	1.44829e-62	0.5285	0.982	0.48	4.81932e-58	2	PLEKHS1
TMEM14B.1	2.03674e-62	0.531417	0.987	0.912	6.77746e-58	2	TMEM14B
RFX3.2	3.71138e-62	0.3803	0.961	0.418	1.235e-57	2	RFX3
ATP5F1E.1	3.99911e-62	0.602281	1	0.998	1.33075e-57	2	ATP5F1E
UFC1.2	4.9425e-62	0.577791	1	0.969	1.64467e-57	2	UFC1
CYSTM1.2	5.99173e-62	0.569421	0.982	0.881	1.99381e-57	2	CYSTM1
CC2D2A.2	6.37057e-62	0.316258	0.947	0.38	2.11987e-57	2	CC2D2A
NUCB2.2	1.00144e-61	0.706947	0.987	0.754	3.33238e-57	2	NUCB2
SCGB3A1.1	1.11793e-61	1.15573	0.996	0.997	3.72003e-57	2	SCGB3A1
GLIPR2.1	1.46473e-61	0.302782	0.912	0.354	4.87403e-57	2	GLIPR2
NEAT1.1	2.58929e-61	-0.874244	0.987	0.988	8.61614e-57	2	NEAT1
C21orf58.2	2.78713e-61	0.251003	0.86	0.264	9.27447e-57	2	C21orf58
TCTN1.2	2.93025e-61	0.344302	0.952	0.465	9.7507e-57	2	TCTN1
DMKN.2	7.64999e-61	0.475332	0.996	0.799	2.54561e-56	2	DMKN
DNAL1.2	7.86672e-61	0.341426	0.952	0.433	2.61773e-56	2	DNAL1
DSTN.2	1.4626e-60	0.408002	1	0.995	4.86695e-56	2	DSTN
LINC00467	2.3542e-60	0.325517	0.956	0.462	7.83384e-56	2	LINC00467
MUC15.1	2.63635e-60	0.308319	0.943	0.375	8.77271e-56	2	MUC15
MUC5B.2	2.68322e-60	0.669602	0.917	0.341	8.92867e-56	2	MUC5B
TGM2.2	6.38425e-60	0.482987	0.947	0.387	2.12442e-55	2	TGM2
PFDN5	9.06003e-60	0.375868	1	0.997	3.01482e-55	2	PFDN5
ZBED5-AS1.1	1.25927e-59	0.348288	0.934	0.483	4.19036e-55	2	ZBED5-AS1
FGGY.1	3.58138e-59	0.378745	0.943	0.525	1.19174e-54	2	FGGY
IFI27.2	4.23177e-59	0.647474	0.947	0.424	1.40816e-54	2	IFI27
HOTAIRM1	6.05976e-59	0.283797	0.921	0.416	2.01645e-54	2	HOTAIRM1
ENDOG.2	1.36173e-58	0.450715	0.969	0.722	4.53131e-54	2	ENDOG
CTSS.2	1.42297e-58	0.473191	0.978	0.631	4.73508e-54	2	CTSS
GSTA2.2	1.5319e-58	0.532086	0.816	0.284	5.09755e-54	2	GSTA2
HIPK1.2	1.79e-58	0.446618	0.974	0.683	5.95642e-54	2	HIPK1
TMEM258.1	2.04786e-58	0.6082	0.996	0.979	6.81446e-54	2	TMEM258
ARHGAP18.2	2.30625e-58	0.55916	0.978	0.676	7.67429e-54	2	ARHGAP18
SHISA2.1	2.48208e-58	0.313271	0.833	0.284	8.25936e-54	2	SHISA2
LINC02541	2.91138e-58	0.272884	0.882	0.321	9.68791e-54	2	LINC02541
SMIM27	3.68735e-58	0.369126	0.934	0.515	1.227e-53	2	SMIM27
HAGHL	3.86619e-58	0.25315	0.868	0.317	1.28651e-53	2	HAGHL
MTRNR2L8	4.51327e-58	-0.604112	0.851	0.98	1.50183e-53	2	MTRNR2L8
PRDX5.2	7.83428e-58	0.555883	1	0.998	2.60694e-53	2	PRDX5
UQCR11.1	9.31163e-58	0.55722	1	0.991	3.09854e-53	2	UQCR11
CCDC69.2	2.86587e-57	0.346407	0.934	0.423	9.53646e-53	2	CCDC69
TSPAN1.1	3.33491e-57	0.651923	1	0.802	1.10973e-52	2	TSPAN1
MYCBP.1	3.47389e-57	0.303085	0.943	0.489	1.15597e-52	2	MYCBP
ROMO1.1	5.01841e-57	0.494494	1	0.943	1.66993e-52	2	ROMO1
NPM1.1	1.05332e-56	-0.719442	0.991	0.997	3.50503e-52	2	NPM1
ZDHHC1	1.30706e-56	0.257643	0.855	0.319	4.34937e-52	2	ZDHHC1
MT2A.2	1.32192e-56	0.7031	0.996	0.91	4.39881e-52	2	MT2A
CEP126.2	1.72424e-56	0.397725	0.965	0.497	5.7376e-52	2	CEP126
SEC14L1.2	2.77657e-56	0.396754	0.974	0.715	9.23931e-52	2	SEC14L1
OSBPL6.2	7.20561e-56	0.28454	0.868	0.32	2.39774e-51	2	OSBPL6
CALM2.1	9.73512e-56	0.453517	1	0.983	3.23946e-51	2	CALM2
SMIM19.1	1.07376e-55	0.413275	0.982	0.784	3.57303e-51	2	SMIM19
DUSP18	1.08346e-55	0.251785	0.908	0.382	3.60531e-51	2	DUSP18
CSPP1.2	1.2602e-55	0.301647	0.943	0.456	4.19343e-51	2	CSPP1
FTO.2	1.53987e-55	0.414395	0.961	0.581	5.12406e-51	2	FTO
ELOB.1	1.73619e-55	0.481396	1	0.997	5.77734e-51	2	ELOB
C4orf48.1	3.1281e-55	0.478064	0.978	0.738	1.04091e-50	2	C4orf48
ORAI2.2	4.14362e-55	0.321303	0.912	0.428	1.37883e-50	2	ORAI2
RPS27L	4.4068e-55	0.460153	0.996	0.966	1.46641e-50	2	RPS27L
CYB561.1	5.23328e-55	0.340734	0.961	0.577	1.74143e-50	2	CYB561
JPT2.2	6.39887e-55	0.413561	0.987	0.814	2.12929e-50	2	JPT2
BCL2L1.1	6.75861e-55	0.364188	0.974	0.711	2.249e-50	2	BCL2L1
IK.2	1.59649e-54	0.453654	0.996	0.908	5.31246e-50	2	IK
DNPH1.2	1.71176e-54	0.472085	0.982	0.831	5.69606e-50	2	DNPH1
ACYP1	1.92762e-54	0.300458	0.895	0.431	6.41434e-50	2	ACYP1
RPL3.1	2.20228e-54	-0.532519	1	0.999	7.32832e-50	2	RPL3
EZR.2	2.94699e-54	0.497476	1	0.944	9.80639e-50	2	EZR
RPS2.1	7.12583e-54	-0.641825	1	1	2.37119e-49	2	RPS2
DBI.1	7.76145e-54	0.471755	1	0.988	2.5827e-49	2	DBI
IGFBP5.2	9.01014e-54	0.733164	0.987	0.693	2.99821e-49	2	IGFBP5
PROS1.1	1.46867e-53	0.265902	0.811	0.311	4.88716e-49	2	PROS1
ERICH5.1	1.63127e-53	0.252137	0.899	0.399	5.42822e-49	2	ERICH5
SHROOM3.2	2.26555e-53	0.296417	0.939	0.468	7.53885e-49	2	SHROOM3
BCAS1.1	3.17485e-53	0.35355	0.952	0.467	1.05646e-48	2	BCAS1
MSI2.2	3.65978e-53	0.413035	0.987	0.91	1.21783e-48	2	MSI2
SLC25A6.1	3.78569e-53	-0.592177	0.978	0.993	1.25973e-48	2	SLC25A6
CCDC191	3.95287e-53	0.262169	0.873	0.341	1.31536e-48	2	CCDC191
KTN1.2	4.55016e-53	0.428104	0.987	0.982	1.51411e-48	2	KTN1
SEC61B.1	8.73392e-53	0.421692	0.991	0.984	2.9063e-48	2	SEC61B
MTRNR2L12	1.70764e-52	-0.483239	0.759	0.972	5.68234e-48	2	MTRNR2L12
PIGR.2	1.88982e-52	0.832348	0.991	0.597	6.28857e-48	2	PIGR
RAB11FIP1.2	2.56046e-52	0.498589	0.991	0.763	8.52018e-48	2	RAB11FIP1
LDHB.1	3.18251e-52	-0.533089	0.974	0.993	1.05901e-47	2	LDHB
MRPL41.1	5.63938e-52	0.39196	0.987	0.95	1.87656e-47	2	MRPL41
PNISR.1	1.23313e-51	-0.49589	0.917	0.979	4.10337e-47	2	PNISR
FAM104B	1.31068e-51	0.364851	0.952	0.678	4.36141e-47	2	FAM104B
MRPL57	3.23488e-51	0.379228	1	0.962	1.07644e-46	2	MRPL57
N4BP2L2.1	3.86654e-51	-0.472014	0.908	0.975	1.28663e-46	2	N4BP2L2
CSTB.1	5.98727e-51	0.469831	1	0.998	1.99232e-46	2	CSTB
MT-ND1	6.43311e-51	-0.646244	0.982	0.985	2.14068e-46	2	MT-ND1
BRI3	7.38618e-51	0.392993	1	0.99	2.45783e-46	2	BRI3
RHPN2	8.12701e-51	0.280332	0.904	0.456	2.70435e-46	2	RHPN2
IFT27.1	1.1308e-50	0.320606	0.939	0.554	3.76285e-46	2	IFT27
CEACAM6.1	1.79813e-50	0.566555	0.965	0.472	5.98347e-46	2	CEACAM6
ACTG1.1	2.26703e-50	-0.730571	1	1	7.54377e-46	2	ACTG1
CD74.2	2.83694e-50	0.628228	0.987	0.847	9.44021e-46	2	CD74
CYP4B1.1	2.95334e-50	0.545509	0.987	0.727	9.82752e-46	2	CYP4B1
TACSTD2.1	3.23425e-50	-0.801943	0.987	0.988	1.07623e-45	2	TACSTD2
VMP1.1	3.86012e-50	-0.537483	0.917	0.967	1.28449e-45	2	VMP1
UGDH	4.40872e-50	0.26787	0.939	0.535	1.46705e-45	2	UGDH
TRAF3IP1.2	4.77216e-50	0.338796	0.965	0.593	1.58798e-45	2	TRAF3IP1
CD24.2	5.27129e-50	0.544887	1	0.961	1.75407e-45	2	CD24
COPRS.2	6.82524e-50	0.385254	0.978	0.771	2.27117e-45	2	COPRS
FTH1.1	7.22538e-50	0.47314	1	1	2.40432e-45	2	FTH1
KRT19.1	7.48004e-50	-0.800074	1	0.999	2.48906e-45	2	KRT19
KRT10.1	1.07569e-49	0.463249	1	0.99	3.57948e-45	2	KRT10
RABL2B.2	1.56247e-49	0.272352	0.921	0.441	5.19926e-45	2	RABL2B
CFAP36.1	2.39191e-49	0.363147	0.956	0.706	7.95933e-45	2	CFAP36
GAPDH.1	3.30384e-49	-0.543879	0.996	0.999	1.09939e-44	2	GAPDH
WRB	3.47723e-49	0.255213	0.921	0.478	1.15708e-44	2	WRB
DIAPH2.2	5.92333e-49	0.300352	0.917	0.495	1.97105e-44	2	DIAPH2
RACK1.1	6.25802e-49	-0.514536	1	0.999	2.08242e-44	2	RACK1
PRR15.1	6.99451e-49	0.446729	0.991	0.711	2.32749e-44	2	PRR15
ARL3.1	9.29584e-49	0.345953	0.978	0.81	3.09328e-44	2	ARL3
IRX3.1	1.19682e-48	0.383241	0.987	0.835	3.98253e-44	2	IRX3
GSN.1	1.47284e-48	0.498499	0.991	0.94	4.90102e-44	2	GSN
HSPH1.2	1.51889e-48	0.428673	0.991	0.879	5.05426e-44	2	HSPH1
NDUFB2.1	1.72988e-48	0.404643	0.996	0.984	5.75634e-44	2	NDUFB2
CCP110.1	2.03285e-48	0.272614	0.912	0.462	6.76451e-44	2	CCP110
NDUFB3.1	2.69687e-48	0.371253	0.996	0.954	8.97409e-44	2	NDUFB3
FTX.1	3.21884e-48	-0.460762	0.719	0.886	1.0711e-43	2	FTX
IFT43.2	3.58339e-48	0.34932	0.939	0.609	1.19241e-43	2	IFT43
RARRES1.2	3.69349e-48	0.57161	0.991	0.548	1.22905e-43	2	RARRES1
CHST6.1	3.78226e-48	0.423077	0.978	0.584	1.25858e-43	2	CHST6
METTL7A.2	4.34619e-48	0.472427	0.982	0.876	1.44624e-43	2	METTL7A
TUSC3.2	5.32e-48	0.346247	0.956	0.717	1.77028e-43	2	TUSC3
NDUFAF3.1	7.19863e-48	0.36078	0.987	0.804	2.39541e-43	2	NDUFAF3
DEGS2.1	7.98506e-48	0.328072	0.93	0.503	2.65711e-43	2	DEGS2
LYZ.2	8.22746e-48	0.254129	0.768	0.244	2.73777e-43	2	LYZ
POLR2J	8.2941e-48	0.406099	0.991	0.926	2.75995e-43	2	POLR2J
KIF3B.2	9.3713e-48	0.314166	0.965	0.645	3.11839e-43	2	KIF3B
PKIG	1.78004e-47	0.254819	0.895	0.439	5.92326e-43	2	PKIG
TKT.1	2.38346e-47	-0.602265	0.921	0.981	7.93121e-43	2	TKT
MAP3K13	2.92302e-47	0.412644	0.982	0.89	9.72665e-43	2	MAP3K13
HNRNPA1.1	3.63161e-47	-0.48983	0.991	0.992	1.20846e-42	2	HNRNPA1
CD59.2	4.93658e-47	0.441604	0.991	0.944	1.6427e-42	2	CD59
RUVBL2.2	5.17823e-47	0.33991	0.934	0.58	1.72311e-42	2	RUVBL2
WFDC2.1	5.57613e-47	0.588333	1	0.996	1.85551e-42	2	WFDC2
BBIP1	6.46274e-47	0.29547	0.947	0.603	2.15054e-42	2	BBIP1
MICOS10.1	7.01246e-47	0.431626	0.996	0.944	2.33347e-42	2	MICOS10
SRI.1	9.74671e-47	0.372033	1	0.959	3.24331e-42	2	SRI
NUDC.2	1.05522e-46	0.407916	0.996	0.91	3.51135e-42	2	NUDC
IQCK.1	1.44228e-46	0.257432	0.912	0.462	4.79933e-42	2	IQCK
SLC44A4.1	1.54353e-46	0.440508	0.974	0.712	5.13625e-42	2	SLC44A4
TMEM219.1	1.56723e-46	0.36132	0.987	0.954	5.21513e-42	2	TMEM219
PPP1R7.1	4.4375e-46	0.347077	0.969	0.814	1.47662e-41	2	PPP1R7
SEC61G.1	4.4804e-46	0.438767	0.991	0.965	1.4909e-41	2	SEC61G
BLOC1S1.1	7.41714e-46	0.332294	0.991	0.954	2.46813e-41	2	BLOC1S1
RCAN3.2	9.61563e-46	0.281329	0.947	0.536	3.1997e-41	2	RCAN3
COLCA1.1	1.11375e-45	0.424857	0.982	0.746	3.7061e-41	2	COLCA1
BPIFB1.1	1.26313e-45	0.534925	0.996	0.773	4.20318e-41	2	BPIFB1
CST3.1	1.67682e-45	0.416077	1	0.973	5.57978e-41	2	CST3
B3GNT5.2	1.80506e-45	0.272919	0.934	0.514	6.00652e-41	2	B3GNT5
SOD1.1	2.46946e-45	0.347953	0.996	0.99	8.21736e-41	2	SOD1
BPIFA2.1	3.053e-45	0.339322	0.811	0.329	1.01592e-40	2	BPIFA2
COX14.1	5.41009e-45	0.407262	0.987	0.957	1.80026e-40	2	COX14
SAA2.2	5.86553e-45	0.605043	0.781	0.301	1.95181e-40	2	SAA2
SPAG16.2	8.50729e-45	0.326899	0.965	0.703	2.83088e-40	2	SPAG16
ALCAM.1	9.44772e-45	0.452793	0.987	0.956	3.14382e-40	2	ALCAM
KIFAP3	1.11759e-44	0.254599	0.908	0.49	3.71891e-40	2	KIFAP3
MSMB.2	1.28854e-44	0.815997	0.943	0.545	4.28773e-40	2	MSMB
CFDP1.1	1.35774e-44	0.339439	1	0.914	4.51803e-40	2	CFDP1
SLPI.1	1.62424e-44	0.611845	1	0.997	5.40482e-40	2	SLPI
FAM107B.1	1.66238e-44	0.390725	0.978	0.792	5.53173e-40	2	FAM107B
CYP2F1.1	1.87037e-44	0.332825	0.794	0.319	6.22385e-40	2	CYP2F1
TSPAN8.1	1.8805e-44	0.385982	0.947	0.459	6.25755e-40	2	TSPAN8
TMBIM6.1	2.12979e-44	0.317312	0.991	0.982	7.0871e-40	2	TMBIM6
SMIM14.1	2.23518e-44	0.370202	0.978	0.9	7.43778e-40	2	SMIM14
CKLF	2.44406e-44	0.304285	0.882	0.49	8.13286e-40	2	CKLF
MPC2.1	2.83898e-44	0.337903	0.991	0.916	9.44699e-40	2	MPC2
SERP1.1	3.60709e-44	0.312406	1	0.991	1.2003e-39	2	SERP1
LAMTOR2.1	4.44684e-44	0.313606	0.987	0.9	1.47973e-39	2	LAMTOR2
S100A14.1	4.53428e-44	-0.889081	0.904	0.91	1.50883e-39	2	S100A14
COPS9	5.1837e-44	0.384158	0.991	0.955	1.72493e-39	2	COPS9
BPIFA1.2	5.7886e-44	0.623663	0.987	0.783	1.92621e-39	2	BPIFA1
SCGB1A1.1	6.32112e-44	0.869953	1	0.901	2.10341e-39	2	SCGB1A1
CLUAP1.2	6.43165e-44	0.335641	0.961	0.683	2.1402e-39	2	CLUAP1
PFN2.1	6.5882e-44	0.336307	0.969	0.81	2.19229e-39	2	PFN2
SLC7A2.1	7.95446e-44	0.3575	0.969	0.548	2.64693e-39	2	SLC7A2
PNN	1.09208e-43	-0.393338	0.855	0.923	3.634e-39	2	PNN
RBM47.1	1.26566e-43	0.361731	0.987	0.9	4.21161e-39	2	RBM47
SNRPG.1	1.38701e-43	0.394287	1	0.967	4.61542e-39	2	SNRPG
PPIA.1	1.49164e-43	-0.463677	0.982	0.99	4.9636e-39	2	PPIA
ARGLU1	1.70979e-43	-0.414709	0.882	0.944	5.68949e-39	2	ARGLU1
GTF2H5	2.62522e-43	0.330495	0.996	0.901	8.7357e-39	2	GTF2H5
JUNB.1	3.89811e-43	-0.545644	0.978	0.976	1.29713e-38	2	JUNB
ZCRB1	4.03403e-43	0.355863	0.987	0.926	1.34236e-38	2	ZCRB1
SLC27A2.1	5.07449e-43	0.300735	0.947	0.582	1.68859e-38	2	SLC27A2
RGCC.1	5.67509e-43	0.304867	0.917	0.513	1.88844e-38	2	RGCC
WDR34.1	6.05685e-43	0.315383	0.947	0.646	2.01548e-38	2	WDR34
SPCS1	7.17572e-43	0.32914	0.996	0.976	2.38779e-38	2	SPCS1
SGMS2.1	8.11367e-43	0.252599	0.934	0.529	2.6999e-38	2	SGMS2
HSPB1.2	8.8098e-43	-0.696067	1	0.996	2.93155e-38	2	HSPB1
EIF3H	9.86352e-43	-0.372396	0.939	0.973	3.28219e-38	2	EIF3H
PRKAR1A.2	1.27479e-42	0.327788	1	0.956	4.24198e-38	2	PRKAR1A
AL451165.2	1.37408e-42	0.277817	0.855	0.437	4.57238e-38	2	AL451165.2
IDH2.1	2.07728e-42	0.273937	0.952	0.587	6.91235e-38	2	IDH2
MRPL33.1	2.14195e-42	0.35671	0.996	0.946	7.12755e-38	2	MRPL33
TUBB4B.2	2.16391e-42	0.591522	1	0.944	7.20062e-38	2	TUBB4B
JUN	2.29213e-42	-0.61273	0.952	0.955	7.62728e-38	2	JUN
ABCA13.2	3.02176e-42	0.363494	0.974	0.635	1.00552e-37	2	ABCA13
RNF130.1	3.71822e-42	0.30331	0.974	0.75	1.23728e-37	2	RNF130
H2AFJ.1	3.79045e-42	0.35493	0.991	0.949	1.26131e-37	2	H2AFJ
BOLA3	9.13318e-42	0.354582	0.974	0.722	3.03916e-37	2	BOLA3
EEF1A1.1	1.51181e-41	-0.378847	1	1	5.0307e-37	2	EEF1A1
SLC25A3.1	1.65685e-41	-0.389484	1	0.995	5.51334e-37	2	SLC25A3
GSTP1.2	3.66924e-41	0.365176	1	1	1.22098e-36	2	GSTP1
CHST9.1	4.53576e-41	0.472473	0.991	0.915	1.50932e-36	2	CHST9
MICOS13	4.72383e-41	0.327745	0.996	0.954	1.5719e-36	2	MICOS13
NDUFA3.1	4.81676e-41	0.377293	0.996	0.947	1.60283e-36	2	NDUFA3
P4HTM.1	4.91119e-41	0.273765	0.939	0.631	1.63425e-36	2	P4HTM
EFHC1.2	6.49882e-41	0.32854	0.934	0.52	2.16255e-36	2	EFHC1
ATOX1.1	8.30572e-41	0.396152	0.982	0.93	2.76381e-36	2	ATOX1
SLC34A2.2	8.40915e-41	0.475456	0.974	0.703	2.79823e-36	2	SLC34A2
XBP1.1	8.96619e-41	0.459767	0.982	0.824	2.98359e-36	2	XBP1
FIS1.1	9.51624e-41	0.32197	0.991	0.966	3.16662e-36	2	FIS1
MTIF3.1	1.15285e-40	0.30088	0.982	0.873	3.83624e-36	2	MTIF3
FAM200B	1.27283e-40	0.34308	0.987	0.804	4.23547e-36	2	FAM200B
LCN2.1	1.58293e-40	0.502897	0.991	0.859	5.26737e-36	2	LCN2
LGALS3.1	1.66065e-40	0.486618	1	0.994	5.52598e-36	2	LGALS3
DPM3	1.7078e-40	0.342416	0.987	0.846	5.68288e-36	2	DPM3
EIF3E.1	1.73992e-40	-0.475916	0.996	0.99	5.78974e-36	2	EIF3E
RUVBL1.2	1.9638e-40	0.282773	0.908	0.569	6.53474e-36	2	RUVBL1
ZNF106.1	3.93024e-40	0.298968	0.969	0.89	1.30783e-35	2	ZNF106
GUK1	4.96479e-40	0.294781	0.991	0.981	1.65208e-35	2	GUK1
VAMP8.1	6.45904e-40	0.311268	1	0.988	2.14931e-35	2	VAMP8
TMA7	6.73333e-40	0.44765	0.996	0.995	2.24058e-35	2	TMA7
TSPAN6.1	7.00516e-40	0.309656	0.974	0.815	2.33104e-35	2	TSPAN6
AKR1C2.1	7.58947e-40	-0.867652	0.974	0.955	2.52547e-35	2	AKR1C2
RARRES3.1	7.71931e-40	0.368741	0.974	0.848	2.56868e-35	2	RARRES3
HSP90AA1.2	7.81924e-40	0.438682	1	0.995	2.60193e-35	2	HSP90AA1
OST4.1	8.04074e-40	0.602445	0.991	0.993	2.67564e-35	2	OST4
EEF2.1	8.45427e-40	-0.470616	0.996	0.998	2.81324e-35	2	EEF2
COX7A2.1	9.90111e-40	0.483118	1	0.995	3.29469e-35	2	COX7A2
UQCRQ.1	1.05703e-39	0.417182	0.996	0.99	3.51737e-35	2	UQCRQ
FAM174A.2	1.0682e-39	0.268242	0.943	0.707	3.55456e-35	2	FAM174A
WDR60.2	1.09776e-39	0.27686	0.925	0.582	3.65292e-35	2	WDR60
PTGFR.1	1.14442e-39	0.250864	0.912	0.431	3.80817e-35	2	PTGFR
EGR1.1	1.49899e-39	-0.465495	0.855	0.888	4.98804e-35	2	EGR1
SAA1.2	1.57722e-39	0.655658	0.851	0.427	5.24837e-35	2	SAA1
AZIN1.2	1.64402e-39	0.301643	0.974	0.755	5.47063e-35	2	AZIN1
HS3ST1.1	1.98192e-39	0.254353	0.921	0.459	6.59505e-35	2	HS3ST1
TOMM7	2.29907e-39	0.422928	1	0.997	7.65037e-35	2	TOMM7
MLXIP	2.8381e-39	0.274313	0.965	0.704	9.44406e-35	2	MLXIP
KRT17.1	2.94951e-39	-2.03225	0.719	0.81	9.81478e-35	2	KRT17
EIF2S2	3.06288e-39	0.283563	0.991	0.963	1.01921e-34	2	EIF2S2
IGFBP7.1	3.37229e-39	0.416285	0.961	0.617	1.12216e-34	2	IGFBP7
STMP1	3.42405e-39	0.315019	0.991	0.927	1.13939e-34	2	STMP1
TMEM256	3.8622e-39	0.378405	0.974	0.854	1.28519e-34	2	TMEM256
S100A4.1	4.12876e-39	0.367814	0.991	0.842	1.37389e-34	2	S100A4
TMEM45A.1	4.16923e-39	0.292212	0.864	0.405	1.38735e-34	2	TMEM45A
RPL10A.1	4.72829e-39	-0.410911	1	1	1.57338e-34	2	RPL10A
UQCR10.1	5.09737e-39	0.409327	0.991	0.986	1.6962e-34	2	UQCR10
SAT1.2	6.05299e-39	0.47179	1	0.995	2.01419e-34	2	SAT1
NOP53.1	6.75094e-39	-0.371751	0.934	0.981	2.24644e-34	2	NOP53
SYAP1.1	7.08116e-39	0.309269	0.974	0.844	2.35633e-34	2	SYAP1
PI3.1	9.20284e-39	0.256443	0.82	0.353	3.06234e-34	2	PI3
RBX1	1.23532e-38	0.319978	1	0.968	4.11066e-34	2	RBX1
ALDH2.1	1.23842e-38	-0.472906	0.965	0.961	4.12098e-34	2	ALDH2
UBAC1.1	1.26189e-38	0.304034	0.982	0.88	4.19907e-34	2	UBAC1
RPL4.1	1.52759e-38	-0.348422	1	0.997	5.08321e-34	2	RPL4
SMIM26	1.99278e-38	0.319795	0.991	0.949	6.63118e-34	2	SMIM26
ADH5.1	1.99599e-38	-0.382814	0.89	0.932	6.64187e-34	2	ADH5
TSPAN3.1	2.17169e-38	0.312688	0.978	0.889	7.22653e-34	2	TSPAN3
[truncated: 5,006 more rows]

## Sheet: 48hpi
ids	p_val	avg_logFC	pct.1	pct.2	p_val_adj	cluster	gene
FAM3D	2.51491e-187	1.04869	0.912	0.233	8.36863e-183	0	FAM3D
CEACAM6	1.90819e-178	1.484	0.909	0.263	6.34968e-174	0	CEACAM6
MDK	4.82608e-177	1.25978	0.991	0.69	1.60593e-172	0	MDK
CTSC	1.10803e-176	1.3753	0.983	0.688	3.68709e-172	0	CTSC
CXCL17	7.18911e-169	1.37536	0.963	0.721	2.39225e-164	0	CXCL17
MARCKSL1	2.14466e-167	0.904122	0.974	0.413	7.13658e-163	0	MARCKSL1
WFDC2	2.10469e-165	1.81769	0.985	0.895	7.00356e-161	0	WFDC2
SLPI	1.67886e-164	2.18993	0.998	0.975	5.58657e-160	0	SLPI
XBP1	2.50791e-161	1.29984	0.996	0.746	8.34531e-157	0	XBP1
S100A6	1.39089e-160	1.1909	1	0.956	4.62831e-156	0	S100A6
KRT7	2.55958e-160	1.43701	0.968	0.521	8.51725e-156	0	KRT7
S100P	1.56624e-156	1.71809	0.959	0.528	5.21181e-152	0	S100P
SCGB3A1	9.4134e-153	2.43051	1	0.943	3.1324e-148	0	SCGB3A1
VMO1	2.87327e-152	1.23745	0.869	0.298	9.56109e-148	0	VMO1
ADAM28	5.96283e-151	0.648517	0.877	0.274	1.98419e-146	0	ADAM28
AGR2	1.46061e-148	1.46653	0.978	0.697	4.86033e-144	0	AGR2
SLC9A3R2	4.17903e-148	0.766101	0.966	0.533	1.39062e-143	0	SLC9A3R2
RARRES1	4.76437e-147	1.97406	0.871	0.341	1.58539e-142	0	RARRES1
CP	1.16531e-142	1.40273	0.946	0.583	3.87767e-138	0	CP
BPIFB1	3.20138e-142	2.52812	0.959	0.7	1.06529e-137	0	BPIFB1
TCN1	3.95495e-142	0.758107	0.756	0.165	1.31605e-137	0	TCN1
GABRP	6.46709e-135	0.670365	0.761	0.181	2.15199e-130	0	GABRP
MUC1	4.64609e-134	0.957819	0.985	0.711	1.54603e-129	0	MUC1
CDC42EP5	5.44021e-132	0.63635	0.935	0.45	1.81028e-127	0	CDC42EP5
VSIG2	1.11817e-131	0.528837	0.864	0.319	3.72081e-127	0	VSIG2
TMSB4X	9.68609e-130	0.878493	0.998	0.934	3.22314e-125	0	TMSB4X
LGALS3	4.1493e-129	0.889537	0.996	0.94	1.38072e-124	0	LGALS3
S100A4	8.4879e-129	1.39721	0.976	0.679	2.82443e-124	0	S100A4
SLC4A4	2.04353e-128	0.656991	0.841	0.29	6.80005e-124	0	SLC4A4
CREB3L1	1.80777e-127	0.398767	0.716	0.15	6.01552e-123	0	CREB3L1
KIAA1324	2.37695e-125	0.505709	0.808	0.237	7.90955e-121	0	KIAA1324
SERPINB3	9.6521e-125	1.79123	0.968	0.708	3.21183e-120	0	SERPINB3
RDH10	7.8507e-124	1.08648	0.955	0.662	2.6124e-119	0	RDH10
TNFSF10	2.12558e-123	1.23836	0.978	0.745	7.07307e-119	0	TNFSF10
CST3	8.64645e-121	0.748628	0.998	0.735	2.87719e-116	0	CST3
AQP5	1.22967e-117	0.969525	0.853	0.321	4.09186e-113	0	AQP5
GOLM1	1.51349e-116	0.644379	0.929	0.437	5.03629e-112	0	GOLM1
ST6GAL1	3.77916e-116	0.633234	0.991	0.657	1.25755e-111	0	ST6GAL1
CLEC7A	1.16989e-115	0.504483	0.804	0.27	3.89292e-111	0	CLEC7A
KRT18	1.40318e-114	0.758628	0.998	0.913	4.66924e-110	0	KRT18
HS3ST1	6.97356e-114	0.727477	0.894	0.421	2.32052e-109	0	HS3ST1
FUT6	1.35911e-113	0.3024	0.597	0.1	4.52258e-109	0	FUT6
CLDN10	1.40979e-113	0.509389	0.651	0.14	4.69122e-109	0	CLDN10
PI3	8.92382e-113	0.8415	0.655	0.137	2.96949e-108	0	PI3
GCHFR	1.82844e-110	0.622758	0.892	0.438	6.08433e-106	0	GCHFR
RHOV	1.83087e-109	0.539884	0.871	0.33	6.09241e-105	0	RHOV
CEACAM5	4.23204e-109	0.893684	0.642	0.133	1.40825e-104	0	CEACAM5
TMEM165	1.12397e-108	0.680122	0.994	0.795	3.74013e-104	0	TMEM165
SPINT2	1.33293e-108	0.578832	1	0.791	4.43547e-104	0	SPINT2
IGFBP5	1.50119e-108	1.51636	0.942	0.541	4.99535e-104	0	IGFBP5
MUC16	3.57179e-108	0.734497	0.989	0.453	1.18855e-103	0	MUC16
MSMB	3.93908e-108	2.10908	0.812	0.331	1.31077e-103	0	MSMB
TSPAN8	4.04356e-108	0.779434	0.718	0.199	1.34554e-103	0	TSPAN8
VAMP8	3.69603e-106	0.640858	0.998	0.745	1.22989e-101	0	VAMP8
QSOX1	4.76544e-106	0.429986	0.892	0.406	1.58575e-101	0	QSOX1
CRACR2B	3.67926e-105	0.415656	0.828	0.306	1.22431e-100	0	CRACR2B
SELENBP1	6.11808e-105	0.477653	0.912	0.409	2.03585e-100	0	SELENBP1
CD63	1.04538e-104	0.64511	0.998	0.816	3.4786e-100	0	CD63
MALL	3.52564e-104	0.574704	0.864	0.372	1.17319e-99	0	MALL
CSTB	3.83988e-103	1.03175	0.998	0.96	1.27776e-98	0	CSTB
LCN2	7.8805e-103	0.756182	0.987	0.811	2.62231e-98	0	LCN2
GNE	5.59791e-102	0.473085	0.791	0.312	1.86276e-97	0	GNE
RIMS1	1.10823e-101	0.367747	0.668	0.172	3.68775e-97	0	RIMS1
CPD	9.60533e-101	0.555778	0.983	0.736	3.19627e-96	0	CPD
TGM2	2.07659e-100	0.996758	0.836	0.369	6.91008e-96	0	TGM2
HNMT	2.25533e-100	0.279928	0.591	0.118	7.50482e-96	0	HNMT
TMEM45A	1.35905e-99	1.33922	0.688	0.231	4.52238e-95	0	TMEM45A
SSR4	2.08552e-99	0.579479	0.996	0.763	6.93977e-95	0	SSR4
SRD5A3	6.604e-99	0.659298	0.909	0.517	2.19755e-94	0	SRD5A3
LY6E	1.72228e-96	0.775485	0.989	0.767	5.73105e-92	0	LY6E
ARPC3	2.02455e-96	0.54064	0.994	0.79	6.73689e-92	0	ARPC3
GSN	2.85284e-96	0.657269	0.996	0.771	9.49311e-92	0	GSN
ERN2	3.75368e-96	0.283807	0.735	0.223	1.24907e-91	0	ERN2
TSPAN13	1.0563e-95	0.488552	0.916	0.519	3.51494e-91	0	TSPAN13
CYBA	1.54442e-95	0.638308	0.983	0.694	5.1392e-91	0	CYBA
BPIFA1	2.23898e-95	2.83222	0.925	0.722	7.45042e-91	0	BPIFA1
KLK11	3.2099e-95	0.69028	0.901	0.445	1.06813e-90	0	KLK11
DHRS9	3.46207e-94	0.779651	0.946	0.462	1.15204e-89	0	DHRS9
LIPH	6.3062e-94	0.438957	0.81	0.293	2.09845e-89	0	LIPH
CLINT1	1.97879e-92	0.532673	0.976	0.788	6.58464e-88	0	CLINT1
S100A9	2.07553e-92	1.2181	0.938	0.533	6.90654e-88	0	S100A9
SLC31A1	3.42317e-92	0.451769	0.86	0.401	1.1391e-87	0	SLC31A1
FAM114A1	5.46298e-92	0.429529	0.907	0.492	1.81786e-87	0	FAM114A1
LGALS9	1.23247e-91	0.461148	0.834	0.39	4.10117e-87	0	LGALS9
PRSS23	5.21753e-91	0.773097	0.929	0.636	1.73619e-86	0	PRSS23
RRBP1	9.10612e-90	0.486545	0.972	0.706	3.03015e-85	0	RRBP1
ERBB3	9.47406e-89	0.479978	0.957	0.575	3.15259e-84	0	ERBB3
MAGED1	1.17526e-88	0.378298	0.862	0.424	3.91081e-84	0	MAGED1
SAT1	2.94115e-88	0.775239	1	0.963	9.78698e-84	0	SAT1
B4GALT5	3.19124e-88	0.493161	0.955	0.642	1.06192e-83	0	B4GALT5
UGP2	8.2376e-88	0.464826	0.968	0.72	2.74115e-83	0	UGP2
CAMK1D	5.43228e-87	0.48725	0.942	0.642	1.80764e-82	0	CAMK1D
ZFP36L2	1.13926e-86	-0.844115	0.634	0.904	3.79102e-82	0	ZFP36L2
ATP1B1	3.12365e-86	0.669632	0.996	0.829	1.03942e-81	0	ATP1B1
TF	4.72694e-86	0.572763	0.664	0.201	1.57294e-81	0	TF
NR2F6	1.64791e-85	0.444175	0.946	0.615	5.48359e-81	0	NR2F6
PIGR	3.40612e-85	1.37965	0.838	0.421	1.13342e-80	0	PIGR
ASAH1	4.79128e-85	0.450014	0.966	0.647	1.59435e-80	0	ASAH1
CAPN2	5.43824e-85	0.509448	0.989	0.711	1.80963e-80	0	CAPN2
SERPINB1	1.65747e-84	0.837166	0.966	0.617	5.5154e-80	0	SERPINB1
C9orf16	2.49749e-84	0.517637	0.991	0.759	8.31066e-80	0	C9orf16
EPS8L1	1.09841e-83	0.42388	0.856	0.412	3.65506e-79	0	EPS8L1
IGFBP7	2.96943e-83	-1.0167	0.211	0.686	9.88108e-79	0	IGFBP7
TSPAN1	3.57964e-82	0.563814	0.97	0.587	1.19116e-77	0	TSPAN1
SPDEF	7.66325e-82	0.277534	0.539	0.12	2.55002e-77	0	SPDEF
HEBP2	1.48872e-81	0.476152	0.985	0.733	4.95386e-77	0	HEBP2
BZW1	1.40759e-80	0.465902	0.985	0.822	4.6839e-76	0	BZW1
RAB25	1.54917e-79	0.467066	0.991	0.737	5.15502e-75	0	RAB25
EPAS1	2.71495e-79	0.664893	0.976	0.698	9.03426e-75	0	EPAS1
ECHS1	6.03219e-79	0.399555	0.946	0.618	2.00727e-74	0	ECHS1
GLUL	2.47641e-78	0.592473	0.994	0.815	8.24052e-74	0	GLUL
ZG16B	8.09693e-78	0.371058	0.72	0.287	2.69433e-73	0	ZG16B
CFTR	1.6579e-77	0.427132	0.558	0.144	5.51684e-73	0	CFTR
NDRG2	2.54258e-77	0.404749	0.899	0.502	8.4607e-73	0	NDRG2
USP31	2.20166e-76	-0.665054	0.312	0.748	7.32624e-72	0	USP31
OAS1	5.95535e-76	0.812097	0.953	0.65	1.9817e-71	0	OAS1
RABAC1	1.1873e-75	0.437256	0.976	0.667	3.95085e-71	0	RABAC1
SEC11C	2.04891e-75	0.517173	0.892	0.543	6.81796e-71	0	SEC11C
PPDPF	4.42297e-75	0.489737	0.994	0.819	1.47179e-70	0	PPDPF
ST6GALNAC1	5.34391e-75	0.460019	0.95	0.702	1.77824e-70	0	ST6GALNAC1
PRR15	5.52161e-75	0.448862	0.907	0.43	1.83737e-70	0	PRR15
EPCAM	5.81521e-75	0.44327	0.978	0.656	1.93507e-70	0	EPCAM
STEAP4	6.23077e-75	0.395166	0.565	0.154	2.07335e-70	0	STEAP4
CREB3L2	1.57422e-74	0.300689	0.718	0.294	5.23836e-70	0	CREB3L2
TSPAN3	2.66971e-74	0.456012	0.974	0.69	8.88371e-70	0	TSPAN3
CYP2F1	2.20913e-73	0.393316	0.494	0.107	7.35109e-69	0	CYP2F1
MT-CO1	6.07607e-73	-0.314245	1	0.998	2.02187e-68	0	MT-CO1
GNAS	9.12607e-73	0.45869	1	0.847	3.03679e-68	0	GNAS
SLC12A2	1.66316e-71	0.440279	0.8	0.399	5.53434e-67	0	SLC12A2
TMEM59	2.04549e-71	0.446851	0.991	0.84	6.80657e-67	0	TMEM59
SLC15A2	4.04729e-71	0.364319	0.864	0.477	1.34678e-66	0	SLC15A2
PDIA3	1.08872e-70	0.435956	0.968	0.74	3.62283e-66	0	PDIA3
SMAGP	1.52464e-70	0.271976	0.769	0.35	5.07338e-66	0	SMAGP
TMEM54	3.14839e-70	0.395423	0.959	0.683	1.04766e-65	0	TMEM54
CAPN13	3.49382e-70	0.554507	0.496	0.114	1.1626e-65	0	CAPN13
KRT8	3.73078e-70	0.613113	0.998	0.863	1.24146e-65	0	KRT8
CALR	3.18571e-69	0.502494	0.989	0.866	1.06008e-64	0	CALR
ADH1C	3.60154e-69	0.653643	0.713	0.313	1.19845e-64	0	ADH1C
EPHX1	5.87461e-69	0.526015	0.944	0.676	1.95484e-64	0	EPHX1
ADI1	6.89349e-69	0.366781	0.94	0.585	2.29388e-64	0	ADI1
SPINT1	7.60216e-69	0.385149	0.968	0.748	2.5297e-64	0	SPINT1
SLC44A4	1.00042e-68	0.278133	0.957	0.497	3.32899e-64	0	SLC44A4
SERF2	1.05644e-68	0.442662	1	0.914	3.51541e-64	0	SERF2
ATP12A	1.45645e-68	0.580808	0.685	0.26	4.84649e-64	0	ATP12A
DHCR24	1.81476e-68	0.46932	0.961	0.658	6.0388e-64	0	DHCR24
ASPH	3.03697e-68	0.434225	0.959	0.687	1.01058e-63	0	ASPH
REEP3	3.16017e-68	0.373368	0.94	0.656	1.05158e-63	0	REEP3
CRABP2	3.79102e-68	0.400472	0.677	0.25	1.2615e-63	0	CRABP2
RAB11A	4.81777e-68	0.393077	0.983	0.745	1.60316e-63	0	RAB11A
FAM83A	8.69902e-68	0.468868	0.812	0.341	2.89468e-63	0	FAM83A
PPIB	1.614e-67	0.464401	0.976	0.756	5.37075e-63	0	PPIB
KIF13B	3.01105e-67	0.309145	0.812	0.407	1.00196e-62	0	KIF13B
STXBP6	4.43723e-67	0.284237	0.457	0.094	1.47653e-62	0	STXBP6
TTC9	9.03245e-67	0.324304	0.776	0.323	3.00564e-62	0	TTC9
KDELR2	1.4929e-66	0.389257	0.938	0.69	4.96778e-62	0	KDELR2
ST14	1.64869e-66	0.378015	0.903	0.541	5.48617e-62	0	ST14
CFL1	3.05952e-66	0.422639	0.991	0.831	1.01809e-61	0	CFL1
CCPG1	5.38614e-66	0.415538	0.961	0.713	1.79229e-61	0	CCPG1
UPK1B	1.06965e-65	0.691121	0.67	0.261	3.55935e-61	0	UPK1B
SEC61G	1.69913e-65	0.441238	0.976	0.748	5.65401e-61	0	SEC61G
ALDH1A3	3.7554e-65	0.575151	0.804	0.442	1.24965e-60	0	ALDH1A3
APIP	5.43656e-65	0.355818	0.841	0.467	1.80907e-60	0	APIP
TMEM125	1.53708e-64	0.267646	0.756	0.319	5.11477e-60	0	TMEM125
RAB27B	1.72976e-64	0.332464	0.787	0.387	5.75595e-60	0	RAB27B
TFF3	2.07799e-64	1.86385	0.642	0.27	6.9147e-60	0	TFF3
SLC35C1	2.14744e-64	0.273366	0.651	0.267	7.14581e-60	0	SLC35C1
SERINC5	9.10263e-64	0.371641	0.877	0.507	3.02899e-59	0	SERINC5
SEC61B	9.20346e-64	0.421077	0.981	0.806	3.06254e-59	0	SEC61B
ARFGEF3	1.65548e-63	0.322068	0.853	0.434	5.50878e-59	0	ARFGEF3
SLC16A3	3.38435e-63	0.303554	0.83	0.453	1.12618e-58	0	SLC16A3
PNPLA2	5.25866e-63	0.324215	0.843	0.512	1.74987e-58	0	PNPLA2
TMEM205	5.60976e-63	0.359413	0.959	0.663	1.8667e-58	0	TMEM205
PPP1R15A	7.90708e-63	-1.21528	0.494	0.808	2.63116e-58	0	PPP1R15A
ALDH1A1	1.91455e-62	0.443566	0.963	0.66	6.37085e-58	0	ALDH1A1
TOX3	2.72933e-62	0.291323	0.634	0.235	9.08211e-58	0	TOX3
SCNN1A	3.20835e-62	0.353662	0.899	0.494	1.06761e-57	0	SCNN1A
PPIC	4.40911e-62	0.33162	0.914	0.566	1.46718e-57	0	PPIC
SLC6A14	1.62146e-61	0.36157	0.774	0.355	5.39557e-57	0	SLC6A14
ANKRD36C	1.78124e-61	0.50097	0.713	0.324	5.92725e-57	0	ANKRD36C
CLDN7	1.9654e-61	0.431338	0.985	0.767	6.54007e-57	0	CLDN7
TPD52L1	2.22552e-61	0.323096	0.832	0.456	7.40562e-57	0	TPD52L1
SLC9A3R1	2.79392e-61	0.406173	0.968	0.671	9.29705e-57	0	SLC9A3R1
PTTG1IP	4.50846e-61	0.385357	0.976	0.694	1.50023e-56	0	PTTG1IP
TC2N	1.06292e-60	0.354953	0.884	0.537	3.53698e-56	0	TC2N
UQCRQ	1.63009e-60	0.411584	0.996	0.745	5.42427e-56	0	UQCRQ
CD82	2.5251e-60	0.320057	0.881	0.513	8.40253e-56	0	CD82
CD55	1.48977e-59	0.592177	0.892	0.618	4.95735e-55	0	CD55
TM9SF3	4.34913e-59	0.346292	0.972	0.742	1.44722e-54	0	TM9SF3
TMEM167A	5.3259e-59	0.28573	0.875	0.53	1.77225e-54	0	TMEM167A
CNN3	7.16068e-59	0.26449	0.881	0.543	2.38279e-54	0	CNN3
CHL1	1.34286e-58	0.299812	0.756	0.344	4.46849e-54	0	CHL1
IDH1	2.29852e-58	0.281405	0.772	0.391	7.64856e-54	0	IDH1
CLDN4	3.03014e-58	0.495784	0.991	0.701	1.00831e-53	0	CLDN4
SLC26A2	5.44923e-58	0.399222	0.642	0.275	1.81329e-53	0	SLC26A2
ECE1	5.97583e-58	0.321491	0.946	0.608	1.98852e-53	0	ECE1
BST2	1.01886e-57	0.681763	0.862	0.516	3.39037e-53	0	BST2
B4GALT4	1.7328e-57	0.422684	0.843	0.51	5.76606e-53	0	B4GALT4
SEC61A1	4.71522e-57	0.331888	0.858	0.543	1.56904e-52	0	SEC61A1
LRP10	4.97205e-57	0.354685	0.981	0.75	1.6545e-52	0	LRP10
BPIFA2	7.63091e-57	0.342129	0.513	0.157	2.53926e-52	0	BPIFA2
C3	8.20915e-57	0.837881	0.778	0.49	2.73168e-52	0	C3
MT1X	9.07281e-57	0.819319	0.938	0.647	3.01907e-52	0	MT1X
AKR1C1	1.102e-56	0.869457	0.963	0.678	3.66703e-52	0	AKR1C1
TPD52	1.72765e-56	0.33915	0.907	0.546	5.74894e-52	0	TPD52
GSTK1	4.71842e-56	0.332363	0.978	0.648	1.5701e-51	0	GSTK1
SRP14	5.12556e-56	0.386324	1	0.849	1.70558e-51	0	SRP14
UAP1	6.03104e-56	0.361468	0.789	0.459	2.00689e-51	0	UAP1
TMBIM4	6.2257e-56	0.350842	0.97	0.709	2.07166e-51	0	TMBIM4
OSTC	1.02551e-55	0.308096	0.892	0.573	3.41248e-51	0	OSTC
LYPD2	1.62718e-55	1.00251	0.425	0.106	5.41459e-51	0	LYPD2
DAP	1.7715e-55	0.286397	0.849	0.52	5.89483e-51	0	DAP
PLAC8	3.0703e-55	0.35418	0.931	0.536	1.02167e-50	0	PLAC8
CDK2AP1	4.4811e-55	0.375174	0.981	0.697	1.49113e-50	0	CDK2AP1
KRT19	6.2417e-55	0.603201	0.994	0.877	2.07699e-50	0	KRT19
YWHAB	7.97971e-55	0.369945	0.998	0.79	2.65533e-50	0	YWHAB
GK	1.69642e-54	0.334655	0.662	0.293	5.64499e-50	0	GK
HES4	2.65012e-54	0.400287	0.942	0.648	8.81854e-50	0	HES4
SYTL2	2.83661e-54	0.299073	0.769	0.378	9.43909e-50	0	SYTL2
SPCS3	4.28149e-54	0.281717	0.89	0.531	1.42471e-49	0	SPCS3
F3	7.39829e-54	0.510474	0.817	0.498	2.46186e-49	0	F3
MUC4	8.10937e-54	0.444062	0.849	0.487	2.69847e-49	0	MUC4
SNX6	1.24828e-53	0.358093	0.978	0.764	4.15379e-49	0	SNX6
TSTA3	1.4092e-53	0.270195	0.823	0.485	4.68926e-49	0	TSTA3
UQCR10	1.4168e-53	0.377378	0.989	0.747	4.71453e-49	0	UQCR10
SORD	1.92326e-53	0.29817	0.793	0.436	6.39984e-49	0	SORD
UBE2J1	1.96408e-53	0.254753	0.821	0.479	6.53568e-49	0	UBE2J1
CKB	3.2305e-53	-0.655405	0.578	0.775	1.07498e-48	0	CKB
CLU	3.5987e-53	0.786997	0.912	0.692	1.1975e-48	0	CLU
PSCA	6.80665e-53	0.593092	0.836	0.444	2.26498e-48	0	PSCA
SQSTM1	7.05301e-53	-1.05918	0.998	0.999	2.34696e-48	0	SQSTM1
SSR1	9.10924e-53	0.32873	0.931	0.64	3.03119e-48	0	SSR1
RPN2	9.894e-53	0.336505	0.976	0.721	3.29233e-48	0	RPN2
ELF3	1.46644e-52	0.404233	1	0.964	4.87972e-48	0	ELF3
TMSB10	1.56683e-52	0.535141	1	0.834	5.21378e-48	0	TMSB10
TMEM213	3.50048e-52	0.260369	0.364	0.077	1.16482e-47	0	TMEM213
GLRX	5.59094e-52	0.41383	0.905	0.582	1.86044e-47	0	GLRX
NANS	1.52674e-51	0.292088	0.916	0.606	5.08037e-47	0	NANS
JAG2	2.02757e-51	-0.347355	0.106	0.492	6.74694e-47	0	JAG2
GNG5	2.42623e-51	0.368889	0.989	0.799	8.07353e-47	0	GNG5
MX1	2.62249e-51	0.626541	0.972	0.747	8.72661e-47	0	MX1
FZD8	3.36139e-51	0.277666	0.638	0.294	1.11854e-46	0	FZD8
IFI35	3.54132e-51	0.497979	0.899	0.586	1.17841e-46	0	IFI35
IFI27	3.54467e-51	0.874571	0.957	0.724	1.17952e-46	0	IFI27
STARD10	4.05892e-51	0.33374	0.976	0.858	1.35065e-46	0	STARD10
WDR66	5.82351e-51	-0.418054	0.069	0.45	1.93783e-46	0	WDR66
POMP	7.59639e-51	0.348523	0.983	0.828	2.52777e-46	0	POMP
LYN	1.13132e-50	0.304942	0.858	0.538	3.76458e-46	0	LYN
WNT10A	1.23639e-50	-0.32051	0.015	0.385	4.11421e-46	0	WNT10A
MAGED2	1.8307e-50	0.327195	0.948	0.698	6.09185e-46	0	MAGED2
ATP6AP2	2.05507e-50	0.31751	0.946	0.658	6.83846e-46	0	ATP6AP2
P4HB	3.80377e-50	0.33138	0.974	0.764	1.26574e-45	0	P4HB
TMPRSS4	4.06053e-50	0.38527	0.966	0.737	1.35118e-45	0	TMPRSS4
CMPK1	5.01322e-50	0.306599	0.959	0.667	1.6682e-45	0	CMPK1
S100A10	6.97787e-50	-0.915222	0.64	0.779	2.32195e-45	0	S100A10
AKR1A1	7.9897e-50	0.32993	0.957	0.699	2.65865e-45	0	AKR1A1
MARCKS	1.00591e-49	-0.497729	0.963	0.97	3.34728e-45	0	MARCKS
IL18	1.07009e-49	-0.461276	0.319	0.656	3.56082e-45	0	IL18
RARRES3	1.42109e-49	0.482597	0.955	0.663	4.72881e-45	0	RARRES3
FCGBP	1.75417e-49	0.294443	0.429	0.125	5.83718e-45	0	FCGBP
ATOX1	2.99319e-49	0.323877	0.942	0.644	9.96013e-45	0	ATOX1
COL17A1	3.55643e-49	-0.747788	0.157	0.509	1.18344e-44	0	COL17A1
MYL12A	4.12017e-49	0.381869	0.996	0.857	1.37103e-44	0	MYL12A
POR	4.51209e-49	0.293104	0.909	0.625	1.50144e-44	0	POR
OST4	6.1482e-49	0.375922	0.989	0.764	2.04588e-44	0	OST4
RAI14	8.30235e-49	0.321051	0.864	0.572	2.76269e-44	0	RAI14
APOL6	1.01755e-48	0.453938	0.884	0.569	3.386e-44	0	APOL6
H3F3A	2.50518e-48	0.431113	0.996	0.925	8.33624e-44	0	H3F3A
RPN1	2.51274e-48	0.283349	0.933	0.633	8.36138e-44	0	RPN1
PLSCR1	3.13001e-48	0.399587	0.968	0.694	1.04154e-43	0	PLSCR1
EPSTI1	3.20733e-48	0.475098	0.802	0.494	1.06727e-43	0	EPSTI1
SDF2L1	3.54638e-48	0.2743	0.731	0.402	1.1801e-43	0	SDF2L1
ARL1	6.73659e-48	0.267243	0.92	0.63	2.24167e-43	0	ARL1
CARHSP1	7.52667e-48	0.292153	0.918	0.66	2.50457e-43	0	CARHSP1
CYB5A	7.69322e-48	0.388697	0.978	0.706	2.55999e-43	0	CYB5A
NUPR1	9.09073e-48	0.932815	0.987	0.779	3.02503e-43	0	NUPR1
SH3GLB1	1.30301e-47	0.291038	0.968	0.689	4.33589e-43	0	SH3GLB1
GMDS	1.33291e-47	0.256296	0.815	0.465	4.43539e-43	0	GMDS
JTB	1.81589e-47	0.309556	0.983	0.74	6.04255e-43	0	JTB
ABRACL	1.97426e-47	0.309559	0.912	0.625	6.56954e-43	0	ABRACL
CMAS	2.6322e-47	0.266219	0.841	0.509	8.75892e-43	0	CMAS
TP73	3.35825e-47	-0.262646	0.062	0.434	1.11749e-42	0	TP73
LGALS3BP	3.38144e-47	0.420415	0.985	0.738	1.12521e-42	0	LGALS3BP
EVA1C	3.62679e-47	-0.381323	0.386	0.68	1.20685e-42	0	EVA1C
AHNAK2	5.75414e-47	-0.572745	0.463	0.693	1.91475e-42	0	AHNAK2
LAPTM4A	6.12282e-47	0.331652	0.994	0.769	2.03743e-42	0	LAPTM4A
TMEM45B	1.971e-46	0.284794	0.877	0.51	6.5587e-42	0	TMEM45B
COPE	2.68506e-46	0.305899	0.981	0.763	8.93479e-42	0	COPE
EPRS	3.09894e-46	0.28828	0.927	0.613	1.0312e-41	0	EPRS
MIA2	4.31241e-46	0.299125	0.89	0.602	1.435e-41	0	MIA2
SSR3	5.17908e-46	0.310912	0.909	0.645	1.72339e-41	0	SSR3
FLNA	5.83659e-46	-0.688171	0.164	0.497	1.94218e-41	0	FLNA
DNAJC3	6.4374e-46	0.298668	0.918	0.668	2.14211e-41	0	DNAJC3
OAS2	7.34401e-46	0.425984	0.92	0.629	2.44379e-41	0	OAS2
UBE2L6	1.566e-45	0.409502	0.925	0.632	5.21104e-41	0	UBE2L6
MRTFB	1.67004e-45	0.275483	0.8	0.491	5.55722e-41	0	MRTFB
COPB2	1.70401e-45	0.286109	0.922	0.659	5.67027e-41	0	COPB2
COX17	1.92834e-45	0.295863	0.966	0.652	6.41673e-41	0	COX17
RALGAPA2	2.33783e-45	0.287321	0.925	0.628	7.77936e-41	0	RALGAPA2
MYL6	2.47318e-45	0.359636	1	0.93	8.22976e-41	0	MYL6
CCN1	3.18374e-45	-0.838018	0.323	0.664	1.05942e-40	0	CCN1
ARPC5	6.03009e-45	0.320502	0.946	0.681	2.00657e-40	0	ARPC5
PTPN14	6.24473e-45	-0.353221	0.377	0.674	2.078e-40	0	PTPN14
ERLEC1	7.22594e-45	0.26605	0.86	0.521	2.4045e-40	0	ERLEC1
DST	7.58336e-45	-1.23884	0.468	0.688	2.52344e-40	0	DST
CYP4X1	8.72305e-45	0.290368	0.713	0.399	2.90268e-40	0	CYP4X1
COX7A2	9.62217e-45	0.33009	0.998	0.876	3.20187e-40	0	COX7A2
TM9SF2	1.10338e-44	0.274229	0.946	0.694	3.67162e-40	0	TM9SF2
TMEM50A	1.30491e-44	0.302758	0.957	0.719	4.34223e-40	0	TMEM50A
NDUFA3	2.89306e-44	0.297315	0.957	0.656	9.62694e-40	0	NDUFA3
PDIA6	3.0023e-44	0.324082	0.968	0.694	9.99044e-40	0	PDIA6
PTP4A2	3.20262e-44	0.283467	0.989	0.902	1.0657e-39	0	PTP4A2
ERO1A	5.15057e-44	0.318528	0.907	0.656	1.7139e-39	0	ERO1A
TIMM8B	7.38318e-44	0.291231	0.94	0.689	2.45683e-39	0	TIMM8B
NDFIP1	9.39369e-44	0.250852	0.938	0.72	3.12584e-39	0	NDFIP1
GALE	1.18962e-43	0.253092	0.83	0.525	3.95857e-39	0	GALE
SAMD9L	1.52443e-43	0.437507	0.856	0.525	5.07269e-39	0	SAMD9L
SLITRK6	1.54186e-43	0.333731	0.81	0.502	5.13071e-39	0	SLITRK6
MX2	1.63638e-43	0.506459	0.851	0.552	5.44521e-39	0	MX2
TMED2	2.00332e-43	0.291514	0.966	0.728	6.66623e-39	0	TMED2
FNBP1L	2.13544e-43	0.254603	0.765	0.459	7.1059e-39	0	FNBP1L
REEP5	2.58037e-43	0.282364	0.968	0.705	8.58643e-39	0	REEP5
MLEC	2.65132e-43	0.291132	0.894	0.615	8.82253e-39	0	MLEC
CAP1	2.68011e-43	0.296683	0.976	0.713	8.91833e-39	0	CAP1
EGR1	3.04163e-43	-1.34405	0.909	0.942	1.01213e-38	0	EGR1
AJUBA	5.37749e-43	-0.251145	0.125	0.47	1.78941e-38	0	AJUBA
KRTCAP2	7.7234e-43	0.250489	0.881	0.576	2.57004e-38	0	KRTCAP2
BHLHE41	8.30599e-43	-0.955221	0.153	0.504	2.7639e-38	0	BHLHE41
NCOA4	1.84912e-42	0.324308	0.944	0.709	6.15314e-38	0	NCOA4
NDUFB2	2.05579e-42	0.327313	0.974	0.709	6.84084e-38	0	NDUFB2
IFI44	2.63834e-42	0.31432	0.901	0.606	8.77933e-38	0	IFI44
ALCAM	2.64352e-42	0.312854	0.987	0.849	8.79659e-38	0	ALCAM
SCGB1A1	2.94971e-42	2.19031	0.864	0.683	9.81545e-38	0	SCGB1A1
SERPINA1	3.22139e-42	0.433281	0.392	0.112	1.07195e-37	0	SERPINA1
IL32	4.16771e-42	-0.869579	0.112	0.452	1.38685e-37	0	IL32
CALU	4.1917e-42	0.255962	0.858	0.584	1.39483e-37	0	CALU
MFSD1	4.70046e-42	0.250198	0.856	0.568	1.56413e-37	0	MFSD1
RTN3	4.93526e-42	0.282749	0.901	0.612	1.64226e-37	0	RTN3
IGFBP6	5.91596e-42	-0.511236	0.037	0.363	1.96859e-37	0	IGFBP6
NFKBIA	6.34224e-42	-1.73936	0.716	0.873	2.11044e-37	0	NFKBIA
ENDOD1	6.88398e-42	0.256336	0.657	0.344	2.29071e-37	0	ENDOD1
S100A13	7.1223e-42	0.290057	0.946	0.707	2.37002e-37	0	S100A13
MRPS15	1.01693e-41	0.251844	0.909	0.632	3.38395e-37	0	MRPS15
ACSL1	1.33924e-41	0.261269	0.672	0.362	4.45644e-37	0	ACSL1
TRIM22	1.58884e-41	0.361365	0.918	0.64	5.28704e-37	0	TRIM22
MANF	1.82129e-41	0.287804	0.834	0.554	6.06054e-37	0	MANF
RBM47	2.1566e-41	0.265444	0.959	0.706	7.17629e-37	0	RBM47
HM13	3.09584e-41	0.271381	0.903	0.621	1.03017e-36	0	HM13
HERC6	4.40038e-41	0.379857	0.884	0.602	1.46427e-36	0	HERC6
MAL2	6.53533e-41	0.321365	0.968	0.726	2.1747e-36	0	MAL2
GPNMB	7.15338e-41	-0.906958	0.241	0.536	2.38036e-36	0	GPNMB
C1orf122	7.44391e-41	0.260577	0.89	0.587	2.47704e-36	0	C1orf122
CAVIN1	7.53722e-41	-0.304214	0.086	0.413	2.50808e-36	0	CAVIN1
AC020916.1	9.05281e-41	-0.409305	0.256	0.598	3.01241e-36	0	AC020916.1
SELENOP	1.05128e-40	0.25662	0.873	0.553	3.49824e-36	0	SELENOP
ATP6V1G1	1.06941e-40	0.269993	0.996	0.951	3.55857e-36	0	ATP6V1G1
COX5A	1.23251e-40	0.323748	0.987	0.8	4.10129e-36	0	COX5A
SDC1	1.37006e-40	0.402559	0.966	0.654	4.559e-36	0	SDC1
TPM4	1.37501e-40	0.298635	0.959	0.637	4.57547e-36	0	TPM4
PPA1	2.23282e-40	0.363486	0.959	0.763	7.42994e-36	0	PPA1
MGST2	2.39816e-40	0.27123	0.89	0.581	7.98013e-36	0	MGST2
ERMP1	6.3485e-40	0.267219	0.759	0.425	2.11253e-35	0	ERMP1
SPCS2	6.87899e-40	0.300277	0.955	0.76	2.28905e-35	0	SPCS2
HERPUD1	1.11357e-39	0.354863	0.938	0.75	3.70552e-35	0	HERPUD1
MBOAT2	1.13468e-39	0.259435	0.791	0.464	3.77576e-35	0	MBOAT2
INSR	1.29951e-39	0.32638	0.909	0.682	4.32426e-35	0	INSR
NDUFV2	1.68188e-39	0.28274	0.985	0.859	5.59661e-35	0	NDUFV2
TGFBI	1.8832e-39	-0.413309	0.155	0.471	6.26652e-35	0	TGFBI
COPB1	2.12996e-39	0.252994	0.897	0.642	7.08766e-35	0	COPB1
DHRS7	2.68928e-39	0.281589	0.892	0.575	8.94886e-35	0	DHRS7
TMEM258	2.93268e-39	0.323102	0.991	0.74	9.75878e-35	0	TMEM258
GTF3C6	3.35014e-39	0.257118	0.903	0.663	1.11479e-34	0	GTF3C6
SAMD9	4.35322e-39	0.488612	0.929	0.671	1.44858e-34	0	SAMD9
SCP2	5.35543e-39	0.271246	0.95	0.643	1.78207e-34	0	SCP2
CYP1B1	5.77271e-39	0.640351	0.836	0.527	1.92093e-34	0	CYP1B1
GSPT1	6.1956e-39	0.265112	0.966	0.791	2.06165e-34	0	GSPT1
NDUFA2	7.91637e-39	0.28718	0.968	0.68	2.63425e-34	0	NDUFA2
RAB2A	8.69742e-39	0.258109	0.972	0.791	2.89415e-34	0	RAB2A
IFIT1	1.00847e-38	0.691371	0.914	0.729	3.35579e-34	0	IFIT1
KLF10	1.02751e-38	-0.618493	0.3	0.621	3.41915e-34	0	KLF10
NDUFB4	1.06613e-38	0.323829	0.985	0.765	3.54764e-34	0	NDUFB4
TMEM123	1.26425e-38	0.354119	0.983	0.743	4.20692e-34	0	TMEM123
PGD	1.32566e-38	0.26265	0.953	0.686	4.41127e-34	0	PGD
TMBIM6	4.53448e-38	0.25171	0.989	0.943	1.50889e-33	0	TMBIM6
CNDP2	5.40143e-38	0.260374	0.94	0.675	1.79738e-33	0	CNDP2
SLC35A3	9.74592e-38	0.253974	0.888	0.592	3.24305e-33	0	SLC35A3
SERPINB6	1.05975e-37	0.26117	0.938	0.634	3.52641e-33	0	SERPINB6
SELENOS	1.46182e-37	0.255067	0.912	0.659	4.86436e-33	0	SELENOS
CTSB	1.8608e-37	0.345026	0.994	0.768	6.19199e-33	0	CTSB
IFI44L	2.16278e-37	0.412787	0.938	0.69	7.19686e-33	0	IFI44L
GPRC5C	2.35379e-37	0.27043	0.823	0.563	7.83248e-33	0	GPRC5C
ZMYND8	2.90299e-37	0.27711	0.916	0.621	9.66e-33	0	ZMYND8
SAP18	2.9101e-37	0.297133	0.985	0.81	9.68365e-33	0	SAP18
CCN2	3.27282e-37	-0.6063	0.278	0.577	1.08906e-32	0	CCN2
SGPP2	6.02653e-37	0.285927	0.938	0.707	2.00539e-32	0	SGPP2
PSMB8	7.822e-37	0.298344	0.959	0.745	2.60285e-32	0	PSMB8
ISG15	8.63527e-37	0.700793	0.976	0.857	2.87347e-32	0	ISG15
PLP2	9.08448e-37	-0.458683	0.446	0.649	3.02295e-32	0	PLP2
BCAM	1.01658e-36	-0.869109	0.425	0.612	3.38276e-32	0	BCAM
AK2	1.1393e-36	0.273068	0.869	0.612	3.79114e-32	0	AK2
CMYA5	1.26319e-36	0.256092	0.647	0.354	4.20338e-32	0	CMYA5
PALMD	1.55563e-36	-0.265874	0.205	0.522	5.17653e-32	0	PALMD
XIAP	1.57098e-36	0.261237	0.935	0.71	5.22761e-32	0	XIAP
S100A16	1.7634e-36	0.366954	0.959	0.648	5.86789e-32	0	S100A16
DTX3L	2.37848e-36	0.276866	0.892	0.625	7.91463e-32	0	DTX3L
APLP2	2.53315e-36	0.344445	0.989	0.761	8.4293e-32	0	APLP2
OAS3	2.82798e-36	0.426946	0.884	0.644	9.4104e-32	0	OAS3
MTRNR2L8	3.12681e-36	-0.627934	0.998	0.991	1.04048e-31	0	MTRNR2L8
ODC1	3.22568e-36	-0.427335	0.334	0.637	1.07338e-31	0	ODC1
UHMK1	3.38628e-36	0.251534	0.922	0.656	1.12682e-31	0	UHMK1
TUBB	3.79134e-36	0.355073	0.959	0.705	1.26161e-31	0	TUBB
SRP9	4.89155e-36	0.251498	0.966	0.731	1.62771e-31	0	SRP9
SERP1	4.92035e-36	0.314387	0.989	0.79	1.63729e-31	0	SERP1
VSNL1	1.13483e-35	-0.296054	0.101	0.405	3.77627e-31	0	VSNL1
TMED10	1.31587e-35	0.250429	0.981	0.779	4.37868e-31	0	TMED10
ATP5F1E	1.36031e-35	0.287667	0.996	0.91	4.52658e-31	0	ATP5F1E
DLL1	1.50728e-35	-0.260229	0.06	0.36	5.01564e-31	0	DLL1
EPHA4	2.20717e-35	0.261921	0.679	0.387	7.34459e-31	0	EPHA4
ATP5MF	2.21739e-35	0.284638	0.981	0.733	7.37858e-31	0	ATP5MF
TXN	2.36291e-35	0.392715	0.996	0.772	7.86281e-31	0	TXN
C1S	2.36298e-35	-0.367327	0.101	0.398	7.86306e-31	0	C1S
AKAP13	2.87601e-35	0.270714	0.933	0.713	9.57021e-31	0	AKAP13
ANKRD11	3.36922e-35	-0.50943	0.94	0.933	1.12114e-30	0	ANKRD11
CXCL8	3.77307e-35	0.809746	0.797	0.509	1.25553e-30	0	CXCL8
SELENOK	5.27321e-35	0.270017	0.918	0.707	1.75471e-30	0	SELENOK
PARP9	8.2964e-35	0.304459	0.935	0.69	2.76071e-30	0	PARP9
EIF6	1.46067e-34	0.268736	0.927	0.667	4.86053e-30	0	EIF6
TMEM219	1.59182e-34	0.254285	0.966	0.725	5.29694e-30	0	TMEM219
PNPT1	1.82102e-34	0.285948	0.843	0.57	6.05962e-30	0	PNPT1
FOLR1	2.28682e-34	0.255406	0.431	0.171	7.60963e-30	0	FOLR1
BASP1	2.469e-34	-0.666905	0.502	0.717	8.21583e-30	0	BASP1
RAB32	2.5929e-34	-0.445146	0.321	0.601	8.62814e-30	0	RAB32
ADGRF1	3.05559e-34	0.304393	0.961	0.687	1.01678e-29	0	ADGRF1
IER5L	3.15234e-34	0.307091	0.92	0.663	1.04897e-29	0	IER5L
SRSF9	3.6169e-34	0.25589	0.989	0.826	1.20356e-29	0	SRSF9
TP63	3.87916e-34	-0.408095	0.218	0.494	1.29083e-29	0	TP63
MVP	4.20068e-34	0.255101	0.978	0.682	1.39782e-29	0	MVP
NAP1L1	7.3776e-34	-0.462096	0.961	0.89	2.45497e-29	0	NAP1L1
DDX60L	9.06019e-34	0.348576	0.746	0.456	3.01487e-29	0	DDX60L
NDUFS8	1.06104e-33	0.252142	0.955	0.69	3.53071e-29	0	NDUFS8
ALDH3A1	1.09721e-33	-1.17431	0.752	0.72	3.65109e-29	0	ALDH3A1
ROMO1	1.19004e-33	0.264058	0.961	0.7	3.95997e-29	0	ROMO1
COX14	2.21301e-33	0.25131	0.946	0.671	7.36401e-29	0	COX14
HYDIN	2.31778e-33	-0.545121	0.097	0.379	7.71265e-29	0	HYDIN
ATP5F1C	2.97553e-33	0.261901	0.953	0.696	9.90136e-29	0	ATP5F1C
PLK2	2.98112e-33	0.308787	0.737	0.474	9.91999e-29	0	PLK2
LMO4	3.97135e-33	0.34417	0.976	0.785	1.32151e-28	0	LMO4
SLC7A2	4.42055e-33	-0.40012	0.155	0.446	1.47098e-28	0	SLC7A2
COX6C	4.68462e-33	0.289713	0.989	0.794	1.55886e-28	0	COX6C
DBI	4.99966e-33	0.28873	0.991	0.782	1.66369e-28	0	DBI
CLIC1	6.2576e-33	0.316968	0.989	0.791	2.08228e-28	0	CLIC1
IFI6	6.73717e-33	0.577474	0.959	0.752	2.24186e-28	0	IFI6
MGST1	9.90898e-33	0.361025	0.994	0.723	3.29731e-28	0	MGST1
MOK	1.12907e-32	-0.296522	0.091	0.374	3.75709e-28	0	MOK
PLEKHA1	1.13579e-32	-0.369097	0.629	0.759	3.77946e-28	0	PLEKHA1
LRRC49	1.16465e-32	-0.322979	0.106	0.393	3.87547e-28	0	LRRC49
MUC5B	1.5791e-32	0.968152	0.539	0.278	5.25462e-28	0	MUC5B
PHLDA2	1.5923e-32	0.299178	0.853	0.572	5.29853e-28	0	PHLDA2
CH25H	1.61654e-32	-0.302076	0.08	0.37	5.37919e-28	0	CH25H
CTNNA1	1.6209e-32	0.287095	0.996	0.822	5.39369e-28	0	CTNNA1
NDUFS6	1.68797e-32	0.266557	0.978	0.718	5.61689e-28	0	NDUFS6
ANKH	1.92809e-32	-0.427018	0.237	0.494	6.41592e-28	0	ANKH
LTBP4	2.1656e-32	-0.29162	0.237	0.515	7.20625e-28	0	LTBP4
HLA-C	3.51566e-32	0.37558	0.998	0.944	1.16987e-27	0	HLA-C
TNFAIP3	5.42137e-32	-0.913624	0.269	0.545	1.80402e-27	0	TNFAIP3
DYNC1I2	1.0097e-31	0.252579	0.957	0.708	3.35987e-27	0	DYNC1I2
RHOC	1.18598e-31	0.250033	0.953	0.698	3.94646e-27	0	RHOC
NDUFA1	1.90833e-31	0.297169	0.987	0.725	6.35015e-27	0	NDUFA1
CMPK2	2.67741e-31	0.292297	0.759	0.456	8.90935e-27	0	CMPK2
JUNB	2.79061e-31	-0.487024	0.987	0.983	9.28602e-27	0	JUNB
EIF4B	2.82646e-31	-0.303093	0.963	0.955	9.40533e-27	0	EIF4B
CREB5	3.11566e-31	-1.12551	0.052	0.317	1.03677e-26	0	CREB5
TCF4	3.39347e-31	0.283556	0.914	0.655	1.12921e-26	0	TCF4
REV3L	4.4382e-31	-0.461092	0.371	0.629	1.47686e-26	0	REV3L
CYB5D1	9.74402e-31	-0.319781	0.134	0.407	3.24242e-26	0	CYB5D1
PTMS	1.9817e-30	0.354144	0.996	0.706	6.5943e-26	0	PTMS
DDX58	2.22937e-30	0.387685	0.849	0.6	7.41845e-26	0	DDX58
PRDX2	2.27571e-30	0.302832	0.978	0.733	7.57266e-26	0	PRDX2
HDAC9	2.46084e-30	-0.846342	0.14	0.409	8.18868e-26	0	HDAC9
UBL5	2.54329e-30	0.269335	0.991	0.774	8.46306e-26	0	UBL5
SPAG17	2.55501e-30	-0.589157	0.062	0.321	8.50205e-26	0	SPAG17
SERINC2	2.93801e-30	0.253523	0.981	0.676	9.77651e-26	0	SERINC2
ORAI2	3.15933e-30	-0.344713	0.241	0.502	1.0513e-25	0	ORAI2
FOXN3	3.33245e-30	0.268625	0.955	0.789	1.10891e-25	0	FOXN3
TTC3	3.33731e-30	0.270117	0.987	0.749	1.11052e-25	0	TTC3
DDX60	4.19957e-30	0.327772	0.836	0.594	1.39745e-25	0	DDX60
CXXC5	4.91143e-30	0.256789	0.849	0.598	1.63433e-25	0	CXXC5
PLA2G4C	5.61886e-30	-0.511797	0.065	0.326	1.86973e-25	0	PLA2G4C
NDUFC2	6.19779e-30	0.253661	0.966	0.702	2.06238e-25	0	NDUFC2
C1R	8.15223e-30	-0.483613	0.17	0.427	2.71274e-25	0	C1R
PPM1K	1.42796e-29	0.364575	0.825	0.62	4.75169e-25	0	PPM1K
DUSP5	1.78125e-29	0.305559	0.532	0.256	5.92728e-25	0	DUSP5
COX5B	2.23726e-29	0.32226	0.991	0.752	7.44471e-25	0	COX5B
CHI3L1	2.39485e-29	-0.504888	0.082	0.34	7.96909e-25	0	CHI3L1
HIST1H2BG	3.26917e-29	-0.984685	0.134	0.395	1.08785e-24	0	HIST1H2BG
TSLP	3.59197e-29	-0.337674	0.159	0.421	1.19526e-24	0	TSLP
LATS2	4.28171e-29	-0.472282	0.224	0.488	1.42478e-24	0	LATS2
CREBRF	5.41034e-29	-0.486687	0.688	0.813	1.80035e-24	0	CREBRF
ISG20	5.96536e-29	0.383952	0.909	0.657	1.98503e-24	0	ISG20
NDUFB11	8.17811e-29	0.258027	0.985	0.765	2.72135e-24	0	NDUFB11
TUBA1C	9.53462e-29	0.292182	0.903	0.662	3.17274e-24	0	TUBA1C
STAT1	1.07411e-28	0.323098	0.972	0.76	3.5742e-24	0	STAT1
PSME2	1.21049e-28	0.303442	0.957	0.77	4.02804e-24	0	PSME2
ZBTB10	1.21269e-28	-1.38982	0.403	0.638	4.03535e-24	0	ZBTB10
NFKB1	1.41657e-28	-0.448472	0.69	0.811	4.71379e-24	0	NFKB1
RSL1D1	1.91681e-28	-0.336809	0.825	0.88	6.37838e-24	0	RSL1D1
MYL12B	4.19837e-28	0.258331	0.996	0.917	1.39705e-23	0	MYL12B
SLK	5.74323e-28	0.272941	0.953	0.758	1.91112e-23	0	SLK
ELOB	7.78855e-28	0.284983	0.996	0.806	2.59172e-23	0	ELOB
ZNF440	9.10264e-28	-0.307716	0.151	0.41	3.02899e-23	0	ZNF440
POLR1D	1.02437e-27	-0.333023	0.922	0.886	3.40869e-23	0	POLR1D
COX6A1	1.04521e-27	0.282606	0.987	0.798	3.47804e-23	0	COX6A1
LPP	1.05657e-27	0.262668	0.97	0.79	3.51586e-23	0	LPP
WNT4	1.12896e-27	-0.455643	0.28	0.511	3.75673e-23	0	WNT4
IFITM1	2.07871e-27	0.376079	0.845	0.592	6.91713e-23	0	IFITM1
PNRC1	2.09783e-27	-0.408521	0.907	0.929	6.98072e-23	0	PNRC1
MTRNR2L12	2.13118e-27	-0.530108	0.996	0.985	7.09172e-23	0	MTRNR2L12
AC129492.1	2.41229e-27	-0.850038	0.153	0.409	8.02713e-23	0	AC129492.1
SOX2	2.53323e-27	0.298226	0.916	0.698	8.42957e-23	0	SOX2
EID1	2.98286e-27	0.250228	0.985	0.763	9.92578e-23	0	EID1
APOL1	3.66244e-27	0.409343	0.864	0.601	1.21871e-22	0	APOL1
DDX3Y	3.938e-27	-0.338686	0.582	0.737	1.31041e-22	0	DDX3Y
NDUFA4	4.41084e-27	0.297244	0.987	0.775	1.46775e-22	0	NDUFA4
PIFO	5.01708e-27	-0.767785	0.125	0.371	1.66949e-22	0	PIFO
N4BP2L2	7.55439e-27	-0.39242	0.981	0.977	2.5138e-22	0	N4BP2L2
IGFBP2	8.32948e-27	-0.640967	0.877	0.762	2.77172e-22	0	IGFBP2
DNAH11	1.02535e-26	-0.316706	0.045	0.282	3.41195e-22	0	DNAH11
RRAD	1.1178e-26	-0.951618	0.153	0.402	3.7196e-22	0	RRAD
DYNC2H1	1.11954e-26	-0.28537	0.237	0.496	3.72538e-22	0	DYNC2H1
AQP3	1.15059e-26	0.416005	0.994	0.821	3.82871e-22	0	AQP3
AL031777.3	1.82114e-26	-0.642761	0.097	0.342	6.06004e-22	0	AL031777.3
COX7B	2.02798e-26	0.283442	0.994	0.794	6.74832e-22	0	COX7B
TIMP3	2.03334e-26	-0.519492	0.304	0.506	6.76615e-22	0	TIMP3
CD24	2.66613e-26	-0.631803	0.849	0.856	8.87181e-22	0	CD24
RLF	3.99421e-26	-0.492481	0.407	0.637	1.32911e-21	0	RLF
GMPR	4.05204e-26	0.270617	0.474	0.235	1.34836e-21	0	GMPR
ADD3	5.42234e-26	0.253872	0.957	0.736	1.80434e-21	0	ADD3
ANKUB1	1.03419e-25	-0.391332	0.065	0.302	3.44136e-21	0	ANKUB1
FNIP1	1.07212e-25	-0.486768	0.528	0.713	3.5676e-21	0	FNIP1
UQCR11	1.22416e-25	0.25963	0.981	0.748	4.0735e-21	0	UQCR11
NFKB2	1.50028e-25	-0.587421	0.319	0.535	4.99234e-21	0	NFKB2
CFAP70	1.54009e-25	-0.349453	0.138	0.383	5.12481e-21	0	CFAP70
SP100	1.7875e-25	0.269765	0.981	0.796	5.94808e-21	0	SP100
FOXJ1	1.86329e-25	-0.628764	0.101	0.34	6.20029e-21	0	FOXJ1
RPS27L	1.89179e-25	0.320471	0.978	0.784	6.29513e-21	0	RPS27L
ZNF292	4.38444e-25	-0.490485	0.871	0.92	1.45897e-20	0	ZNF292
BNIP3	4.87827e-25	-0.266694	0.347	0.564	1.62329e-20	0	BNIP3
SP110	6.56982e-25	0.278711	0.864	0.6	2.18617e-20	0	SP110
CFAP46	7.15039e-25	-0.257013	0.045	0.269	2.37936e-20	0	CFAP46
DUOX1	8.63561e-25	-0.287067	0.578	0.702	2.87359e-20	0	DUOX1
PDLIM4	1.12568e-24	-0.322505	0.429	0.602	3.7458e-20	0	PDLIM4
DDIT3	1.32045e-24	-0.893297	0.532	0.707	4.39392e-20	0	DDIT3
IRF7	1.37539e-24	0.256507	0.888	0.676	4.57676e-20	0	IRF7
CCDC173	1.5149e-24	-0.346914	0.06	0.287	5.04099e-20	0	CCDC173
GSTP1	1.55269e-24	0.290487	0.996	0.87	5.16674e-20	0	GSTP1
PARP14	1.93927e-24	0.25156	0.978	0.848	6.45313e-20	0	PARP14
NSRP1	2.14343e-24	-0.737935	0.825	0.875	7.13247e-20	0	NSRP1
POU2F2	2.54464e-24	-0.395125	0.058	0.284	8.46754e-20	0	POU2F2
NR3C1	2.54921e-24	-0.390075	0.58	0.74	8.48274e-20	0	NR3C1
XAF1	4.86759e-24	0.285043	0.929	0.759	1.61974e-19	0	XAF1
MAFG	5.18484e-24	-0.515778	0.606	0.76	1.72531e-19	0	MAFG
FLCN	5.38593e-24	-0.29844	0.308	0.55	1.79222e-19	0	FLCN
RP1	5.41162e-24	-0.357739	0.047	0.264	1.80077e-19	0	RP1
OSBPL6	5.56355e-24	-0.306998	0.119	0.345	1.85133e-19	0	OSBPL6
CLCA2	5.57297e-24	0.305293	0.526	0.292	1.85446e-19	0	CLCA2
SLC3A2	6.57353e-24	-0.678128	0.914	0.924	2.18741e-19	0	SLC3A2
[truncated: 8,951 more rows]

## Sheet: 48hpi+remdesivir
ids	p_val	avg_logFC	pct.1	pct.2	p_val_adj	cluster	gene
[truncated: 4,127 more rows]
